# Supplementary material for: Transcriptome Response of Differentiating Muscle Satellite Cells to Thermal Challenge in Commercial Turkey
Source: Genes (Basel). 2022 Oct 14;13(10):1857. doi: 10.3390/genes13101857 (PMC9601516; doi:10.3390/genes13101857)
Supplement: Supplementary file 1 [file genes-13-01857-s001.zip › Table S1.xlsx]

## Sheet: Sheet1
Table S1. Mean quality-trimmed RNAseq read counts for turkey p. major muscle SCs from two genetic lines (RBC2 and NCT) after 48 h differentiation. Cells were cultured at 33°, 38° or 43° C. For each gene, the average number of reads and standard deviation are given.										RBC2 33C				NCT 33C				RBC2 38C				NCT 38C				RBC2 43C				NCT 43C
Geneid	Chr	Start	End	Strand	Length	gene_name	Gene description	gene description source	biotype	RBC2_48_38_33_101_mRNA	RBC2_48_38_33_102_mRNA	Mean	Standard deviation	NCT_48_38_33_101_mRNA	NCT_48_38_33_102_mRNA	Mean	Standard deviation	RBC2_48_38_38_12_mRNA	RBC2_48_38_38_14_mRNA	Mean	Standard deviation	NCT_48_38_38_61_mRNA	NCT_48_38_38_62_mRNA	Mean	Standard deviation	RBC2_48_38_43_22_mRNA	RBC2_48_38_43_24_mRNA	Mean	Standard deviation	NCT_48_38_43_51_mRNA	NCT_48_38_43_52_mRNA	Mean	Standard deviation	Total mapped reads	Overall mean number of reads / library
ENSMGAG00000000001	6	43131130	43131248	-	119	5S_rRNA	5S ribosomal RNA [Source:RFAM;Acc:RF00001]	ensembl	rRNA	0	0	0	0	0	0	0	0	0	0	0	0	0	9	4.5	6.36396	1	1	1	0	0	0	0	0	11	0.916667
ENSMGAG00000000004	1	152796068	152796170	+	103	MIR1743	Gallus gallus microRNA 1743 (MIR1743)	ensembl	miRNA	0	0	0	0	0	0	0	0	0	0	0	0	0	0	0	0	0	0	0	0	0	0	0	0	0	0
ENSMGAG00000000010	2	58734519	58734653	-	135	ENSMGAG00000000010	snoRNA	ensembl	snoRNA	14	14	14	0	24	6	15	12.7279	8	9	8.5	0.707107	10	19	14.5	6.36396	14	19	16.5	3.53553	10	8	9	1.41421	155	12.9167
ENSMGAG00000000012	9	4096373	4096517	-	145	ENSMGAG00000000012	snoRNA	ensembl	snoRNA	0	3	1.5	2.12132	4	0	2	2.82843	5	2	3.5	2.12132	0	2	1	1.41421	0	0	0	0	2	2	2	0	20	1.66667
ENSMGAG00000000013	25	5482653	5482781	-	129	ENSMGAG00000000013	snoRNA	ensembl	snoRNA	4	9	6.5	3.53553	16	10	13	4.24264	3	8	5.5	3.53553	7	3	5	2.82843	2	4	3	1.41421	5	9	7	2.82843	80	6.66667
ENSMGAG00000000015	9	378815	378904	+	90	MIR460B	Gallus gallus microRNA 460b (MIR460B)	ensembl	miRNA	0	0	0	0	0	0	0	0	0	0	0	0	0	0	0	0	0	0	0	0	0	0	0	0	0	0
ENSMGAG00000000016	17	450791	450886	-	96	MIR130A	Gallus gallus microRNA 130a (MIR130A)	ensembl	miRNA	0	1	0.5	0.707107	0	1	0.5	0.707107	1	0	0.5	0.707107	0	0	0	0	1	0	0.5	0.707107	1	0	0.5	0.707107	5	0.416667
ENSMGAG00000000017	1	109210440	109210601	-	162	U1	U1 spliceosomal RNA [Source:RFAM;Acc:RF00003]	ensembl	snRNA	0	0	0	0	0	0	0	0	0	0	0	0	0	0	0	0	0	0	0	0	0	0	0	0	0	0
ENSMGAG00000000019	19	7573660	7573743	-	84	MIR126	Gallus gallus microRNA 126 (MIR126)	ensembl	miRNA	0	0	0	0	0	0	0	0	0	0	0	0	1	0	0.5	0.707107	0	0	0	0	0	0	0	0	1	0.0833333
ENSMGAG00000000022	25	5483296	5483426	-	131	ENSMGAG00000000022	snoRNA	ensembl	snoRNA	15	7	11	5.65685	6	8	7	1.41421	1	4	2.5	2.12132	3	3	3	0	3	3	3	0	3	2	2.5	0.707107	58	4.83333
ENSMGAG00000000024	4	12827946	12828016	+	71	SNORD73	Small nucleolar RNA SNORD73 [Source:RFAM;Acc:RF00071]	ensembl	snoRNA	2	4	3	1.41421	3	4	3.5	0.707107	1	2	1.5	0.707107	1	9	5	5.65685	4	4	4	0	4	3	3.5	0.707107	41	3.41667
ENSMGAG00000000025	1	161574474	161574556	-	83	MIR15A	microRNA 15a [Source:HGNC Symbol;Acc:HGNC:31543]	ensembl	miRNA	0	0	0	0	0	0	0	0	0	0	0	0	0	0	0	0	0	0	0	0	0	0	0	0	0	0
ENSMGAG00000000028	4	68710900	68711042	+	143	ENSMGAG00000000028	snoRNA	ensembl	snoRNA	0	3	1.5	2.12132	0	0	0	0	0	1	0.5	0.707107	0	1	0.5	0.707107	0	0	0	0	0	2	1	1.41421	7	0.583333
ENSMGAG00000000033	22	2091198	2091287	-	90	MIR499A	Gallus gallus microRNA 499a (MIR499A)	ensembl	miRNA	0	0	0	0	0	0	0	0	0	0	0	0	0	0	0	0	0	0	0	0	0	0	0	0	0	0
ENSMGAG00000000035	21	901247	901378	+	132	ENSMGAG00000000035	snoRNA	ensembl	snoRNA	5	0	2.5	3.53553	0	1	0.5	0.707107	1	2	1.5	0.707107	1	0	0.5	0.707107	0	0	0	0	0	2	1	1.41421	12	1
ENSMGAG00000000036	22	8809828	8809922	+	95	ENSMGAG00000000036	snoRNA	ensembl	snoRNA	6	11	8.5	3.53553	11	9	10	1.41421	8	7	7.5	0.707107	9	3	6	4.24264	10	14	12	2.82843	14	6	10	5.65685	108	9
ENSMGAG00000000038	16	12658108	12658217	-	110	MIR365B	Gallus gallus microRNA 365b (MIR365B)	ensembl	miRNA	0	2	1	1.41421	1	1	1	0	1	2	1.5	0.707107	8	5	6.5	2.12132	3	1	2	1.41421	4	2	3	1.41421	30	2.5
ENSMGAG00000000042	7	11275752	11275837	+	86	ENSMGAG00000000042	snoRNA	ensembl	snoRNA	0	0	0	0	0	0	0	0	0	0	0	0	0	0	0	0	0	0	0	0	0	0	0	0	0	0
ENSMGAG00000000048	17	441855	441931	-	77	MIR130B	Gallus gallus microRNA 130b (MIR130B)	ensembl	miRNA	5	2	3.5	2.12132	0	4	2	2.82843	0	0	0	0	0	0	0	0	3	2	2.5	0.707107	0	2	1	1.41421	18	1.5
ENSMGAG00000000049	10	26588151	26588279	+	129	ENSMGAG00000000049	snoRNA	ensembl	snoRNA	0	0	0	0	0	0	0	0	0	0	0	0	0	0	0	0	0	0	0	0	1	1	1	0	2	0.166667
ENSMGAG00000000050	0	37852960	37853052	+	93	MIR24-2	Gallus gallus microRNA 24-2 (MIR24-2)	ensembl	miRNA	4	4	4	0	14	8	11	4.24264	10	11	10.5	0.707107	5	7	6	1.41421	5	3	4	1.41421	5	7	6	1.41421	83	6.91667
ENSMGAG00000000052	21	8163205	8163301	+	97	MIR21	microRNA 21 [Source:HGNC Symbol;Acc:HGNC:31586]	ensembl	miRNA	166	191	178.5	17.6777	280	207	243.5	51.6188	121	148	134.5	19.0919	202	193	197.5	6.36396	104	107	105.5	2.12132	110	100	105	7.07107	1929	160.75
ENSMGAG00000000055	12	5704837	5704913	+	77	MIR211	microRNA 211 [Source:HGNC Symbol;Acc:HGNC:31588]	ensembl	miRNA	0	0	0	0	0	0	0	0	0	0	0	0	0	0	0	0	0	0	0	0	0	0	0	0	0	0
ENSMGAG00000000056	26	3140196	3140286	+	91	SNORD14	Small nucleolar RNA SNORD14 [Source:RFAM;Acc:RF00016]	ensembl	snoRNA	4	1	2.5	2.12132	6	4	5	1.41421	3	5	4	1.41421	3	0	1.5	2.12132	4	2	3	1.41421	2	4	3	1.41421	38	3.16667
ENSMGAG00000000057	4	36471207	36471278	+	72	MIR302B	Gallus gallus microRNA 302b (MIR302B)	ensembl	miRNA	0	0	0	0	0	0	0	0	0	0	0	0	0	0	0	0	0	0	0	0	0	0	0	0	0	0
ENSMGAG00000000059	3	23541764	23541868	-	105	U6	U6 spliceosomal RNA [Source:RFAM;Acc:RF00026]	ensembl	snRNA	0	0	0	0	0	0	0	0	0	0	0	0	0	0	0	0	0	0	0	0	0	0	0	0	0	0
ENSMGAG00000000062	6	1379429	1379520	+	92	MIR1662	Gallus gallus microRNA 1662 (MIR1662)	ensembl	miRNA	0	0	0	0	0	0	0	0	0	0	0	0	0	0	0	0	0	0	0	0	0	0	0	0	0	0
ENSMGAG00000000063	1	44993228	44993468	+	241	ENSMGAG00000000063	snoRNA	ensembl	snoRNA	3	5	4	1.41421	2	1	1.5	0.707107	1	4	2.5	2.12132	3	3	3	0	7	1	4	4.24264	1	5	3	2.82843	36	3
ENSMGAG00000000065	21	8435388	8435600	-	213	U3	Small nucleolar RNA U3 [Source:RFAM;Acc:RF00012]	ensembl	snoRNA	3	3	3	0	0	0	0	0	6	3	4.5	2.12132	0	0	0	0	10	5	7.5	3.53553	2	0	1	1.41421	32	2.66667
ENSMGAG00000000066	13	11094463	11094596	+	134	ENSMGAG00000000066	snoRNA	ensembl	snoRNA	0	0	0	0	1	0	0.5	0.707107	0	0	0	0	0	0	0	0	0	0	0	0	1	0	0.5	0.707107	2	0.166667
ENSMGAG00000000069	0	6937688	6937772	-	85	ENSMGAG00000000069	snoRNA	ensembl	snoRNA	0	0	0	0	0	0	0	0	0	0	0	0	0	3	1.5	2.12132	0	0	0	0	1	0	0.5	0.707107	4	0.333333
ENSMGAG00000000071	25	4456641	4456711	-	71	ENSMGAG00000000071	snoRNA	ensembl	snoRNA	5	8	6.5	2.12132	8	10	9	1.41421	4	4	4	0	3	5	4	1.41421	5	11	8	4.24264	7	5	6	1.41421	75	6.25
ENSMGAG00000000077	3	93178155	93178227	+	73	ENSMGAG00000000077	snoRNA	ensembl	snoRNA	1	0	0.5	0.707107	3	0	1.5	2.12132	0	0	0	0	0	5	2.5	3.53553	0	0	0	0	0	0	0	0	9	0.75
ENSMGAG00000000080	12	545565	545696	-	132	SNORA71	Small nucleolar RNA SNORA71 [Source:RFAM;Acc:RF00056]	ensembl	snoRNA	15	15	15	0	17	10	13.5	4.94975	10	20	15	7.07107	15	16	15.5	0.707107	14	19	16.5	3.53553	12	10	11	1.41421	173	14.4167
ENSMGAG00000000083	22	7181474	7181544	+	71	MIR1-1	Gallus gallus microRNA 1-1 (MIR1-1)	ensembl	miRNA	0	0	0	0	0	0	0	0	0	0	0	0	0	0	0	0	0	0	0	0	0	0	0	0	0	0
ENSMGAG00000000086	2	58734935	58735021	-	87	ENSMGAG00000000086	snoRNA	ensembl	snoRNA	4	12	8	5.65685	11	10	10.5	0.707107	4	6	5	1.41421	3	9	6	4.24264	6	3	4.5	2.12132	4	14	9	7.07107	86	7.16667
ENSMGAG00000000089	8	18806902	18806983	-	82	MIR107	Gallus gallus microRNA 107 (MIR107)	ensembl	miRNA	1	0	0.5	0.707107	0	0	0	0	0	0	0	0	0	0	0	0	1	3	2	1.41421	0	0	0	0	5	0.416667
ENSMGAG00000000090	1	144109727	144109819	-	93	MIR18A	microRNA 18a [Source:HGNC Symbol;Acc:HGNC:31548]	ensembl	miRNA	0	0	0	0	0	0	0	0	0	0	0	0	0	0	0	0	0	0	0	0	0	0	0	0	0	0
ENSMGAG00000000091	11	15486323	15486392	+	70	ENSMGAG00000000091	snoRNA	ensembl	snoRNA	19	22	20.5	2.12132	28	20	24	5.65685	4	5	4.5	0.707107	5	0	2.5	3.53553	3	3	3	0	7	12	9.5	3.53553	128	10.6667
ENSMGAG00000000092	1	144109593	144109673	-	81	MIR19A	microRNA 19a [Source:HGNC Symbol;Acc:HGNC:31574]	ensembl	miRNA	0	0	0	0	0	0	0	0	0	0	0	0	0	0	0	0	0	0	0	0	0	0	0	0	0	0
ENSMGAG00000000094	5	32325002	32325150	+	149	U1	U1 spliceosomal RNA [Source:RFAM;Acc:RF00003]	ensembl	snRNA	0	0	0	0	0	0	0	0	0	0	0	0	0	0	0	0	0	0	0	0	0	0	0	0	0	0
ENSMGAG00000000096	22	7155881	7155976	+	96	MIR133A-2	Gallus gallus microRNA 133a-2 (MIR133A2)	ensembl	miRNA	3	3	3	0	5	4	4.5	0.707107	5	3	4	1.41421	16	16	16	0	8	13	10.5	3.53553	20	13	16.5	4.94975	109	9.08333
ENSMGAG00000000097	6	11825025	11825142	-	118	5S_rRNA	5S ribosomal RNA [Source:RFAM;Acc:RF00001]	ensembl	rRNA	0	0	0	0	0	0	0	0	0	0	0	0	0	0	0	0	0	0	0	0	0	0	0	0	0	0
ENSMGAG00000000099	23	2722130	2722211	-	82	MIR429	Gallus gallus microRNA 429 (MIR429)	ensembl	miRNA	0	0	0	0	0	0	0	0	0	0	0	0	0	0	0	0	0	0	0	0	0	0	0	0	0	0
ENSMGAG00000000100	6	3549244	3549381	+	138	ENSMGAG00000000100	snoRNA	ensembl	snoRNA	3	3	3	0	2	2	2	0	6	2	4	2.82843	3	5	4	1.41421	9	5	7	2.82843	4	6	5	1.41421	50	4.16667
ENSMGAG00000000103	1	187783133	187783287	+	155	U2	U2 spliceosomal RNA [Source:RFAM;Acc:RF00004]	ensembl	snRNA	0	0	0	0	0	0	0	0	0	0	0	0	0	0	0	0	0	0	0	0	0	0	0	0	0	0
ENSMGAG00000000105	1	107699260	107699333	+	74	MIR222	microRNA 222 [Source:HGNC Symbol;Acc:HGNC:31602]	ensembl	miRNA	0	0	0	0	0	0	0	0	0	0	0	0	0	0	0	0	0	1	0.5	0.707107	0	0	0	0	1	0.0833333
ENSMGAG00000000106	1	68052124	68052199	+	76	MIRLET7A3	Gallus gallus microRNA let-7a-3 (MIRLET7A3)	ensembl	miRNA	0	0	0	0	0	0	0	0	0	0	0	0	0	1	0.5	0.707107	0	0	0	0	0	0	0	0	1	0.0833333
ENSMGAG00000000107	16	12654439	12654524	+	86	MIR139B	Gallus gallus microRNA 193b (MIR193B)	ensembl	miRNA	0	1	0.5	0.707107	0	0	0	0	0	0	0	0	0	0	0	0	0	0	0	0	1	0	0.5	0.707107	2	0.166667
ENSMGAG00000000108	6	3545261	3545402	+	142	ENSMGAG00000000108	snoRNA	ensembl	snoRNA	6	6	6	0	13	7	10	4.24264	5	6	5.5	0.707107	7	6	6.5	0.707107	5	2	3.5	2.12132	6	4	5	1.41421	73	6.08333
ENSMGAG00000000115	1	180797935	180798017	-	83	ENSMGAG00000000115	snoRNA	ensembl	snoRNA	3	7	5	2.82843	17	8	12.5	6.36396	2	13	7.5	7.77817	20	29	24.5	6.36396	4	4	4	0	9	9	9	0	125	10.4167
ENSMGAG00000000116	1	47468691	47468839	-	149	U12	U12 minor spliceosomal RNA [Source:RFAM;Acc:RF00007]	ensembl	snRNA	0	0	0	0	0	0	0	0	0	0	0	0	0	0	0	0	0	0	0	0	1	0	0.5	0.707107	1	0.0833333
ENSMGAG00000000118	1	31055417	31055575	+	159	U1	U1 spliceosomal RNA [Source:RFAM;Acc:RF00003]	ensembl	snRNA	0	0	0	0	0	0	0	0	0	0	0	0	0	0	0	0	0	0	0	0	0	0	0	0	0	0
ENSMGAG00000000121	1	189006391	189006481	-	91	ENSMGAG00000000121	snoRNA	ensembl	snoRNA	38	40	39	1.41421	49	33	41	11.3137	15	20	17.5	3.53553	33	21	27	8.48528	24	20	22	2.82843	22	17	19.5	3.53553	332	27.6667
ENSMGAG00000000122	1	71710315	71710432	+	118	ENSMGAG00000000122	snRNA	ensembl	snRNA	0	0	0	0	0	0	0	0	0	0	0	0	0	0	0	0	0	0	0	0	0	0	0	0	0	0
ENSMGAG00000000123	1	189708091	189708238	-	148	SNORD15	Small nucleolar RNA SNORD15 [Source:RFAM;Acc:RF00067]	ensembl	snoRNA	3	5	4	1.41421	2	2	2	0	5	2	3.5	2.12132	4	1	2.5	2.12132	2	1	1.5	0.707107	3	6	4.5	2.12132	36	3
ENSMGAG00000000124	13	11665258	11665340	+	83	MIR138-2	Gallus gallus microRNA 138-2 (MIR138-2)	ensembl	miRNA	0	2	1	1.41421	0	0	0	0	0	0	0	0	0	0	0	0	0	0	0	0	0	0	0	0	2	0.166667
ENSMGAG00000000125	2	75788620	75788687	+	68	ENSMGAG00000000125	snoRNA	ensembl	snoRNA	0	6	3	4.24264	1	3	2	1.41421	3	1	2	1.41421	2	5	3.5	2.12132	0	1	0.5	0.707107	4	2	3	1.41421	28	2.33333
ENSMGAG00000000128	21	1310348	1310445	-	98	SNORD7	small nucleolar RNA, C/D box 7 [Source:HGNC Symbol;Acc:HGNC:32704]	ensembl	snoRNA	0	0	0	0	1	0	0.5	0.707107	0	1	0.5	0.707107	1	0	0.5	0.707107	2	0	1	1.41421	0	0	0	0	5	0.416667
ENSMGAG00000000133	12	7103022	7103110	-	89	MIR190A	Gallus gallus microRNA 190a (MIR190A)	ensembl	miRNA	0	0	0	0	0	0	0	0	0	0	0	0	0	0	0	0	0	0	0	0	0	0	0	0	0	0
ENSMGAG00000000135	7	30469956	30470112	-	157	U1	U1 spliceosomal RNA [Source:RFAM;Acc:RF00003]	ensembl	snRNA	0	0	0	0	0	0	0	0	0	0	0	0	0	0	0	0	0	0	0	0	0	0	0	0	0	0
ENSMGAG00000000136	1	189707195	189707331	-	137	SNORD15	Small nucleolar RNA SNORD15 [Source:RFAM;Acc:RF00067]	ensembl	snoRNA	1	6	3.5	3.53553	8	6	7	1.41421	8	7	7.5	0.707107	5	13	9	5.65685	12	8	10	2.82843	6	4	5	1.41421	84	7
ENSMGAG00000000137	1	180782435	180782507	+	73	ENSMGAG00000000137	snoRNA	ensembl	snoRNA	2	2	2	0	5	0	2.5	3.53553	2	1	1.5	0.707107	0	0	0	0	0	0	0	0	4	1	2.5	2.12132	17	1.41667
ENSMGAG00000000138	1	99786173	99786266	+	94	U6	U6 spliceosomal RNA [Source:RFAM;Acc:RF00026]	ensembl	snRNA	0	0	0	0	0	0	0	0	0	0	0	0	0	0	0	0	0	0	0	0	0	0	0	0	0	0
ENSMGAG00000000140	10	13809081	13809147	-	67	ENSMGAG00000000140	snoRNA	ensembl	snoRNA	4	7	5.5	2.12132	1	2	1.5	0.707107	3	2	2.5	0.707107	0	3	1.5	2.12132	1	1	1	0	2	1	1.5	0.707107	27	2.25
ENSMGAG00000000141	25	2689509	2689572	+	64	MIR1B	Gallus gallus microRNA 1b (MIR1B)	ensembl	miRNA	1	0	0.5	0.707107	0	0	0	0	0	0	0	0	0	0	0	0	0	0	0	0	1	0	0.5	0.707107	2	0.166667
ENSMGAG00000000144	10	13805562	13805643	-	82	SNORD79	Small nucleolar RNA SNORD79 [Source:RFAM;Acc:RF00152]	ensembl	snoRNA	17	17	17	0	20	13	16.5	4.94975	17	17	17	0	12	16	14	2.82843	5	21	13	11.3137	22	8	15	9.89949	185	15.4167
ENSMGAG00000000147	10	10984504	10984611	-	108	MIR199A-2	Gallus gallus microRNA 199a-2 (MIR199A2)	ensembl	miRNA	1	0	0.5	0.707107	4	1	2.5	2.12132	2	3	2.5	0.707107	3	3	3	0	2	1	1.5	0.707107	8	6	7	1.41421	34	2.83333
ENSMGAG00000000149	10	19032164	19032250	-	87	MIR101-2	Gallus gallus microRNA 101-2 (MIR101-2)	ensembl	miRNA	1	0	0.5	0.707107	5	0	2.5	3.53553	0	1	0.5	0.707107	1	6	3.5	3.53553	2	0	1	1.41421	0	1	0.5	0.707107	17	1.41667
ENSMGAG00000000150	2	31612880	31612956	-	77	MIR456	Gallus gallus microRNA 456 (MIR456)	ensembl	miRNA	0	0	0	0	0	0	0	0	0	0	0	0	0	0	0	0	0	0	0	0	0	0	0	0	0	0
ENSMGAG00000000153	28	2792051	2792146	-	96	MIR135B	microRNA 135b [Source:HGNC Symbol;Acc:HGNC:31760]	ensembl	miRNA	0	0	0	0	0	0	0	0	0	0	0	0	0	0	0	0	0	0	0	0	0	0	0	0	0	0
ENSMGAG00000000156	4	54721485	54721593	-	109	MIR218-1	Gallus gallus microRNA 218-1 (MIR218-1)	ensembl	miRNA	0	0	0	0	0	2	1	1.41421	0	0	0	0	0	0	0	0	0	0	0	0	1	0	0.5	0.707107	3	0.25
ENSMGAG00000000157	11	15489070	15489197	+	128	SNORA63	Small nucleolar RNA SNORA63 [Source:RFAM;Acc:RF00092]	ensembl	snoRNA	8	10	9	1.41421	5	9	7	2.82843	3	3	3	0	2	1	1.5	0.707107	0	2	1	1.41421	6	5	5.5	0.707107	54	4.5
ENSMGAG00000000158	15	1994454	1994523	+	70	SNORD63	Small nucleolar RNA SNORD63 [Source:RFAM;Acc:RF00154]	ensembl	snoRNA	2	3	2.5	0.707107	1	2	1.5	0.707107	3	1	2	1.41421	3	3	3	0	0	2	1	1.41421	1	0	0.5	0.707107	21	1.75
ENSMGAG00000000164	6	29947320	29947407	+	88	SNORD93	small nucleolar RNA, C/D box 93 [Source:HGNC Symbol;Acc:HGNC:32755]	ensembl	snoRNA	27	24	25.5	2.12132	21	12	16.5	6.36396	13	18	15.5	3.53553	15	12	13.5	2.12132	8	10	9	1.41421	2	2	2	0	164	13.6667
ENSMGAG00000000167	5	14924322	14924454	-	133	SNORA52	small nucleolar RNA, H/ACA box 52 [Source:HGNC Symbol;Acc:HGNC:32645]	ensembl	snoRNA	4	3	3.5	0.707107	8	0	4	5.65685	7	3	5	2.82843	8	2	5	4.24264	1	5	3	2.82843	4	3	3.5	0.707107	48	4
ENSMGAG00000000169	11	21890316	21890407	-	92	MIR16-2	microRNA 16-2 [Source:HGNC Symbol;Acc:HGNC:31546]	ensembl	miRNA	1	0	0.5	0.707107	3	2	2.5	0.707107	0	3	1.5	2.12132	0	1	0.5	0.707107	0	0	0	0	3	1	2	1.41421	14	1.16667
ENSMGAG00000000171	2	17799214	17799288	+	75	MIR194-1	Gallus gallus microRNA 194-1 (MIR194-1)	ensembl	miRNA	0	0	0	0	0	0	0	0	0	0	0	0	0	0	0	0	0	0	0	0	0	0	0	0	0	0
ENSMGAG00000000174	6	8365394	8365484	-	91	MIR153-2	microRNA 153-2 [Source:HGNC Symbol;Acc:HGNC:31540]	ensembl	miRNA	0	0	0	0	0	0	0	0	0	0	0	0	0	0	0	0	0	0	0	0	0	0	0	0	0	0
ENSMGAG00000000177	11	15189131	15189203	+	73	ENSMGAG00000000177	snoRNA	ensembl	snoRNA	0	0	0	0	0	0	0	0	1	0	0.5	0.707107	0	0	0	0	0	0	0	0	0	0	0	0	1	0.0833333
ENSMGAG00000000178	1	75851396	75851715	+	320	SCARNA10	small Cajal body-specific RNA 10 [Source:HGNC Symbol;Acc:HGNC:32567]	ensembl	snoRNA	0	0	0	0	0	0	0	0	0	0	0	0	0	0	0	0	0	0	0	0	2	0	1	1.41421	2	0.166667
ENSMGAG00000000179	9	3990834	3990916	-	83	MIR19B-2	Gallus gallus microRNA mir-19b-2 (MIR19B-2)	ensembl	miRNA	0	0	0	0	3	0	1.5	2.12132	0	0	0	0	0	0	0	0	2	0	1	1.41421	0	0	0	0	5	0.416667
ENSMGAG00000000181	12	17770125	17770224	-	100	SNORD16	Small nucleolar RNA SNORD16 [Source:RFAM;Acc:RF00138]	ensembl	snoRNA	6	8	7	1.41421	4	6	5	1.41421	3	3	3	0	3	1	2	1.41421	0	2	1	1.41421	1	2	1.5	0.707107	39	3.25
ENSMGAG00000000183	1	100118269	100118331	+	63	MIR155	microRNA 155 [Source:HGNC Symbol;Acc:HGNC:31542]	ensembl	miRNA	0	0	0	0	0	0	0	0	0	0	0	0	0	0	0	0	0	0	0	0	0	0	0	0	0	0
ENSMGAG00000000184	1	189005719	189005810	-	92	ENSMGAG00000000184	snoRNA	ensembl	snoRNA	29	29	29	0	31	26	28.5	3.53553	11	17	14	4.24264	14	13	13.5	0.707107	11	11	11	0	12	23	17.5	7.77817	227	18.9167
ENSMGAG00000000185	25	1780523	1780603	-	81	ENSMGAG00000000185	snoRNA	ensembl	snoRNA	3	0	1.5	2.12132	5	4	4.5	0.707107	0	0	0	0	1	0	0.5	0.707107	0	0	0	0	1	1	1	0	15	1.25
ENSMGAG00000000186	11	14557676	14557815	-	140	SNORA75	Small nucleolar RNA SNORA75 [Source:RFAM;Acc:RF00072]	ensembl	snoRNA	8	8	8	0	12	8	10	2.82843	5	0	2.5	3.53553	6	6	6	0	6	5	5.5	0.707107	6	6	6	0	76	6.33333
ENSMGAG00000000188	3	92712660	92712766	-	107	U6	U6 spliceosomal RNA [Source:RFAM;Acc:RF00026]	ensembl	snRNA	0	0	0	0	0	0	0	0	0	0	0	0	0	0	0	0	0	0	0	0	0	0	0	0	0	0
ENSMGAG00000000189	11	21890488	21890578	-	91	MIR15B	microRNA 15b [Source:HGNC Symbol;Acc:HGNC:31544]	ensembl	miRNA	0	0	0	0	0	0	0	0	0	0	0	0	0	0	0	0	0	0	0	0	0	2	1	1.41421	2	0.166667
ENSMGAG00000000190	2	72896231	72896303	+	73	MIR1677	Gallus gallus microRNA 1677 (MIR1677)	ensembl	miRNA	0	0	0	0	0	0	0	0	0	0	0	0	0	0	0	0	0	0	0	0	1	0	0.5	0.707107	1	0.0833333
ENSMGAG00000000191	7	5989648	5989723	+	76	MIR1559	Gallus gallus microRNA 1559 (MIR1559)	ensembl	miRNA	0	0	0	0	0	0	0	0	0	1	0.5	0.707107	0	0	0	0	0	0	0	0	0	0	0	0	1	0.0833333
ENSMGAG00000000195	12	9895344	9895413	+	70	MIR147-1	Gallus gallus microRNA 147-1 (MIR147-1)	ensembl	miRNA	0	0	0	0	1	1	1	0	2	3	2.5	0.707107	0	0	0	0	2	0	1	1.41421	1	1	1	0	11	0.916667
ENSMGAG00000000198	1	48987810	48987902	+	93	ENSMGAG00000000198	snoRNA	ensembl	snoRNA	3	4	3.5	0.707107	4	6	5	1.41421	2	11	6.5	6.36396	3	5	4	1.41421	4	1	2.5	2.12132	4	4	4	0	51	4.25
ENSMGAG00000000202	7	34144888	34144969	+	82	MIR128-1	Gallus gallus microRNA 128-1 (MIR128-1)	ensembl	miRNA	0	0	0	0	1	0	0.5	0.707107	0	0	0	0	0	0	0	0	1	0	0.5	0.707107	0	0	0	0	2	0.166667
ENSMGAG00000000203	6	35886081	35886232	-	152	U1	U1 spliceosomal RNA [Source:RFAM;Acc:RF00003]	ensembl	snRNA	0	0	0	0	0	0	0	0	0	0	0	0	0	0	0	0	0	0	0	0	0	0	0	0	0	0
ENSMGAG00000000209	10	26585757	26585828	+	72	ENSMGAG00000000209	snoRNA	ensembl	snoRNA	14	8	11	4.24264	2	0	1	1.41421	3	1	2	1.41421	3	1	2	1.41421	4	9	6.5	3.53553	7	2	4.5	3.53553	54	4.5
ENSMGAG00000000210	2	58733698	58733782	-	85	ENSMGAG00000000210	snoRNA	ensembl	snoRNA	24	32	28	5.65685	22	20	21	1.41421	22	29	25.5	4.94975	13	22	17.5	6.36396	16	16	16	0	24	23	23.5	0.707107	263	21.9167
ENSMGAG00000000212	5	5268548	5268660	+	113	U5	U5 spliceosomal RNA [Source:RFAM;Acc:RF00020]	ensembl	snRNA	0	1	0.5	0.707107	0	0	0	0	0	0	0	0	0	0	0	0	0	0	0	0	0	0	0	0	1	0.0833333
ENSMGAG00000000213	4	65835072	65835154	-	83	MIR103A2	microRNA 103a-2 [Source:HGNC Symbol;Acc:HGNC:31491]	ensembl	miRNA	0	0	0	0	2	0	1	1.41421	0	0	0	0	0	0	0	0	0	0	0	0	1	1	1	0	4	0.333333
ENSMGAG00000000214	6	3549995	3550131	+	137	ENSMGAG00000000214	snoRNA	ensembl	snoRNA	3	0	1.5	2.12132	1	1	1	0	0	2	1	1.41421	0	0	0	0	0	1	0.5	0.707107	2	2	2	0	12	1
ENSMGAG00000000216	25	1809009	1809094	-	86	ENSMGAG00000000216	snoRNA	ensembl	snoRNA	6	0	3	4.24264	0	0	0	0	4	1	2.5	2.12132	2	0	1	1.41421	0	1	0.5	0.707107	2	7	4.5	3.53553	23	1.91667
ENSMGAG00000000218	17	449475	449571	-	97	MIR301A	Gallus gallus microRNA 301a (MIR301A)	ensembl	miRNA	3	2	2.5	0.707107	1	2	1.5	0.707107	1	0	0.5	0.707107	2	2	2	0	4	6	5	1.41421	2	1	1.5	0.707107	26	2.16667
ENSMGAG00000000219	1	68052968	68053059	+	92	MIRLET7B	Gallus gallus microRNA let-7b (MIRLET7B)	ensembl	miRNA	12	9	10.5	2.12132	18	12	15	4.24264	5	9	7	2.82843	7	4	5.5	2.12132	4	7	5.5	2.12132	4	3	3.5	0.707107	94	7.83333
ENSMGAG00000000220	2	37816245	37816390	+	146	U1	U1 spliceosomal RNA [Source:RFAM;Acc:RF00003]	ensembl	snRNA	0	0	0	0	0	0	0	0	0	0	0	0	0	0	0	0	0	0	0	0	0	0	0	0	0	0
ENSMGAG00000000223	2	75790784	75790854	+	71	ENSMGAG00000000223	snoRNA	ensembl	snoRNA	3	8	5.5	3.53553	2	5	3.5	2.12132	6	7	6.5	0.707107	4	26	15	15.5563	12	3	7.5	6.36396	7	12	9.5	3.53553	95	7.91667
ENSMGAG00000000224	10	17498344	17498426	+	83	ENSMGAG00000000224	snoRNA	ensembl	snoRNA	29	29	29	0	20	16	18	2.82843	3	6	4.5	2.12132	2	3	2.5	0.707107	0	2	1	1.41421	7	3	5	2.82843	120	10
ENSMGAG00000000225	3	8706351	8706424	-	74	MIR1759	Gallus gallus microRNA 1759 (MIR1759)	ensembl	miRNA	0	0	0	0	0	0	0	0	0	0	0	0	0	0	0	0	0	0	0	0	0	0	0	0	0	0
ENSMGAG00000000226	3	91247863	91247949	-	87	MIR30B	Gallus gallus microRNA 30b (MIR30B)	ensembl	miRNA	6	4	5	1.41421	10	3	6.5	4.94975	8	1	4.5	4.94975	4	8	6	2.82843	5	1	3	2.82843	3	5	4	1.41421	58	4.83333
ENSMGAG00000000233	6	20618650	20618747	-	98	MIR489	Gallus gallus microRNA 489 (MIR489)	ensembl	miRNA	0	0	0	0	0	0	0	0	0	0	0	0	0	0	0	0	0	0	0	0	0	0	0	0	0	0
ENSMGAG00000000234	5	8569155	8569314	+	160	SNORD97	small nucleolar RNA, C/D box 97 [Source:HGNC Symbol;Acc:HGNC:32760]	ensembl	snoRNA	62	118	90	39.598	61	68	64.5	4.94975	70	88	79	12.7279	61	75	68	9.89949	56	67	61.5	7.77817	126	81	103.5	31.8198	933	77.75
ENSMGAG00000000235	14	5706594	5706692	-	99	MIRLET7F2	Gallus gallus microRNA let-7f-2 (MIRLET7F2)	ensembl	miRNA	1	0	0.5	0.707107	2	3	2.5	0.707107	1	4	2.5	2.12132	1	5	3	2.82843	2	2	2	0	2	5	3.5	2.12132	28	2.33333
ENSMGAG00000000237	4	36472187	36472261	+	75	MIR367	Gallus gallus microRNA 367 (MIR367)	ensembl	miRNA	0	0	0	0	0	0	0	0	0	0	0	0	0	0	0	0	0	0	0	0	0	0	0	0	0	0
ENSMGAG00000000238	1	64267574	64267670	-	97	MIR490	microRNA 490 [Source:HGNC Symbol;Acc:HGNC:32075]	ensembl	miRNA	0	0	0	0	0	0	0	0	0	0	0	0	0	0	0	0	0	0	0	0	0	0	0	0	0	0
ENSMGAG00000000241	9	4444351	4444415	-	65	ENSMGAG00000000241	snoRNA	ensembl	snoRNA	0	1	0.5	0.707107	0	0	0	0	1	0	0.5	0.707107	2	0	1	1.41421	0	0	0	0	0	0	0	0	4	0.333333
ENSMGAG00000000243	12	17771517	17771618	-	102	SNORD16	Small nucleolar RNA SNORD16 [Source:RFAM;Acc:RF00138]	ensembl	snoRNA	9	6	7.5	2.12132	10	4	7	4.24264	5	5	5	0	2	7	4.5	3.53553	1	3	2	1.41421	4	0	2	2.82843	56	4.66667
ENSMGAG00000000244	11	15187912	15187991	+	80	ENSMGAG00000000244	snoRNA	ensembl	snoRNA	0	0	0	0	0	0	0	0	0	0	0	0	0	0	0	0	0	0	0	0	0	0	0	0	0	0
ENSMGAG00000000245	17	442960	443079	-	120	MIR454	Gallus gallus microRNA 454 (MIR454)	ensembl	miRNA	10	5	7.5	3.53553	7	6	6.5	0.707107	1	10	5.5	6.36396	2	8	5	4.24264	3	4	3.5	0.707107	4	4	4	0	64	5.33333
ENSMGAG00000000246	13	11359929	11360010	+	82	SNORD111B	small nucleolar RNA, C/D box 111B [Source:HGNC Symbol;Acc:HGNC:33579]	ensembl	snoRNA	0	0	0	0	0	0	0	0	0	0	0	0	0	0	0	0	0	1	0.5	0.707107	1	0	0.5	0.707107	2	0.166667
ENSMGAG00000000248	11	14558413	14558489	-	77	ENSMGAG00000000248	snoRNA	ensembl	snoRNA	3	4	3.5	0.707107	4	5	4.5	0.707107	3	2	2.5	0.707107	7	3	5	2.82843	2	5	3.5	2.12132	8	2	5	4.24264	48	4
ENSMGAG00000000249	1	129825186	129825299	-	114	ENSMGAG00000000249	snoRNA	ensembl	snoRNA	13	13	13	0	26	25	25.5	0.707107	15	18	16.5	2.12132	10	11	10.5	0.707107	6	1	3.5	3.53553	18	6	12	8.48528	162	13.5
ENSMGAG00000000250	2	1499378	1499473	+	96	MIR217	Gallus gallus microRNA 217 (MIR217)	ensembl	miRNA	0	0	0	0	0	0	0	0	0	0	0	0	0	0	0	0	0	0	0	0	0	0	0	0	0	0
ENSMGAG00000000252	19	7039811	7039938	-	128	ENSMGAG00000000252	snRNA	ensembl	snRNA	1	1	1	0	1	1	1	0	7	1	4	4.24264	2	0	1	1.41421	6	0	3	4.24264	6	5	5.5	0.707107	31	2.58333
ENSMGAG00000000255	1	107193840	107193941	+	102	U6	U6 spliceosomal RNA [Source:RFAM;Acc:RF00026]	ensembl	snRNA	0	0	0	0	0	0	0	0	0	0	0	0	0	0	0	0	0	0	0	0	0	0	0	0	0	0
ENSMGAG00000000256	2	91802511	91802647	-	137	U1	U1 spliceosomal RNA [Source:RFAM;Acc:RF00003]	ensembl	snRNA	1	1	1	0	1	1	1	0	1	0	0.5	0.707107	0	0	0	0	4	4	4	0	0	1	0.5	0.707107	14	1.16667
ENSMGAG00000000258	1	7554781	7554877	+	97	MIR1460	Gallus gallus microRNA 1460 (MIR1460)	ensembl	miRNA	0	0	0	0	0	0	0	0	0	0	0	0	0	0	0	0	0	0	0	0	0	0	0	0	0	0
ENSMGAG00000000259	1	923031	923128	-	98	MIR183	Gallus gallus microRNA 183 (MIR183)	ensembl	miRNA	0	0	0	0	0	0	0	0	0	0	0	0	0	0	0	0	0	0	0	0	0	0	0	0	0	0
ENSMGAG00000000261	1	96811716	96811805	+	90	MIR125B2	Gallus gallus microRNA 125b-2 (MIR125B2)	ensembl	miRNA	1	0	0.5	0.707107	1	3	2	1.41421	0	0	0	0	0	3	1.5	2.12132	1	1	1	0	0	1	0.5	0.707107	11	0.916667
ENSMGAG00000000264	2.09332e+06	540	619	+	80	MIR10A	Gallus gallus microRNA 10a (MIR10A)	ensembl	miRNA	0	0	0	0	0	0	0	0	0	0	0	0	0	0	0	0	0	0	0	0	0	0	0	0	0	0
ENSMGAG00000000266	13	16732662	16732748	+	87	ENSMGAG00000000266	snoRNA	ensembl	snoRNA	2	3	2.5	0.707107	5	7	6	1.41421	5	2	3.5	2.12132	3	0	1.5	2.12132	4	2	3	1.41421	6	2	4	2.82843	41	3.41667
ENSMGAG00000000268	1	3160072	3160160	+	89	MIR29A	microRNA 29a [Source:HGNC Symbol;Acc:HGNC:31616]	ensembl	miRNA	4	2	3	1.41421	4	0	2	2.82843	1	1	1	0	1	2	1.5	0.707107	0	0	0	0	0	0	0	0	15	1.25
ENSMGAG00000000270	10	3339690	3339785	-	96	SNORD21	Small nucleolar RNA SNORD21 [Source:RFAM;Acc:RF00068]	ensembl	snoRNA	12	11	11.5	0.707107	7	5	6	1.41421	7	10	8.5	2.12132	5	4	4.5	0.707107	4	8	6	2.82843	9	5	7	2.82843	87	7.25
ENSMGAG00000000272	25	4755380	4755506	-	127	ENSMGAG00000000272	snRNA	ensembl	snRNA	0	0	0	0	1	0	0.5	0.707107	0	0	0	0	2	0	1	1.41421	1	0	0.5	0.707107	1	0	0.5	0.707107	5	0.416667
ENSMGAG00000000273	3	59796334	59796412	-	79	ENSMGAG00000000273	snoRNA	ensembl	snoRNA	3	0	1.5	2.12132	1	3	2	1.41421	1	0	0.5	0.707107	1	0	0.5	0.707107	0	1	0.5	0.707107	1	2	1.5	0.707107	13	1.08333
ENSMGAG00000000275	19	6697540	6697612	+	73	SNORD36	Small nucleolar RNA SNORD36 [Source:RFAM;Acc:RF00049]	ensembl	snoRNA	3	10	6.5	4.94975	9	4	6.5	3.53553	1	2	1.5	0.707107	2	4	3	1.41421	4	3	3.5	0.707107	2	13	7.5	7.77817	57	4.75
ENSMGAG00000000276	9	16348365	16348496	+	132	ENSMGAG00000000276	snoRNA	ensembl	snoRNA	13	11	12	1.41421	13	15	14	1.41421	10	17	13.5	4.94975	10	16	13	4.24264	16	16	16	0	16	10	13	4.24264	163	13.5833
ENSMGAG00000000278	4	46243206	46243323	-	118	ENSMGAG00000000278	snoRNA	ensembl	snoRNA	14	16	15	1.41421	13	11	12	1.41421	17	13	15	2.82843	24	14	19	7.07107	8	20	14	8.48528	11	16	13.5	3.53553	177	14.75
ENSMGAG00000000285	1	189710124	189710268	-	145	SNORD15	Small nucleolar RNA SNORD15 [Source:RFAM;Acc:RF00067]	ensembl	snoRNA	0	0	0	0	0	0	0	0	2	0	1	1.41421	0	0	0	0	0	3	1.5	2.12132	0	0	0	0	5	0.416667
ENSMGAG00000000287	7	11267625	11267713	+	89	ENSMGAG00000000287	snoRNA	ensembl	snoRNA	9	4	6.5	3.53553	4	5	4.5	0.707107	3	3	3	0	1	2	1.5	0.707107	0	1	0.5	0.707107	6	1	3.5	3.53553	39	3.25
ENSMGAG00000000288	1	96779376	96779483	+	108	MIRLET7C	microRNA let-7c [Source:HGNC Symbol;Acc:HGNC:31480]	ensembl	miRNA	0	0	0	0	0	0	0	0	0	0	0	0	0	0	0	0	0	0	0	0	0	0	0	0	0	0
ENSMGAG00000000289	3	38524188	38524276	+	89	MIR1803	Gallus gallus microRNA 1803 (MIR1803)	ensembl	miRNA	0	0	0	0	0	0	0	0	0	0	0	0	0	0	0	0	0	0	0	0	0	0	0	0	0	0
ENSMGAG00000000292	5	11386636	11386756	+	121	ENSMGAG00000000292	snoRNA	ensembl	snoRNA	10	5	7.5	3.53553	4	6	5	1.41421	4	6	5	1.41421	2	0	1	1.41421	0	2	1	1.41421	3	1	2	1.41421	43	3.58333
ENSMGAG00000000297	10	13809887	13809966	-	80	ENSMGAG00000000297	snoRNA	ensembl	snoRNA	18	18	18	0	19	11	15	5.65685	13	11	12	1.41421	7	4	5.5	2.12132	2	3	2.5	0.707107	3	6	4.5	2.12132	115	9.58333
ENSMGAG00000000301	1	32547895	32547985	+	91	MIRLET7I	Gallus gallus microRNA let-7i (MIRLET7I)	ensembl	miRNA	1	0	0.5	0.707107	0	0	0	0	0	0	0	0	0	0	0	0	0	2	1	1.41421	1	1	1	0	5	0.416667
ENSMGAG00000000302	26	3422882	3422978	+	97	MIR125B-1	Gallus gallus microRNA mir-125b-1 (MIR125B-1)	ensembl	miRNA	17	15	16	1.41421	6	8	7	1.41421	5	8	6.5	2.12132	10	5	7.5	3.53553	7	8	7.5	0.707107	4	6	5	1.41421	99	8.25
ENSMGAG00000000303	0	37852200	37852284	+	85	MIR23B	Gallus gallus microRNA 23b (MIR23B)	ensembl	miRNA	2	1	1.5	0.707107	1	0	0.5	0.707107	3	1	2	1.41421	1	2	1.5	0.707107	2	0	1	1.41421	4	3	3.5	0.707107	20	1.66667
ENSMGAG00000000306	5	7667244	7667375	+	132	ENSMGAG00000000306	snoRNA	ensembl	snoRNA	22	16	19	4.24264	21	10	15.5	7.77817	9	16	12.5	4.94975	10	29	19.5	13.435	24	47	35.5	16.2635	17	27	22	7.07107	248	20.6667
ENSMGAG00000000307	0	54164604	54164694	+	91	MIR9-2	Gallus gallus microRNA 9-2 (MIR9-2)	ensembl	miRNA	0	0	0	0	0	0	0	0	0	0	0	0	0	0	0	0	0	0	0	0	0	0	0	0	0	0
ENSMGAG00000000308	1	180781602	180781733	+	132	ENSMGAG00000000308	snoRNA	ensembl	snoRNA	15	6	10.5	6.36396	12	5	8.5	4.94975	14	14	14	0	5	9	7	2.82843	4	5	4.5	0.707107	6	9	7.5	2.12132	104	8.66667
ENSMGAG00000000310	4	65640680	65640808	-	129	MIR146C-1	Gallus gallus microRNA 146c-1 (MIR146C-1)	ensembl	miRNA	1	3	2	1.41421	0	5	2.5	3.53553	2	0	1	1.41421	0	1	0.5	0.707107	1	1	1	0	0	3	1.5	2.12132	17	1.41667
ENSMGAG00000000311	13	17406377	17406454	+	78	MIR140	Gallus gallus microRNA 140 (MIR140)	ensembl	miRNA	0	0	0	0	0	0	0	0	0	0	0	0	0	0	0	0	0	0	0	0	0	0	0	0	0	0
ENSMGAG00000000313	5	58169876	58169961	-	86	SNORD127	small nucleolar RNA, C/D box 127 [Source:HGNC Symbol;Acc:HGNC:33555]	ensembl	snoRNA	34	39	36.5	3.53553	52	50	51	1.41421	24	18	21	4.24264	27	24	25.5	2.12132	16	8	12	5.65685	9	22	15.5	9.19239	323	26.9167
ENSMGAG00000000315	29	3339698	3339829	-	132	SNORA21	small nucleolar RNA, H/ACA box 21 [Source:HGNC Symbol;Acc:HGNC:32611]	ensembl	snoRNA	12	13	12.5	0.707107	8	10	9	1.41421	15	0	7.5	10.6066	5	9	7	2.82843	8	6	7	1.41421	7	7	7	0	100	8.33333
ENSMGAG00000000317	10	13806489	13806552	-	64	ENSMGAG00000000317	snoRNA	ensembl	snoRNA	7	8	7.5	0.707107	11	6	8.5	3.53553	7	8	7.5	0.707107	3	4	3.5	0.707107	10	12	11	1.41421	5	9	7	2.82843	90	7.5
ENSMGAG00000000319	2.06406e+06	3911	4092	-	182	SNORA23	small nucleolar RNA, H/ACA box 23 [Source:HGNC Symbol;Acc:HGNC:32613]	ensembl	snoRNA	0	0	0	0	0	1	0.5	0.707107	0	1	0.5	0.707107	0	0	0	0	0	0	0	0	0	0	0	0	2	0.166667
ENSMGAG00000000320	0	6940160	6940243	-	84	ENSMGAG00000000320	snoRNA	ensembl	snoRNA	1	0	0.5	0.707107	2	1	1.5	0.707107	1	3	2	1.41421	2	0	1	1.41421	1	0	0.5	0.707107	1	2	1.5	0.707107	14	1.16667
ENSMGAG00000000321	7	11274662	11274745	+	84	ENSMGAG00000000321	snoRNA	ensembl	snoRNA	3	1	2	1.41421	3	5	4	1.41421	2	1	1.5	0.707107	0	0	0	0	1	4	2.5	2.12132	2	0	1	1.41421	22	1.83333
ENSMGAG00000000323	7	11272305	11272392	+	88	ENSMGAG00000000323	snoRNA	ensembl	snoRNA	4	12	8	5.65685	3	4	3.5	0.707107	5	1	3	2.82843	4	0	2	2.82843	1	2	1.5	0.707107	1	1	1	0	38	3.16667
ENSMGAG00000000324	19	8629631	8629746	-	116	ENSMGAG00000000324	snoRNA	ensembl	snoRNA	0	0	0	0	0	0	0	0	0	0	0	0	0	0	0	0	0	0	0	0	0	0	0	0	0	0
ENSMGAG00000000325	1	180783394	180783525	+	132	ENSMGAG00000000325	snoRNA	ensembl	snoRNA	27	26	26.5	0.707107	19	22	20.5	2.12132	15	19	17	2.82843	18	19	18.5	0.707107	6	11	8.5	3.53553	13	14	13.5	0.707107	209	17.4167
ENSMGAG00000000326	5	49446247	49446370	+	124	ENSMGAG00000000326	snoRNA	ensembl	snoRNA	13	14	13.5	0.707107	19	7	13	8.48528	7	11	9	2.82843	11	6	8.5	3.53553	5	6	5.5	0.707107	23	16	19.5	4.94975	138	11.5
ENSMGAG00000000328	12	17768641	17768711	-	71	SNORD18	Small nucleolar RNA SNORD18 [Source:RFAM;Acc:RF00093]	ensembl	snoRNA	10	18	14	5.65685	13	13	13	0	12	11	11.5	0.707107	12	8	10	2.82843	8	16	12	5.65685	9	11	10	1.41421	141	11.75
ENSMGAG00000000329	1	173140218	173140320	-	103	U6	U6 spliceosomal RNA [Source:RFAM;Acc:RF00026]	ensembl	snRNA	0	0	0	0	0	0	0	0	0	0	0	0	0	0	0	0	0	0	0	0	0	0	0	0	0	0
ENSMGAG00000000331	5	11383335	11383463	+	129	ENSMGAG00000000331	snoRNA	ensembl	snoRNA	0	1	0.5	0.707107	0	0	0	0	0	0	0	0	1	0	0.5	0.707107	0	0	0	0	0	1	0.5	0.707107	3	0.25
ENSMGAG00000000332	25	2689654	2689726	+	73	MIR133C	Gallus gallus microRNA 133c (MIR133C)	ensembl	miRNA	0	0	0	0	4	1	2.5	2.12132	1	1	1	0	0	3	1.5	2.12132	2	1	1.5	0.707107	2	2	2	0	17	1.41667
ENSMGAG00000000333	14	2571062	2571164	-	103	MIRLET7G	Gallus gallus microRNA let-7g (MIRLET7G)	ensembl	miRNA	0	0	0	0	0	0	0	0	0	0	0	0	0	0	0	0	0	0	0	0	0	0	0	0	0	0
ENSMGAG00000000337	12	12373812	12373902	+	91	MIR3529	Gallus gallus microRNA 3529 (MIR3529)	ensembl	miRNA	13	5	9	5.65685	4	5	4.5	0.707107	6	7	6.5	0.707107	6	1	3.5	3.53553	2	2	2	0	10	7	8.5	2.12132	68	5.66667
ENSMGAG00000000338	13	7800700	7800802	+	103	U6	U6 spliceosomal RNA [Source:RFAM;Acc:RF00026]	ensembl	snRNA	0	0	0	0	0	0	0	0	0	0	0	0	0	0	0	0	0	0	0	0	0	0	0	0	0	0
ENSMGAG00000000339	19	6696164	6696238	+	75	SNORD24	Small nucleolar RNA SNORD24 [Source:RFAM;Acc:RF00069]	ensembl	snoRNA	3	0	1.5	2.12132	1	0	0.5	0.707107	0	0	0	0	2	0	1	1.41421	1	0	0.5	0.707107	0	0	0	0	7	0.583333
ENSMGAG00000000346	2	81162528	81162606	+	79	MIR30C2	Gallus gallus microRNA 30c-2 (MIR30C2)	ensembl	miRNA	0	0	0	0	0	0	0	0	0	0	0	0	0	0	0	0	0	2	1	1.41421	2	1	1.5	0.707107	5	0.416667
ENSMGAG00000000347	1	147138902	147139004	+	103	U6	U6 spliceosomal RNA [Source:RFAM;Acc:RF00026]	ensembl	snRNA	0	0	0	0	0	0	0	0	0	0	0	0	0	0	0	0	0	0	0	0	0	0	0	0	0	0
ENSMGAG00000000349	1	180779846	180779917	+	72	ENSMGAG00000000349	snoRNA	ensembl	snoRNA	4	0	2	2.82843	2	1	1.5	0.707107	2	0	1	1.41421	0	2	1	1.41421	1	0	0.5	0.707107	0	0	0	0	12	1
ENSMGAG00000000350	11	11061055	11061109	-	55	MIR1630	Gallus gallus microRNA 1630 (MIR1630)	ensembl	miRNA	0	0	0	0	0	0	0	0	0	0	0	0	0	0	0	0	0	0	0	0	0	0	0	0	0	0
ENSMGAG00000000351	28	1847332	1847389	+	58	MIR205	Gallus gallus microRNA 205 (MIR205)	ensembl	miRNA	0	0	0	0	0	0	0	0	0	0	0	0	0	0	0	0	0	0	0	0	0	0	0	0	0	0
ENSMGAG00000000352	1	144109282	144109375	-	94	MIR19B1	microRNA 19b-1 [Source:HGNC Symbol;Acc:HGNC:31575]	ensembl	miRNA	0	0	0	0	0	0	0	0	0	0	0	0	0	0	0	0	0	0	0	0	0	0	0	0	0	0
ENSMGAG00000000353	11	14560899	14560967	-	69	SNORD82	Small nucleolar RNA SNORD82 [Source:RFAM;Acc:RF00158]	ensembl	snoRNA	0	0	0	0	0	2	1	1.41421	1	0	0.5	0.707107	0	1	0.5	0.707107	0	0	0	0	0	1	0.5	0.707107	5	0.416667
ENSMGAG00000000354	26	3399527	3399614	+	88	MIR100	microRNA 100 [Source:HGNC Symbol;Acc:HGNC:31487]	ensembl	miRNA	3	9	6	4.24264	2	4	3	1.41421	7	2	4.5	3.53553	3	8	5.5	3.53553	8	8	8	0	5	6	5.5	0.707107	65	5.41667
ENSMGAG00000000356	21	8327036	8327128	-	93	MIR130C	Gallus gallus microRNA 130c (MIR130C)	ensembl	miRNA	0	0	0	0	0	0	0	0	0	0	0	0	0	0	0	0	0	0	0	0	0	0	0	0	0	0
ENSMGAG00000000358	1	96778639	96778729	+	91	MIR99A	Gallus gallus microRNA 99a (MIR99A)	ensembl	miRNA	0	0	0	0	0	0	0	0	0	0	0	0	0	0	0	0	0	0	0	0	0	0	0	0	0	0
ENSMGAG00000000360	1	922920	923005	-	86	MIR96	Gallus gallus microRNA mir-96 (MIR96)	ensembl	miRNA	0	0	0	0	0	0	0	0	0	0	0	0	0	0	0	0	0	0	0	0	0	0	0	0	0	0
ENSMGAG00000000362	1	144109881	144109969	-	89	MIR17	Gallus gallus microRNA 17 (MIR17)	ensembl	miRNA	0	0	0	0	0	0	0	0	0	0	0	0	0	0	0	0	0	0	0	0	0	0	0	0	0	0
ENSMGAG00000000363	14	1720438	1720548	-	111	U6	U6 spliceosomal RNA [Source:RFAM;Acc:RF00026]	ensembl	snRNA	0	0	0	0	0	0	0	0	0	0	0	0	0	0	0	0	0	0	0	0	0	0	0	0	0	0
ENSMGAG00000000365	2.27784e+06	1240	1316	-	77	MIR122-2	Gallus gallus microRNA 122-2 (MIR122-2)	ensembl	miRNA	0	0	0	0	0	0	0	0	0	0	0	0	0	0	0	0	0	0	0	0	0	0	0	0	0	0
ENSMGAG00000000368	7	17661303	17661388	-	86	MIR26A-2	Gallus gallus microRNA mir-26a-2 (MIR26A-2)	ensembl	miRNA	1	0	0.5	0.707107	5	0	2.5	3.53553	0	1	0.5	0.707107	0	1	0.5	0.707107	0	0	0	0	0	0	0	0	8	0.666667
ENSMGAG00000000370	1	161574332	161574415	-	84	MIR16-1	Gallus gallus microRNA 16-1 (MIR16-1)	ensembl	miRNA	0	0	0	0	0	0	0	0	0	0	0	0	0	0	0	0	1	0	0.5	0.707107	0	0	0	0	1	0.0833333
ENSMGAG00000000371	19	4921886	4921979	+	94	MIR199B1	Gallus gallus microRNA 199b-1 (MIR199B1)	ensembl	miRNA	3	2	2.5	0.707107	2	2	2	0	2	4	3	1.41421	5	7	6	1.41421	3	3	3	0	6	3	4.5	2.12132	42	3.5
ENSMGAG00000000373	21	8326741	8326830	-	90	MIR301B	Gallus gallus microRNA 301b (MIR301B)	ensembl	miRNA	0	0	0	0	0	0	0	0	0	0	0	0	0	0	0	0	0	0	0	0	0	0	0	0	0	0
ENSMGAG00000000374	8	20859098	20859186	+	89	MIR202	Gallus gallus microRNA 202 (MIR202)	ensembl	miRNA	0	0	0	0	0	0	0	0	0	0	0	0	0	0	0	0	0	0	0	0	0	0	0	0	0	0
ENSMGAG00000000382	13	11062218	11062353	+	136	ENSMGAG00000000382	snoRNA	ensembl	snoRNA	9	19	14	7.07107	10	7	8.5	2.12132	4	8	6	2.82843	3	1	2	1.41421	2	0	1	1.41421	3	4	3.5	0.707107	70	5.83333
ENSMGAG00000000383	1	44631094	44631202	+	109	MIR135A2	Gallus gallus microRNA 135a-2 (MIR135A2)	ensembl	miRNA	0	0	0	0	0	0	0	0	0	0	0	0	0	0	0	0	0	0	0	0	0	0	0	0	0	0
ENSMGAG00000000385	15	7714707	7714793	-	87	MIR143	microRNA 143 [Source:HGNC Symbol;Acc:HGNC:31530]	ensembl	miRNA	1	3	2	1.41421	3	0	1.5	2.12132	5	2	3.5	2.12132	2	0	1	1.41421	5	1	3	2.82843	1	4	2.5	2.12132	27	2.25
ENSMGAG00000000388	19	4590762	4590853	+	92	MIR455	microRNA 455 [Source:HGNC Symbol;Acc:HGNC:32344]	ensembl	miRNA	0	0	0	0	0	0	0	0	0	0	0	0	0	0	0	0	0	0	0	0	0	0	0	0	0	0
ENSMGAG00000000390	8	32507847	32507979	-	133	ENSMGAG00000000390	snoRNA	ensembl	snoRNA	1	0	0.5	0.707107	1	1	1	0	1	1	1	0	0	1	0.5	0.707107	0	0	0	0	0	1	0.5	0.707107	7	0.583333
ENSMGAG00000000391	0	938816	938883	+	68	SNORD58	Small nucleolar RNA SNORD58 [Source:RFAM;Acc:RF00151]	ensembl	snoRNA	1	3	2	1.41421	1	2	1.5	0.707107	2	1	1.5	0.707107	3	1	2	1.41421	4	3	3.5	0.707107	0	2	1	1.41421	23	1.91667
ENSMGAG00000000392	0	54694536	54694597	-	62	ENSMGAG00000000392	snoRNA	ensembl	snoRNA	11	7	9	2.82843	6	5	5.5	0.707107	7	4	5.5	2.12132	14	16	15	1.41421	9	17	13	5.65685	10	19	14.5	6.36396	125	10.4167
ENSMGAG00000000393	0	66944	67026	-	83	ENSMGAG00000000393	snoRNA	ensembl	snoRNA	0	0	0	0	0	0	0	0	0	0	0	0	0	0	0	0	0	0	0	0	0	0	0	0	0	0
ENSMGAG00000000401	8	10239903	10239966	+	64	SNORD98	small nucleolar RNA, C/D box 98 [Source:HGNC Symbol;Acc:HGNC:32761]	ensembl	snoRNA	3	0	1.5	2.12132	0	1	0.5	0.707107	0	1	0.5	0.707107	1	0	0.5	0.707107	0	0	0	0	0	0	0	0	6	0.5
ENSMGAG00000000403	0	66065299	66065480	+	182	U2	U2 spliceosomal RNA [Source:RFAM;Acc:RF00004]	ensembl	snRNA	0	0	0	0	0	0	0	0	0	0	0	0	0	0	0	0	0	0	0	0	0	0	0	0	0	0
ENSMGAG00000000404	3	846987	847098	-	112	Y_RNA	Y RNA [Source:RFAM;Acc:RF00019]	ensembl	Y_RNA	0	0	0	0	0	1	0.5	0.707107	0	1	0.5	0.707107	0	5	2.5	3.53553	0	0	0	0	1	0	0.5	0.707107	8	0.666667
ENSMGAG00000000406	15	3841250	3841344	+	95	MIR218-2	Gallus gallus microRNA 218-2 (MIR218-2)	ensembl	miRNA	2	0	1	1.41421	2	0	1	1.41421	1	0	0.5	0.707107	0	0	0	0	1	0	0.5	0.707107	0	0	0	0	6	0.5
ENSMGAG00000000407	2	73720491	73720584	-	94	U6	U6 spliceosomal RNA [Source:RFAM;Acc:RF00026]	ensembl	snRNA	0	0	0	0	0	0	0	0	0	0	0	0	0	0	0	0	0	0	0	0	0	0	0	0	0	0
ENSMGAG00000000408	10	10978679	10978788	-	110	MIR214	microRNA 214 [Source:HGNC Symbol;Acc:HGNC:31591]	ensembl	miRNA	1	3	2	1.41421	0	4	2	2.82843	1	0	0.5	0.707107	2	6	4	2.82843	2	0	1	1.41421	3	3	3	0	25	2.08333
ENSMGAG00000000410	26	3407608	3407703	+	96	MIRLET7A2	Gallus gallus microRNA let-7a-2 (MIRLET7A2)	ensembl	miRNA	1	0	0.5	0.707107	0	0	0	0	0	0	0	0	0	0	0	0	0	0	0	0	1	0	0.5	0.707107	2	0.166667
ENSMGAG00000000413	7	17877435	17877506	+	72	MIR375	Gallus gallus microRNA 375 (MIR375)	ensembl	miRNA	0	0	0	0	0	0	0	0	0	0	0	0	0	0	0	0	0	0	0	0	0	0	0	0	0	0
ENSMGAG00000000414	21	5579011	5579102	+	92	MIR142	Gallus gallus microRNA 142 (MIR142)	ensembl	miRNA	0	0	0	0	0	0	0	0	0	0	0	0	0	0	0	0	0	0	0	0	0	0	0	0	0	0
ENSMGAG00000000415	3	52608563	52608665	+	103	U6	U6 spliceosomal RNA [Source:RFAM;Acc:RF00026]	ensembl	snRNA	2	0	1	1.41421	0	0	0	0	0	0	0	0	0	0	0	0	0	0	0	0	1	0	0.5	0.707107	3	0.25
ENSMGAG00000000416	1	118624108	118624208	+	101	U6	U6 spliceosomal RNA [Source:RFAM;Acc:RF00026]	ensembl	snRNA	0	0	0	0	0	0	0	0	0	0	0	0	0	0	0	0	0	0	0	0	0	0	0	0	0	0
ENSMGAG00000000418	17	2285648	2285750	+	103	MIR1769	Gallus gallus microRNA 1769 (MIR1769)	ensembl	miRNA	0	0	0	0	0	0	0	0	0	0	0	0	0	0	0	0	0	0	0	0	0	0	0	0	0	0
ENSMGAG00000000419	10	13808337	13808419	-	83	ENSMGAG00000000419	snoRNA	ensembl	snoRNA	2	1	1.5	0.707107	0	1	0.5	0.707107	1	1	1	0	1	0	0.5	0.707107	0	1	0.5	0.707107	0	0	0	0	8	0.666667
ENSMGAG00000000422	1	144109409	144109506	-	98	MIR20A	Gallus gallus microRNA 20a (MIR20A)	ensembl	miRNA	0	0	0	0	0	0	0	0	0	0	0	0	0	0	0	0	0	0	0	0	0	0	0	0	0	0
ENSMGAG00000000428	25	4457169	4457304	-	136	ENSMGAG00000000428	snoRNA	ensembl	snoRNA	12	13	12.5	0.707107	12	11	11.5	0.707107	7	7	7	0	10	18	14	5.65685	9	7	8	1.41421	11	10	10.5	0.707107	127	10.5833
ENSMGAG00000000430	2	44509064	44509200	+	137	ENSMGAG00000000430	snoRNA	ensembl	snoRNA	5	3	4	1.41421	4	4	4	0	6	3	4.5	2.12132	0	1	0.5	0.707107	3	2	2.5	0.707107	2	3	2.5	0.707107	36	3
ENSMGAG00000000433	9	2761006	2761105	+	100	MIR223	Gallus gallus microRNA 223 (MIR223)	ensembl	miRNA	0	0	0	0	0	0	0	0	0	0	0	0	0	0	0	0	0	0	0	0	0	0	0	0	0	0
ENSMGAG00000000435	2	37113746	37113881	+	136	ENSMGAG00000000435	snoRNA	ensembl	snoRNA	7	9	8	1.41421	18	7	12.5	7.77817	3	5	4	1.41421	6	11	8.5	3.53553	6	5	5.5	0.707107	6	2	4	2.82843	85	7.08333
ENSMGAG00000000436	1	168310090	168310165	-	76	SNORD102	small nucleolar RNA, C/D box 102 [Source:HGNC Symbol;Acc:HGNC:10099]	ensembl	snoRNA	22	29	25.5	4.94975	24	23	23.5	0.707107	16	22	19	4.24264	16	11	13.5	3.53553	12	12	12	0	16	14	15	1.41421	217	18.0833
ENSMGAG00000000437	4	36471446	36471510	+	65	MIR302C	microRNA 302c [Source:HGNC Symbol;Acc:HGNC:31764]	ensembl	miRNA	0	0	0	0	0	0	0	0	0	0	0	0	0	0	0	0	0	0	0	0	0	0	0	0	0	0
ENSMGAG00000000439	2	1491548	1491632	+	85	MIR216B	Gallus gallus microRNA 216b (MIR216B)	ensembl	miRNA	0	0	0	0	0	0	0	0	0	0	0	0	0	0	0	0	0	0	0	0	0	0	0	0	0	0
ENSMGAG00000000441	4	41636445	41636610	-	166	U1	U1 spliceosomal RNA [Source:RFAM;Acc:RF00003]	ensembl	snRNA	0	0	0	0	0	0	0	0	0	0	0	0	0	0	0	0	0	0	0	0	0	0	0	0	0	0
ENSMGAG00000000442	4	34439515	34439645	-	131	ENSMGAG00000000442	snoRNA	ensembl	snoRNA	1	2	1.5	0.707107	2	1	1.5	0.707107	2	9	5.5	4.94975	2	2	2	0	1	3	2	1.41421	4	1	2.5	2.12132	30	2.5
ENSMGAG00000000445	1	168309569	168309701	-	133	ENSMGAG00000000445	snoRNA	ensembl	snoRNA	27	22	24.5	3.53553	40	25	32.5	10.6066	19	20	19.5	0.707107	17	30	23.5	9.19239	17	19	18	1.41421	23	20	21.5	2.12132	279	23.25
ENSMGAG00000000448	17	9295538	9295642	+	105	SNORD125	small nucleolar RNA, C/D box 125 [Source:HGNC Symbol;Acc:HGNC:33564]	ensembl	snoRNA	2	10	6	5.65685	5	7	6	1.41421	5	3	4	1.41421	1	5	3	2.82843	6	1	3.5	3.53553	3	6	4.5	2.12132	54	4.5
ENSMGAG00000000449	7	12055175	12055308	-	134	ENSMGAG00000000449	snoRNA	ensembl	snoRNA	5	11	8	4.24264	10	6	8	2.82843	2	3	2.5	0.707107	5	8	6.5	2.12132	11	1	6	7.07107	18	7	12.5	7.77817	87	7.25
ENSMGAG00000000454	9	3990525	3990631	-	107	MIR363	Gallus gallus microRNA mir-363 (MIR363)	ensembl	miRNA	11	5	8	4.24264	11	7	9	2.82843	7	6	6.5	0.707107	11	8	9.5	2.12132	6	17	11.5	7.77817	2	3	2.5	0.707107	94	7.83333
ENSMGAG00000000455	1	33082113	33082244	-	132	ENSMGAG00000000455	snoRNA	ensembl	snoRNA	10	16	13	4.24264	16	10	13	4.24264	13	4	8.5	6.36396	3	12	7.5	6.36396	18	14	16	2.82843	10	11	10.5	0.707107	137	11.4167
ENSMGAG00000000461	19	6697057	6697133	+	77	SNORD36	Small nucleolar RNA SNORD36 [Source:RFAM;Acc:RF00049]	ensembl	snoRNA	10	2	6	5.65685	5	3	4	1.41421	1	2	1.5	0.707107	1	3	2	1.41421	0	3	1.5	2.12132	1	0	0.5	0.707107	31	2.58333
ENSMGAG00000000463	4	31277242	31277350	+	109	5S_rRNA	5S ribosomal RNA [Source:RFAM;Acc:RF00001]	ensembl	rRNA	0	0	0	0	0	0	0	0	0	0	0	0	0	0	0	0	0	0	0	0	0	0	0	0	0	0
ENSMGAG00000000466	3	72322472	72322606	-	135	SNORA72	Small nucleolar RNA SNORA72 [Source:RFAM;Acc:RF00139]	ensembl	snoRNA	1	5	3	2.82843	4	1	2.5	2.12132	0	2	1	1.41421	3	5	4	1.41421	0	2	1	1.41421	1	0	0.5	0.707107	24	2
ENSMGAG00000000469	1	127979464	127979547	-	84	MIR1805	Gallus gallus microRNA 1805 (MIR1805)	ensembl	miRNA	0	0	0	0	0	0	0	0	0	0	0	0	0	0	0	0	0	0	0	0	0	0	0	0	0	0
ENSMGAG00000000475	3	29728323	29728408	+	86	MIR187	microRNA 187 [Source:HGNC Symbol;Acc:HGNC:31558]	ensembl	miRNA	0	0	0	0	0	0	0	0	0	0	0	0	0	0	0	0	0	0	0	0	0	0	0	0	0	0
ENSMGAG00000000477	17	1333469	1333554	+	86	MIR1306	Gallus gallus microRNA 1306 (MIR1306)	ensembl	miRNA	0	0	0	0	0	0	0	0	0	0	0	0	0	0	0	0	0	0	0	0	0	0	0	0	0	0
ENSMGAG00000000479	2	17799520	17799624	+	105	MIR215	Gallus gallus microRNA 215 (MIR215)	ensembl	miRNA	0	0	0	0	0	0	0	0	0	0	0	0	0	0	0	0	0	0	0	0	0	0	0	0	0	0
ENSMGAG00000000480	3	16621072	16621174	+	103	U6	U6 spliceosomal RNA [Source:RFAM;Acc:RF00026]	ensembl	snRNA	0	0	0	0	0	0	0	0	0	0	0	0	0	0	0	0	0	0	0	0	0	0	0	0	0	0
ENSMGAG00000000481	3	66770164	66770327	-	164	U1	U1 spliceosomal RNA [Source:RFAM;Acc:RF00003]	ensembl	snRNA	0	0	0	0	0	0	0	0	0	0	0	0	0	0	0	0	0	0	0	0	0	0	0	0	0	0
ENSMGAG00000000486	14	3088278	3088412	+	135	SNORA84	small nucleolar RNA, H/ACA box 84 [Source:HGNC Symbol;Acc:HGNC:33615]	ensembl	snoRNA	2	0	1	1.41421	0	2	1	1.41421	0	1	0.5	0.707107	0	1	0.5	0.707107	0	1	0.5	0.707107	1	0	0.5	0.707107	8	0.666667
ENSMGAG00000000487	10	13808771	13808854	-	84	SNORD24	Small nucleolar RNA SNORD24 [Source:RFAM;Acc:RF00069]	ensembl	snoRNA	14	18	16	2.82843	14	9	11.5	3.53553	8	14	11	4.24264	10	8	9	1.41421	5	13	9	5.65685	4	5	4.5	0.707107	122	10.1667
ENSMGAG00000000488	3	25017012	25017080	-	69	ENSMGAG00000000488	snoRNA	ensembl	snoRNA	0	0	0	0	0	0	0	0	0	0	0	0	0	0	0	0	0	0	0	0	0	0	0	0	0	0
ENSMGAG00000000489	9	911536	911669	+	134	ENSMGAG00000000489	snoRNA	ensembl	snoRNA	5	2	3.5	2.12132	5	4	4.5	0.707107	2	2	2	0	0	1	0.5	0.707107	0	2	1	1.41421	3	1	2	1.41421	27	2.25
ENSMGAG00000000491	10	17500386	17500470	+	85	ENSMGAG00000000491	snoRNA	ensembl	snoRNA	35	50	42.5	10.6066	27	34	30.5	4.94975	19	26	22.5	4.94975	19	13	16	4.24264	14	19	16.5	3.53553	36	24	30	8.48528	316	26.3333
ENSMGAG00000000492	23	2041318	2041426	-	109	MIR34A	Gallus gallus microRNA 34a (MIR34A)	ensembl	miRNA	72	60	66	8.48528	17	23	20	4.24264	46	27	36.5	13.435	26	36	31	7.07107	65	54	59.5	7.77817	40	42	41	1.41421	508	42.3333
ENSMGAG00000000493	13	17720597	17720678	+	82	ENSMGAG00000000493	snoRNA	ensembl	snoRNA	4	7	5.5	2.12132	9	2	5.5	4.94975	6	5	5.5	0.707107	3	3	3	0	4	8	6	2.82843	5	8	6.5	2.12132	64	5.33333
ENSMGAG00000000495	12	15842744	15842817	+	74	MIR1813-2	Gallus gallus microRNA 1813-2 (MIR1813-2)	ensembl	miRNA	0	0	0	0	0	0	0	0	0	0	0	0	0	0	0	0	0	0	0	0	0	0	0	0	0	0
ENSMGAG00000000496	15	3965469	3965546	+	78	MIR103A1	Gallus gallus microRNA 103a-1 (MIR103A1)	ensembl	miRNA	0	0	0	0	0	0	0	0	0	0	0	0	1	0	0.5	0.707107	0	0	0	0	0	0	0	0	1	0.0833333
ENSMGAG00000000497	8	18178209	18178382	+	174	U2	U2 spliceosomal RNA [Source:RFAM;Acc:RF00004]	ensembl	snRNA	0	0	0	0	0	0	0	0	0	0	0	0	0	0	0	0	0	0	0	0	0	0	0	0	0	0
ENSMGAG00000000498	3	37582013	37582176	-	164	U1	U1 spliceosomal RNA [Source:RFAM;Acc:RF00003]	ensembl	snRNA	0	0	0	0	0	0	0	0	0	0	0	0	0	0	0	0	0	0	0	0	0	0	0	0	0	0
ENSMGAG00000000499	23	2724622	2724708	-	87	MIR141	Gallus gallus microRNA 141 (MIR141)	ensembl	miRNA	0	0	0	0	0	0	0	0	0	0	0	0	0	0	0	0	0	0	0	0	0	0	0	0	0	0
ENSMGAG00000000501	1	30265623	30265750	-	128	ENSMGAG00000000501	snRNA	ensembl	snRNA	0	0	0	0	0	0	0	0	0	0	0	0	0	0	0	0	0	0	0	0	0	0	0	0	0	0
ENSMGAG00000000503	21	658738	658812	-	75	ENSMGAG00000000503	snoRNA	ensembl	snoRNA	13	26	19.5	9.19239	12	21	16.5	6.36396	27	12	19.5	10.6066	9	11	10	1.41421	12	10	11	1.41421	7	18	12.5	7.77817	178	14.8333
ENSMGAG00000000505	11	15488560	15488740	+	181	ENSMGAG00000000505	snoRNA	ensembl	snoRNA	42	45	43.5	2.12132	37	39	38	1.41421	20	38	29	12.7279	13	17	15	2.82843	11	14	12.5	2.12132	35	27	31	5.65685	338	28.1667
ENSMGAG00000000506	20	4377738	4377821	-	84	MIR338	Gallus gallus microRNA mir-338 (MIR338)	ensembl	miRNA	0	0	0	0	0	0	0	0	0	0	0	0	0	0	0	0	0	0	0	0	0	0	0	0	0	0
ENSMGAG00000000509	6	4094579	4094655	+	77	MIR26A1	microRNA 26a-1 [Source:HGNC Symbol;Acc:HGNC:31610]	ensembl	miRNA	0	0	0	0	0	0	0	0	0	0	0	0	0	0	0	0	0	0	0	0	0	0	0	0	0	0
ENSMGAG00000000511	7	12055817	12055895	-	79	ENSMGAG00000000511	snoRNA	ensembl	snoRNA	7	7	7	0	5	6	5.5	0.707107	1	8	4.5	4.94975	7	13	10	4.24264	7	5	6	1.41421	7	11	9	2.82843	84	7
ENSMGAG00000000512	16	7369983	7370111	+	129	ENSMGAG00000000512	snoRNA	ensembl	snoRNA	17	25	21	5.65685	20	40	30	14.1421	10	21	15.5	7.77817	13	23	18	7.07107	8	12	10	2.82843	15	15	15	0	219	18.25
ENSMGAG00000000514	10	8248128	8248231	-	104	MIR181A1	Gallus gallus microRNA 181a-1 (MIR181A1)	ensembl	miRNA	2	1	1.5	0.707107	0	0	0	0	1	0	0.5	0.707107	0	0	0	0	1	1	1	0	0	1	0.5	0.707107	7	0.583333
ENSMGAG00000000517	21	9607368	9607449	-	82	MIR144	Gallus gallus microRNA 144 (MIR144)	ensembl	miRNA	0	0	0	0	0	0	0	0	0	0	0	0	0	0	0	0	0	0	0	0	0	0	0	0	0	0
ENSMGAG00000000518	30	3243873	3243960	+	88	MIR9-1	Gallus gallus microRNA 9-1 (MIR9-1)	ensembl	miRNA	0	0	0	0	0	0	0	0	0	0	0	0	0	0	0	0	0	0	0	0	0	0	0	0	0	0
ENSMGAG00000000521	1	144109173	144109250	-	78	MIR92A1	Gallus gallus microRNA 92a-1 (MIR92A1)	ensembl	miRNA	0	0	0	0	1	0	0.5	0.707107	0	0	0	0	1	0	0.5	0.707107	0	0	0	0	2	0	1	1.41421	4	0.333333
ENSMGAG00000000525	14	5706177	5706263	-	87	MIRLET7F1	Gallus gallus microRNA let-7f-1 (MIRLET7F1)	ensembl	miRNA	2	2	2	0	3	0	1.5	2.12132	3	1	2	1.41421	2	1	1.5	0.707107	2	1	1.5	0.707107	3	1	2	1.41421	21	1.75
ENSMGAG00000000526	11	21843054	21843363	+	310	SCARNA7	small Cajal body-specific RNA 7 [Source:HGNC Symbol;Acc:HGNC:32563]	ensembl	scaRNA	6	4	5	1.41421	9	7	8	1.41421	6	11	8.5	3.53553	28	27	27.5	0.707107	7	6	6.5	0.707107	34	12	23	15.5563	157	13.0833
ENSMGAG00000000527	28	2172107	2172195	-	89	MIR29C	microRNA 29c [Source:HGNC Symbol;Acc:HGNC:31621]	ensembl	miRNA	0	0	0	0	0	0	0	0	0	0	0	0	0	0	0	0	0	0	0	0	0	0	0	0	0	0
ENSMGAG00000000529	1	163275239	163275369	-	131	ENSMGAG00000000529	snoRNA	ensembl	snoRNA	6	16	11	7.07107	19	9	14	7.07107	15	6	10.5	6.36396	27	32	29.5	3.53553	29	25	27	2.82843	11	14	12.5	2.12132	209	17.4167
ENSMGAG00000000530	12	19233782	19233853	-	72	MIR184	Gallus gallus microRNA 184 (MIR184)	ensembl	miRNA	0	0	0	0	0	0	0	0	0	0	0	0	0	0	0	0	0	0	0	0	0	0	0	0	0	0
ENSMGAG00000000533	29	2809534	2809628	+	95	MIR196A1	microRNA 196a-1 [Source:HGNC Symbol;Acc:HGNC:31567]	ensembl	miRNA	0	0	0	0	0	0	0	0	0	0	0	0	0	0	0	0	0	0	0	0	0	0	0	0	0	0
ENSMGAG00000000535	4	50354153	50354264	+	112	Y_RNA	Y RNA [Source:RFAM;Acc:RF00019]	ensembl	Y_RNA	0	0	0	0	0	0	0	0	0	0	0	0	0	0	0	0	0	0	0	0	0	0	0	0	0	0
ENSMGAG00000000536	1	47776610	47776678	-	69	MIR33A	microRNA 33a [Source:HGNC Symbol;Acc:HGNC:31634]	ensembl	miRNA	0	0	0	0	0	0	0	0	0	0	0	0	0	0	0	0	0	0	0	0	0	0	0	0	0	0
ENSMGAG00000000542	1	107699761	107699837	+	77	MIR221	Gallus gallus microRNA 221 (MIR221)	ensembl	miRNA	0	0	0	0	0	0	0	0	0	0	0	0	0	0	0	0	1	0	0.5	0.707107	0	0	0	0	1	0.0833333
ENSMGAG00000000543	25	2093365	2093569	-	205	SNORA73	Small nucleolar RNA SNORA73 family [Source:RFAM;Acc:RF00045]	ensembl	snoRNA	25	32	28.5	4.94975	32	14	23	12.7279	21	31	26	7.07107	18	21	19.5	2.12132	18	24	21	4.24264	18	19	18.5	0.707107	273	22.75
ENSMGAG00000000544	5	40308371	40308473	-	103	U6	U6 spliceosomal RNA [Source:RFAM;Acc:RF00026]	ensembl	snRNA	0	0	0	0	0	0	0	0	0	0	0	0	0	0	0	0	0	0	0	0	0	0	0	0	0	0
ENSMGAG00000000547	28	2173009	2173088	-	80	MIR29B2	microRNA 29b-2 [Source:HGNC Symbol;Acc:HGNC:31620]	ensembl	miRNA	0	0	0	0	0	0	0	0	0	0	0	0	0	0	0	0	0	0	0	0	0	0	0	0	0	0
ENSMGAG00000000552	2	4639457	4639648	+	192	U2	U2 spliceosomal RNA [Source:RFAM;Acc:RF00004]	ensembl	snRNA	0	0	0	0	0	0	0	0	0	0	0	0	0	2	1	1.41421	0	0	0	0	0	0	0	0	2	0.166667
ENSMGAG00000000553	20	8425811	8425906	-	96	MIR365B	microRNA 365b [Source:HGNC Symbol;Acc:HGNC:33693]	ensembl	miRNA	3	1	2	1.41421	4	7	5.5	2.12132	3	2	2.5	0.707107	0	2	1	1.41421	0	0	0	0	6	1	3.5	3.53553	29	2.41667
ENSMGAG00000000554	2	58736347	58736419	-	73	ENSMGAG00000000554	snoRNA	ensembl	snoRNA	11	24	17.5	9.19239	17	24	20.5	4.94975	10	21	15.5	7.77817	16	20	18	2.82843	16	17	16.5	0.707107	28	15	21.5	9.19239	219	18.25
ENSMGAG00000000555	6	43014624	43014779	-	156	SNORA62	Small nucleolar RNA SNORA62/SNORA6 family [Source:RFAM;Acc:RF00091]	ensembl	snoRNA	17	16	16.5	0.707107	23	19	21	2.82843	10	11	10.5	0.707107	23	20	21.5	2.12132	17	8	12.5	6.36396	10	16	13	4.24264	190	15.8333
ENSMGAG00000000557	2	81135673	81135772	+	100	MIR30A	Gallus gallus microRNA 30a (MIR30A)	ensembl	miRNA	0	0	0	0	0	0	0	0	0	0	0	0	0	0	0	0	0	0	0	0	0	0	0	0	0	0
ENSMGAG00000000559	3	30336790	30336873	-	84	MIR32	Gallus gallus microRNA 32 (MIR32)	ensembl	miRNA	3	4	3.5	0.707107	9	6	7.5	2.12132	4	13	8.5	6.36396	5	5	5	0	2	3	2.5	0.707107	9	9	9	0	72	6
ENSMGAG00000000562	2	108495313	108495419	+	107	U6	U6 spliceosomal RNA [Source:RFAM;Acc:RF00026]	ensembl	snRNA	0	0	0	0	0	0	0	0	0	0	0	0	0	0	0	0	0	0	0	0	0	0	0	0	0	0
ENSMGAG00000000564	12	17768962	17769029	-	68	SNORD18	Small nucleolar RNA SNORD18 [Source:RFAM;Acc:RF00093]	ensembl	snoRNA	0	3	1.5	2.12132	1	1	1	0	0	1	0.5	0.707107	3	2	2.5	0.707107	2	0	1	1.41421	3	2	2.5	0.707107	18	1.5
ENSMGAG00000000565	4	50355630	50355793	-	164	U1	U1 spliceosomal RNA [Source:RFAM;Acc:RF00003]	ensembl	snRNA	0	0	0	0	0	0	0	0	0	0	0	0	0	0	0	0	0	0	0	0	0	0	0	0	0	0
ENSMGAG00000000566	27	371928	372020	-	93	MIR9-1	microRNA 9-1 [Source:HGNC Symbol;Acc:HGNC:31641]	ensembl	miRNA	0	0	0	0	0	0	0	0	0	0	0	0	0	0	0	0	0	0	0	0	0	0	0	0	0	0
ENSMGAG00000000568	3	69184723	69184811	+	89	MIR30C1	microRNA 30c-1 [Source:HGNC Symbol;Acc:HGNC:31626]	ensembl	miRNA	0	1	0.5	0.707107	2	1	1.5	0.707107	0	0	0	0	0	0	0	0	0	0	0	0	0	0	0	0	4	0.333333
ENSMGAG00000000573	3	47694954	47695038	-	85	MIR1-2	Gallus gallus microRNA 1-2 (MIR1-2)	ensembl	miRNA	0	0	0	0	0	1	0.5	0.707107	1	0	0.5	0.707107	1	1	1	0	0	0	0	0	2	3	2.5	0.707107	9	0.75
ENSMGAG00000000574	21	657884	657957	-	74	ENSMGAG00000000574	snoRNA	ensembl	snoRNA	37	45	41	5.65685	26	34	30	5.65685	42	21	31.5	14.8492	39	38	38.5	0.707107	30	30	30	0	21	21	21	0	384	32
ENSMGAG00000000575	12	17770668	17770738	-	71	SNORD18	Small nucleolar RNA SNORD18 [Source:RFAM;Acc:RF00093]	ensembl	snoRNA	0	9	4.5	6.36396	3	4	3.5	0.707107	2	0	1	1.41421	1	0	0.5	0.707107	0	2	1	1.41421	1	2	1.5	0.707107	24	2
ENSMGAG00000000583	1	118749309	118749458	+	150	U1	U1 spliceosomal RNA [Source:RFAM;Acc:RF00003]	ensembl	snRNA	0	0	0	0	0	0	0	0	0	0	0	0	0	0	0	0	0	0	0	0	0	0	0	0	0	0
ENSMGAG00000000585	3	855744	855844	-	101	Y_RNA	Y RNA [Source:RFAM;Acc:RF00019]	ensembl	Y_RNA	0	0	0	0	0	0	0	0	0	0	0	0	0	0	0	0	0	0	0	0	0	1	0.5	0.707107	1	0.0833333
ENSMGAG00000000586	8	5108456	5108655	+	200	SNORA74	Small nucleolar RNA SNORA74 [Source:RFAM;Acc:RF00090]	ensembl	snoRNA	0	6	3	4.24264	2	0	1	1.41421	0	2	1	1.41421	0	0	0	0	0	2	1	1.41421	0	1	0.5	0.707107	13	1.08333
ENSMGAG00000000587	3	56300699	56300765	-	67	ENSMGAG00000000587	snoRNA	ensembl	snoRNA	0	4	2	2.82843	6	6	6	0	6	6	6	0	5	6	5.5	0.707107	3	6	4.5	2.12132	4	7	5.5	2.12132	59	4.91667
ENSMGAG00000000592	10	8247954	8248042	-	89	MIR181B1	Gallus gallus microRNA 181b-1 (MIR181B1)	ensembl	miRNA	1	2	1.5	0.707107	1	2	1.5	0.707107	2	1	1.5	0.707107	0	3	1.5	2.12132	4	6	5	1.41421	3	8	5.5	3.53553	33	2.75
ENSMGAG00000000600	0	760460	760515	-	56	MIR122B-1	Gallus gallus microRNA mir-122b-1 (MIR122B-1)	ensembl	miRNA	0	0	0	0	0	0	0	0	0	0	0	0	0	0	0	0	0	0	0	0	1	0	0.5	0.707107	1	0.0833333
ENSMGAG00000000601	10	13808083	13808166	-	84	ENSMGAG00000000601	snoRNA	ensembl	snoRNA	5	3	4	1.41421	3	3	3	0	4	2	3	1.41421	3	0	1.5	2.12132	1	3	2	1.41421	1	5	3	2.82843	33	2.75
ENSMGAG00000000602	19	9329327	9329417	+	91	MIR181A2	Gallus gallus microRNA 181a-2 (MIR181A2)	ensembl	miRNA	0	1	0.5	0.707107	2	1	1.5	0.707107	0	0	0	0	0	0	0	0	3	9	6	4.24264	1	3	2	1.41421	20	1.66667
ENSMGAG00000000603	5	22401381	22401491	+	111	ENSMGAG00000000603	snoRNA	ensembl	snoRNA	1	0	0.5	0.707107	1	1	1	0	0	0	0	0	0	0	0	0	0	2	1	1.41421	1	0	0.5	0.707107	6	0.5
ENSMGAG00000000604	5	7666320	7666451	+	132	ENSMGAG00000000604	snoRNA	ensembl	snoRNA	26	32	29	4.24264	36	19	27.5	12.0208	49	25	37	16.9706	31	32	31.5	0.707107	40	46	43	4.24264	26	32	29	4.24264	394	32.8333
ENSMGAG00000000607	15	7016359	7016456	-	98	MIR146A	Gallus gallus microRNA 146a (MIR146A)	ensembl	miRNA	0	0	0	0	0	0	0	0	0	0	0	0	0	0	0	0	0	0	0	0	0	0	0	0	0	0
ENSMGAG00000000608	1	921651	921732	-	82	MIR182	Gallus gallus microRNA mir-182 (MIR182)	ensembl	miRNA	0	0	0	0	0	0	0	0	0	0	0	0	0	0	0	0	0	0	0	0	0	0	0	0	0	0
ENSMGAG00000000610	26	3234611	3234700	+	90	MIR1807	Gallus gallus microRNA 1807 (MIR1807)	ensembl	miRNA	0	0	0	0	0	0	0	0	0	0	0	0	0	0	0	0	0	0	0	0	0	0	0	0	0	0
ENSMGAG00000000612	19	1433654	1433785	+	132	ENSMGAG00000000612	snoRNA	ensembl	snoRNA	1	2	1.5	0.707107	5	0	2.5	3.53553	0	1	0.5	0.707107	5	0	2.5	3.53553	0	3	1.5	2.12132	1	2	1.5	0.707107	20	1.66667
ENSMGAG00000000613	3	47691230	47691321	-	92	MIR133A1	Gallus gallus microRNA 133a-1 (MIR133A1)	ensembl	miRNA	0	0	0	0	2	2	2	0	9	5	7	2.82843	12	30	21	12.7279	24	37	30.5	9.19239	21	35	28	9.89949	177	14.75
ENSMGAG00000000616	19	8875764	8875880	-	117	U4	U4 spliceosomal RNA [Source:RFAM;Acc:RF00015]	ensembl	snRNA	7	1	4	4.24264	1	0	0.5	0.707107	1	1	1	0	2	0	1	1.41421	0	0	0	0	0	0	0	0	13	1.08333
ENSMGAG00000000617	1.31313e+25	1.76235e+103	1.76237e+103	+;+;+;+;+;+;+;+;+;+;+;+;+	1510	ENSMGAG00000000617	Tubulin beta chain	ensembl	protein_coding	75	69	72	4.24264	52	45	48.5	4.94975	32	52	42	14.1421	20	33	26.5	9.19239	24	24	24	0	9	7	8	1.41421	442	36.8333
ENSMGAG00000000618	0	36487630	36487738	-	109	MIR7-1	microRNA 7-1 [Source:HGNC Symbol;Acc:HGNC:31638]	ensembl	miRNA	3	8	5.5	3.53553	11	6	8.5	3.53553	1	8	4.5	4.94975	4	3	3.5	0.707107	0	0	0	0	10	6	8	2.82843	60	5
ENSMGAG00000000620	6	43015814	43015972	-	159	SNORA62	Small nucleolar RNA SNORA62/SNORA6 family [Source:RFAM;Acc:RF00091]	ensembl	snoRNA	7	11	9	2.82843	14	9	11.5	3.53553	1	4	2.5	2.12132	9	4	6.5	3.53553	1	3	2	1.41421	5	7	6	1.41421	75	6.25
ENSMGAG00000000625	25	4458073	4458215	-	143	ENSMGAG00000000625	snoRNA	ensembl	snoRNA	5	4	4.5	0.707107	5	12	8.5	4.94975	10	0	5	7.07107	12	4	8	5.65685	8	6	7	1.41421	7	9	8	1.41421	82	6.83333
ENSMGAG00000000629	1.81818e+25	2.20008e+77	2.21153e+77	-;-;-;-;-;-;-;-;-;-;-;-;-	1917	LAO	interleukin 4 induced 1	ensembl	protein_coding	0	0	0	0	0	0	0	0	0	0	0	0	0	0	0	0	0	0	0	0	0	0	0	0	0	0
ENSMGAG00000000631	181818	2.02149e+17	2.02197e+17	+;+;+	318	HEP21	Hep21	ensembl	protein_coding	0	0	0	0	0	0	0	0	0	0	0	0	0	1	0.5	0.707107	0	0	0	0	0	0	0	0	1	0.0833333
ENSMGAG00000000633	1.81818e+41	1.65441e+125	1.65633e+125	+;+;+;+;+;+;+;+;+;+;+;+;+;+;+;+;+;+;+;+;+	1481	RACK1	receptor for activated C kinase 1	ensembl	protein_coding	16964	18688	17826	1219.05	18025	14165	16095	2729.43	16274	17846	17060	1111.57	12240	18719	15479.5	4581.34	17998	20213	19105.5	1566.24	15947	17625	16786	1186.53	204704	17058.7
ENSMGAG00000000634	KN389463.1;KN389463.1;KN389463.1;KN389463.1;KN389463.1;KN389463.1;KN389463.1;KN389463.1;KN389463.1;KN389463.1;KN389463.1;KN389463.1;KN389463.1;KN389463.1;KN389463.1;KN389463.1;KN389463.1;KN389463.1;KN389463.1;KN389463.1;KN389463.1;KN389463.1;KN389463.1;KN389463.1;KN389463.1;KN389463.1;KN389463.1;KN389463.1;KN389463.1;KN389463.1;KN389463.1;KN389463.1;KN389463.1;KN389463.1;KN389463.1;KN389463.1;KN3…	77546;78034;78816;78816;79724;79724;80066;80066;80301;80406;80406;80406;80817;80817;80817;81432;81432;81432;81692;81692;81692;82105;82105;82105;83219;83219;83219;84114;84114;84114;85371;85371;85371;86063;86063;86063;86318;86318;86318;86583;86583;86583;86822;86822;86822;87322;87322;87322;87612;87612;87612;88085;88085;88085;88445;88445;88445;88729;88729;88729;89280;89280;89280;89721;89721;89721;904…	77989;78035;78951;78951;79807;79807;80152;80152;80331;80495;80495;80495;80922;80922;80922;81521;81521;81521;81779;81779;81779;82156;82156;82156;83369;83369;83369;84272;84272;84272;85534;85534;85534;86213;86213;86213;86413;86413;86413;86742;86742;86742;86897;86897;86897;87525;87525;87525;87698;87698;87698;88151;88151;88151;88657;88657;88657;88868;88868;88868;89365;89365;89365;89832;89832;89832;906…	-;-;-;-;-;-;-;-;-;-;-;-;-;-;-;-;-;-;-;-;-;-;-;-;-;-;-;-;-;-;-;-;-;-;-;-;-;-;-;-;-;-;-;-;-;-;-;-;-;-;-;-;-;-;-;-;-;-;-;-;-;-;-;-;-;-;-;-;-;-;-;-;-;-;-;-;-;-;-;-;-;-;-;-;-;-;-;-;-;-;-;-;-;-;-;-;-;-;-;-;-;-;-;-;-;-;-;-;-;-;-;-;-;-;-;-;-	6025	C3	complement C3	ensembl	protein_coding	4	5	4.5	0.707107	1	0	0.5	0.707107	1	0	0.5	0.707107	0	0	0	0	0	1	0.5	0.707107	0	0	0	0	12	1
ENSMGAG00000000635	1.81818e+81	1.86342e+245	1.86459e+245	-;-;-;-;-;-;-;-;-;-;-;-;-;-;-;-;-;-;-;-;-;-;-;-;-;-;-;-;-;-;-;-;-;-;-;-;-;-;-;-;-	2144	LOC100540918	tripartite motif-containing protein 7-like	DAVID	protein_coding	0	0	0	0	0	0	0	0	1	0	0.5	0.707107	1	2	1.5	0.707107	0	0	0	0	1	2	1.5	0.707107	7	0.583333
ENSMGAG00000000636	18181818181818	1.91889e+41	1.92358e+41	+;+;+;+;+;+;+	1226	LOC100540766	E3 ubiquitin-protein ligase TRIM39-like	DAVID	protein_coding	0	5	2.5	3.53553	0	0	0	0	3	2	2.5	0.707107	1	3	2	1.41421	0	0	0	0	1	0	0.5	0.707107	15	1.25
ENSMGAG00000000637	18181818181818	1.69444e+41	1.71024e+41	-;-;-;-;-;-;-	2947	TRIM41	Tripartite motif protein 41	ensembl	protein_coding	426	449	437.5	16.2635	434	402	418	22.6274	270	361	315.5	64.3467	253	289	271	25.4558	287	294	290.5	4.94975	461	439	450	15.5563	4365	363.75
ENSMGAG00000000638	1818181818	2.51813e+29	2.51999e+29	-;-;-;-;-	675	ZNF692	Zinc finger protein 692	uniprot	protein_coding	12	13	12.5	0.707107	32	17	24.5	10.6066	19	26	22.5	4.94975	35	41	38	4.24264	39	45	42	4.24264	36	34	35	1.41421	349	29.0833
ENSMGAG00000000643	181818181818	1.23618e+35	1.2369e+35	+;+;+;+;+;+	914	LOC100538406	killer cell lectin-like receptor subfamily B member 1B allele A	DAVID	protein_coding	0	0	0	0	0	0	0	0	0	0	0	0	0	3	1.5	2.12132	0	0	0	0	0	1	0.5	0.707107	4	0.333333
ENSMGAG00000000645	2.42424e+35	8.33316e+88	8.60116e+88	+;+;+;+;+;+;+;+;+;+;+;+;+;+;+;+;+;+	2647	AAK1	AP2 associated kinase 1	DAVID	protein_coding	489	499	494	7.07107	491	441	466	35.3553	255	383	319	90.5097	159	104	131.5	38.8909	146	171	158.5	17.6777	555	344	449.5	149.2	4037	336.417
ENSMGAG00000000646	2.72727e+23	8.38418e+59	8.43838e+59	+;+;+;+;+;+;+;+;+;+;+;+	3008	ANP32E	acidic nuclear phosphoprotein 32 family member E [Source:HGNC Symbol;Acc:HGNC:16673]	ensembl	protein_coding	5032	5678	5355	456.791	5245	4646	4945.5	423.557	3070	3825	3447.5	533.866	1986	2170	2078	130.108	1566	1875	1720.5	218.496	3863	2931	3397	659.024	41887	3490.58
ENSMGAG00000000647	272727272727	1.20014e+35	1.20774e+35	-;-;-;-;-;-	1283	PLEKHO1	pleckstrin homology domain containing O1	ensembl	protein_coding	1301	1273	1287	19.799	1329	1274	1301.5	38.8909	671	1018	844.5	245.366	422	427	424.5	3.53553	383	359	371	16.9706	928	803	865.5	88.3883	10188	849
ENSMGAG00000000648	2.72727e+183	136104;136104;136104;136104;136104;136104;140136;143271;143271;143271;143271;143271;143271;149648;149648;149648;149648;149648;149648;149648;150565;150565;150565;150565;150565;150565;150565;151375;151375;151375;151375;151375;151375;151375;155046;155046;155046;155046;155046;155046;155863;155863;155863;155863;155863;155863;155863;156367;156367;156367;156367;156367;156367;157765;157765;157765;157765;…	136191;136191;136191;136191;136191;136191;140430;143402;143402;143402;143402;143402;143402;149769;149769;149769;149769;149769;149769;149769;150672;150672;150672;150672;150672;150672;150672;151533;151533;151533;151533;151533;151533;151533;155213;155213;155213;155213;155213;155213;155976;155976;155976;155976;155976;155976;155976;156501;156501;156501;156501;156501;156501;157875;157875;157875;157875;…	-;-;-;-;-;-;-;-;-;-;-;-;-;-;-;-;-;-;-;-;-;-;-;-;-;-;-;-;-;-;-;-;-;-;-;-;-;-;-;-;-;-;-;-;-;-;-;-;-;-;-;-;-;-;-;-;-;-;-;-;-;-;-;-;-;-;-;-;-;-;-;-;-;-;-;-;-;-;-;-;-;-;-;-;-;-;-;-;-;-;-;-	2044	VPS45	vacuolar protein sorting 45 homolog [Source:HGNC Symbol;Acc:HGNC:14579]	ensembl	protein_coding	801	835	818	24.0416	833	815	824	12.7279	697	806	751.5	77.0746	506	670	588	115.966	551	610	580.5	41.7193	652	745	698.5	65.7609	8521	710.083
ENSMGAG00000000649	242424242424	1.28312e+41	1.28325e+41	+;+;+;+;+;+	720	NFU1	NFU1 iron-sulfur cluster scaffold	DAVID	protein_coding	532	652	592	84.8528	770	644	707	89.0955	761	700	730.5	43.1335	599	785	692	131.522	721	799	760	55.1543	812	841	826.5	20.5061	8616	718
ENSMGAG00000000650	2.42424e+189	1246904;1248911;1250801;1250801;1250801;1250832;1250832;1251899;1251899;1251899;1251899;1251899;1252722;1252722;1252722;1252722;1252722;1253533;1253533;1253533;1253533;1253533;1254072;1254072;1254072;1254072;1254072;1254779;1254779;1254779;1254779;1254779;1255487;1255487;1255487;1255487;1255487;1256011;1256011;1256011;1256011;1257828;1257828;1257828;1257828;1257828;1258918;1258918;1258918;1258918…	1246946;1249094;1250939;1250939;1250939;1250939;1250939;1252006;1252006;1252006;1252006;1252006;1252847;1252847;1252847;1252847;1252847;1253591;1253591;1253591;1253591;1253591;1254206;1254206;1254206;1254206;1254206;1254840;1254840;1254840;1254840;1254840;1255566;1255566;1255566;1255566;1255566;1256064;1256064;1256064;1256064;1257933;1257933;1257933;1257933;1257933;1259081;1259081;1259081;1259081…	+;+;+;+;+;+;+;+;+;+;+;+;+;+;+;+;+;+;+;+;+;+;+;+;+;+;+;+;+;+;+;+;+;+;+;+;+;+;+;+;+;+;+;+;+;+;+;+;+;+;+;+;+;+;+;+;+;+;+;+;+;+;+;+;+;+;+;+;+;+;+;+;+;+;+;+;+;+;+;+;+;+;+;+;+;+;+;+;+;+;+;+;+;+;+	5030	GFPT1	glutamine--fructose-6-phosphate transaminase 1 [Source:HGNC Symbol;Acc:HGNC:4241]	ensembl	protein_coding	3639	4001	3820	255.973	4031	3666	3848.5	258.094	2733	3402	3067.5	473.054	1961	1760	1860.5	142.128	2281	2358	2319.5	54.4472	4747	3666	4206.5	764.382	38245	3187.08
ENSMGAG00000000651	2.92929e+69	3.09583e+174	3.13193e+174	+;+;+;+;+;+;+;+;+;+;+;+;+;+;+;+;+;+;+;+;+;+;+;+;+;+;+;+;+;+;+;+;+;+;+	2817	ENSMGAG00000000651	VIT domain-containing protein	ensembl	protein_coding	0	0	0	0	0	2	1	1.41421	1	1	1	0	0	0	0	0	0	0	0	0	3	3	3	0	10	0.833333
ENSMGAG00000000653	2.72727e+23	1.73382e+59	1.75172e+59	+;+;+;+;+;+;+;+;+;+;+;+	2713	SF3B4	splicing factor 3b subunit 4	DAVID	protein_coding	1495	1469	1482	18.3848	1280	1103	1191.5	125.158	843	1240	1041.5	280.721	630	782	706	107.48	1001	1119	1060	83.4386	1083	1269	1176	131.522	13314	1109.5
ENSMGAG00000000654	2424242424242424	1.12424e+55	1.1243e+55	-;-;-;-;-;-;-;-	1659	ANTXR1	ANTXR cell adhesion molecule 1 [Source:HGNC Symbol;Acc:HGNC:21014]	ensembl	protein_coding	36	57	46.5	14.8492	42	27	34.5	10.6066	23	54	38.5	21.9203	24	26	25	1.41421	31	21	26	7.07107	146	86	116	42.4264	573	47.75
ENSMGAG00000000655	389210	2.53723e+59	2.57533e+59	+;+;+;+;+;+;+;+;+;+;+;+	2655	UBQLN4	ubiquilin 4 [Source:HGNC Symbol;Acc:HGNC:1237]	ensembl	protein_coding	2084	2024	2054	42.4264	1734	1599	1666.5	95.4594	1325	1620	1472.5	208.597	1027	1189	1108	114.551	1357	1508	1432.5	106.773	1471	1564	1517.5	65.7609	18502	1541.83
ENSMGAG00000000656	2929	4134343860	4203344008	+;+	840	DAD1	defender against cell death 1	ensembl	protein_coding	1395	1643	1519	175.362	1670	1309	1489.5	255.266	1332	1418	1375	60.8112	1389	1935	1662	386.08	1397	1566	1481.5	119.501	1382	1648	1515	188.09	18084	1507
ENSMGAG00000000660	2.92929e+17	4.29844e+53	4.29885e+53	-;-;-;-;-;-;-;-;-	1269	GFAP	glial fibrillary acidic protein [Source:HGNC Symbol;Acc:HGNC:4235]	ensembl	protein_coding	6	13	9.5	4.94975	13	5	9	5.65685	13	13	13	0	5	5	5	0	13	8	10.5	3.53553	5	20	12.5	10.6066	119	9.91667
ENSMGAG00000000661	242424242424	1.14428e+41	1.14454e+41	-;-;-;-;-;-	1133	LOC104914220	gastrokine-1-like	DAVID	protein_coding	0	0	0	0	0	0	0	0	0	0	0	0	0	0	0	0	0	0	0	0	0	0	0	0	0	0
ENSMGAG00000000662	242424242424	1.16111e+41	1.16133e+41	+;+;+;+;+;+	917	GKN2	gastrokine 2 [Source:HGNC Symbol;Acc:HGNC:24588]	ensembl	protein_coding	4	1	2.5	2.12132	1	1	1	0	0	1	0.5	0.707107	0	1	0.5	0.707107	0	2	1	1.41421	0	0	0	0	11	0.916667
ENSMGAG00000000663	2727272727272727	3.02143e+39	3.03373e+39	+;+;+;+;+;+;+;+	2903	OTUD7B	OTU deubiquitinase 7B	ensembl	protein_coding	284	252	268	22.6274	299	284	291.5	10.6066	149	204	176.5	38.8909	208	204	206	2.82843	200	166	183	24.0416	295	309	302	9.89949	2854	237.833
ENSMGAG00000000665	2.42424e+41	1.06956e+146	1.06977e+146	-;-;-;-;-;-;-;-;-;-;-;-;-;-;-;-;-;-;-;-;-	1992	ARHGAP25	Rho GTPase activating protein 25	ensembl	protein_coding	5	4	4.5	0.707107	16	3	9.5	9.19239	4	5	4.5	0.707107	14	5	9.5	6.36396	7	3	5	2.82843	10	6	8	2.82843	82	6.83333
ENSMGAG00000000667	2.72727e+37	3.93447e+113	3.94774e+113	-;-;-;-;-;-;-;-;-;-;-;-;-;-;-;-;-;-;-	2789	MEF2D	myocyte enhancer factor 2D	ensembl	protein_coding	1054	960	1007	66.468	992	1002	997	7.07107	760	1063	911.5	214.253	768	679	723.5	62.9325	887	1008	947.5	85.5599	2182	1702	1942	339.411	13057	1088.08
ENSMGAG00000000669	2.42424e+77	109007510900751090075109082610908261090826109160410916041091604109202910920291092029109290910929091092909109305010930501093176109317610931761094462109446210944621095275109527510952751095658109565810956581096512109651210965121096745109674510967451097780109778010977801098998	109020410902041090204109092910909291090929109172310917231091723109218110921811092181109297710929531092953109307010930701093263109326310932631094544109454410945441095333109533310953331095797109579710957971096609109660910966091096841109684110968411097931109811710979281099069	-;-;-;-;-;-;-;-;-;-;-;-;-;-;-;-;-;-;-;-;-;-;-;-;-;-;-;-;-;-;-;-;-;-;-;-;-;-;-	1572	CDS2	CDP-diacylglycerol synthase 2 [Source:HGNC Symbol;Acc:HGNC:1801]	ensembl	protein_coding	496	585	540.5	62.9325	566	432	499	94.7523	371	458	414.5	61.5183	248	255	251.5	4.94975	250	267	258.5	12.0208	466	405	435.5	43.1335	4799	399.917
ENSMGAG00000000670	27	689449	689919	+	471	LOC100550565	scale keratin	DAVID	protein_coding	0	0	0	0	0	0	0	0	0	0	0	0	0	0	0	0	0	0	0	0	0	0	0	0	0	0
ENSMGAG00000000674	2.82828e+91	1061682;1061682;1061682;1061682;1062266;1062266;1062266;1062266;1062622;1062622;1062622;1062622;1063112;1063112;1063112;1063112;1063394;1063394;1063394;1063394;1063937;1063937;1063937;1063937;1064080;1064080;1064080;1064080;1064300;1064300;1064300;1064300;1064789;1064789;1066631;1066631;1066820;1066820;1068221;1068221;1068221;1068221;1071232;1071232;1071232;1071232	1061795;1061795;1061795;1061795;1062418;1062418;1062418;1062418;1062762;1062762;1062762;1062762;1063285;1063285;1063285;1063285;1063527;1063527;1063527;1063527;1063998;1063998;1063998;1063998;1064123;1064123;1064123;1064123;1064437;1064437;1064437;1064437;1064800;1064800;1066693;1066693;1066882;1066882;1068285;1068285;1068285;1068285;1071367;1071433;1071433;1071433	-;-;-;-;-;-;-;-;-;-;-;-;-;-;-;-;-;-;-;-;-;-;-;-;-;-;-;-;-;-;-;-;-;-;-;-;-;-;-;-;-;-;-;-;-;-	1365	TEAD3	TEA domain transcription factor 3	DAVID	protein_coding	1130	1285	1207.5	109.602	1300	1336	1318	25.4558	670	889	779.5	154.856	686	597	641.5	62.9325	757	742	749.5	10.6066	1797	1374	1585.5	299.106	12563	1046.92
ENSMGAG00000000676	27272727	8.19586e+23	8.19684e+23	+;+;+;+	543	CIART	circadian associated repressor of transcription	ensembl	protein_coding	59	65	62	4.24264	73	59	66	9.89949	65	97	81	22.6274	116	130	123	9.89949	110	125	117.5	10.6066	110	128	119	12.7279	1137	94.75
ENSMGAG00000000677	2.62626e+17	1.84381e+53	1.84625e+53	-;-;-;-;-;-;-;-;-	1503	PKNOX2	PBX/knotted 1 homeobox 2 [Source:HGNC Symbol;Acc:HGNC:16714]	ensembl	protein_coding	194	233	213.5	27.5772	235	235	235	0	146	173	159.5	19.0919	268	237	252.5	21.9203	231	256	243.5	17.6777	485	478	481.5	4.94975	3171	264.25
ENSMGAG00000000678	2.72727e+17	7.92465e+53	7.93156e+53	+;+;+;+;+;+;+;+;+	2144	LOC100538808	Fc receptor-like protein 4	DAVID	protein_coding	37	32	34.5	3.53553	26	6	16	14.1421	18	31	24.5	9.19239	33	30	31.5	2.12132	70	64	67	4.24264	54	54	54	0	455	37.9167
ENSMGAG00000000679	2.52525e+41	2.23331e+125	2.25375e+125	+;+;+;+;+;+;+;+;+;+;+;+;+;+;+;+;+;+;+;+;+	5338	CRYBG2	crystallin beta-gamma domain containing 2 [Source:HGNC Symbol;Acc:HGNC:17295]	ensembl	protein_coding	0	0	0	0	0	1	0.5	0.707107	0	0	0	0	0	0	0	0	0	0	0	0	1	0	0.5	0.707107	2	0.166667
ENSMGAG00000000680	2.92929e+37	1.69075e+113	1.70074e+113	-;-;-;-;-;-;-;-;-;-;-;-;-;-;-;-;-;-;-	2736	GOSR2	golgi SNAP receptor complex member 2	ensembl	protein_coding	780	857	818.5	54.4472	817	660	738.5	111.016	684	766	725	57.9828	528	621	574.5	65.7609	639	631	635	5.65685	842	740	791	72.1249	8565	713.75
ENSMGAG00000000682	2828282828282828	1.05362e+55	1.05375e+55	-;-;-;-;-;-;-;-	1086	TULP1	tubby like protein 1	DAVID	protein_coding	3	1	2	1.41421	7	2	4.5	3.53553	1	1	1	0	0	1	0.5	0.707107	3	14	8.5	7.77817	2	1	1.5	0.707107	36	3
ENSMGAG00000000683	2.72727e+47	8.09701e+143	8.09767e+143	+;+;+;+;+;+;+;+;+;+;+;+;+;+;+;+;+;+;+;+;+;+;+;+	4009	APH1A	Aph-1 homolog A, gamma-secretase subunit	uniprot	protein_coding	613	617	615	2.82843	614	541	577.5	51.6188	426	567	496.5	99.7021	471	624	547.5	108.187	457	581	519	87.6812	456	536	496	56.5685	6503	541.917
ENSMGAG00000000684	242424242424	1.04424e+41	1.0445e+41	+;+;+;+;+;+	831	PCNA	proliferating cell nuclear antigen	ensembl	protein_coding	2494	2985	2739.5	347.189	2378	2018	2198	254.558	2855	2760	2807.5	67.1751	1145	1451	1298	216.375	1162	1166	1164	2.82843	1260	1198	1229	43.8406	22872	1906
ENSMGAG00000000685	2.92929e+27	1.51714e+83	1.52062e+83	+;+;+;+;+;+;+;+;+;+;+;+;+;+	1513	LOC100548520	gametocyte-specific factor 1-like	DAVID	protein_coding	25	32	28.5	4.94975	12	13	12.5	0.707107	29	31	30	1.41421	21	29	25	5.65685	99	126	112.5	19.0919	47	60	53.5	9.19239	524	43.6667
ENSMGAG00000000686	2.52525e+39	2.37113e+119	2.37213e+119	+;+;+;+;+;+;+;+;+;+;+;+;+;+;+;+;+;+;+;+	3053	UBXN11	UBX domain protein 11 [Source:HGNC Symbol;Acc:HGNC:30600]	ensembl	protein_coding	11	16	13.5	3.53553	8	8	8	0	5	5	5	0	2	11	6.5	6.36396	1	1	1	0	6	5	5.5	0.707107	79	6.58333
ENSMGAG00000000687	292929	4.22043e+17	4.23186e+17	+;+;+	1961	CCDC103	coiled-coil domain containing 103 [Source:HGNC Symbol;Acc:HGNC:32700]	ensembl	protein_coding	20	18	19	1.41421	16	14	15	1.41421	14	11	12.5	2.12132	22	20	21	1.41421	18	32	25	9.89949	21	39	30	12.7279	245	20.4167
ENSMGAG00000000689	3.0303e+23	1.21249e+71	1.22368e+71	-;-;-;-;-;-;-;-;-;-;-;-	2329	TIMM44	translocase of inner mitochondrial membrane 44	DAVID	protein_coding	884	1134	1009	176.777	1156	949	1052.5	146.371	820	810	815	7.07107	704	901	802.5	139.3	593	605	599	8.48528	794	736	765	41.0122	10086	840.5
ENSMGAG00000000690	2.92929e+27	4.35823e+83	4.35931e+83	-;-;-;-;-;-;-;-;-;-;-;-;-;-	2154	KIF18B	kinesin family member 18B [Source:HGNC Symbol;Acc:HGNC:27102]	ensembl	protein_coding	686	724	705	26.8701	598	518	558	56.5685	394	496	445	72.1249	265	340	302.5	53.033	354	390	372	25.4558	444	501	472.5	40.3051	5710	475.833
ENSMGAG00000000691	2.82828e+113	1032714;1032714;1032714;1033693;1033842;1034555;1034555;1034555;1034555;1034555;1035272;1035272;1035272;1035272;1035272;1035999;1035999;1035999;1035999;1035999;1036973;1036973;1036973;1036973;1036973;1037654;1037654;1037654;1037654;1037654;1041287;1041287;1041287;1041287;1041287;1041998;1041998;1041998;1041998;1041998;1042258;1042258;1042258;1042258;1042258;1043071;1043071;1043071;1043071;1043071…	1033088;1033088;1033088;1033769;1033935;1034794;1034794;1034794;1034794;1034794;1035457;1035457;1035457;1035457;1035457;1036082;1036082;1036082;1036082;1036082;1037063;1037063;1037063;1037063;1037063;1037810;1037810;1037810;1037810;1037810;1041401;1041401;1041401;1041401;1041401;1042140;1042140;1042140;1042140;1042140;1042402;1042402;1042402;1042402;1042402;1043199;1043199;1043199;1043199;1043199…	-;-;-;-;-;-;-;-;-;-;-;-;-;-;-;-;-;-;-;-;-;-;-;-;-;-;-;-;-;-;-;-;-;-;-;-;-;-;-;-;-;-;-;-;-;-;-;-;-;-;-;-;-;-;-;-;-	2575	FKBP5	FKBP prolyl isomerase 5	ensembl	protein_coding	1330	1508	1419	125.865	1693	1428	1560.5	187.383	776	924	850	104.652	608	804	706	138.593	1593	1774	1683.5	127.986	1342	1274	1308	48.0833	15054	1254.5
ENSMGAG00000000692	2.52525e+25	2.51881e+77	2.52062e+77	-;-;-;-;-;-;-;-;-;-;-;-;-	2370	CEP85	centrosomal protein 85 [Source:HGNC Symbol;Acc:HGNC:25309]	ensembl	protein_coding	250	259	254.5	6.36396	275	224	249.5	36.0624	172	226	199	38.1838	165	207	186	29.6985	112	141	126.5	20.5061	236	190	213	32.5269	2457	204.75
ENSMGAG00000000693	24242424	1.04956e+27	1.04958e+27	+;+;+;+	599	TMEM230	transmembrane protein 230	ensembl	protein_coding	727	805	766	55.1543	746	606	676	98.9949	791	723	757	48.0833	629	779	704	106.066	706	841	773.5	95.4594	812	827	819.5	10.6066	8992	749.333
ENSMGAG00000000694	2.72727e+45	8.16147e+137	8.1652e+137	-;-;-;-;-;-;-;-;-;-;-;-;-;-;-;-;-;-;-;-;-;-;-	2156	CA14	carbonic anhydrase 14	DAVID	protein_coding	13	10	11.5	2.12132	5	4	4.5	0.707107	3	2	2.5	0.707107	6	13	9.5	4.94975	1	4	2.5	2.12132	0	2	1	1.41421	63	5.25
ENSMGAG00000000695	2.52525e+31	2.63146e+95	2.63628e+95	-;-;-;-;-;-;-;-;-;-;-;-;-;-;-;-	2271	CNKSR1	connector enhancer of kinase suppressor of Ras 1 [Source:HGNC Symbol;Acc:HGNC:19700]	ensembl	protein_coding	8	8	8	0	7	5	6	1.41421	0	7	3.5	4.94975	6	7	6.5	0.707107	21	20	20.5	0.707107	18	28	23	7.07107	135	11.25
ENSMGAG00000000696	262626262626	1.72819e+35	1.73119e+35	+;+;+;+;+;+	1211	FEZ1	fasciculation and elongation protein zeta 1 [Source:HGNC Symbol;Acc:HGNC:3659]	ensembl	protein_coding	150	133	141.5	12.0208	78	80	79	1.41421	150	159	154.5	6.36396	91	103	97	8.48528	78	93	85.5	10.6066	100	84	92	11.3137	1299	108.25
ENSMGAG00000000698	2.42424e+65	1.00445e+230	1.00465e+230	+;+;+;+;+;+;+;+;+;+;+;+;+;+;+;+;+;+;+;+;+;+;+;+;+;+;+;+;+;+;+;+;+	4294	SLC23A2	solute carrier family 23 member 2	ensembl	protein_coding	527	624	575.5	68.5894	555	515	535	28.2843	327	494	410.5	118.087	255	227	241	19.799	293	352	322.5	41.7193	964	553	758.5	290.621	5686	473.833
ENSMGAG00000000699	2.92929e+25	4.54819e+77	4.55028e+77	-;-;-;-;-;-;-;-;-;-;-;-;-	2445	DCAKD	dephospho-CoA kinase domain containing [Source:HGNC Symbol;Acc:HGNC:26238]	ensembl	protein_coding	18	24	21	4.24264	35	54	44.5	13.435	48	42	45	4.24264	29	45	37	11.3137	23	28	25.5	3.53553	41	46	43.5	3.53553	433	36.0833
ENSMGAG00000000700	3.0303e+89	9.42879e+251	9.45249e+251	-;-;-;-;-;-;-;-;-;-;-;-;-;-;-;-;-;-;-;-;-;-;-;-;-;-;-;-;-;-;-;-;-;-;-;-;-;-;-;-;-;-;-;-;-	2214	HNRNPM	heterogeneous nuclear ribonucleoprotein M	ensembl	protein_coding	5758	6865	6311.5	782.767	7075	5885	6480	841.457	4785	4802	4793.5	12.0208	4221	4896	4558.5	477.297	3463	3903	3683	311.127	5772	5124	5448	458.205	62549	5212.42
ENSMGAG00000000701	2.92929e+49	4.60289e+149	4.60425e+149	+;+;+;+;+;+;+;+;+;+;+;+;+;+;+;+;+;+;+;+;+;+;+;+;+	2125	NMT1	N-myristoyltransferase 1 [Source:HGNC Symbol;Acc:HGNC:7857]	ensembl	protein_coding	1279	1375	1327	67.8823	1578	1258	1418	226.274	1277	1470	1373.5	136.472	1041	1317	1179	195.161	1207	1342	1274.5	95.4594	1486	1562	1524	53.7401	16192	1349.33
ENSMGAG00000000702	2525252525252525	2.74947e+47	2.75987e+47	-;-;-;-;-;-;-;-	3619	MATN1	matrilin 1	ensembl	protein_coding	1	1	1	0	0	1	0.5	0.707107	0	0	0	0	0	0	0	0	3	0	1.5	2.12132	1	0	0.5	0.707107	7	0.583333
ENSMGAG00000000703	282828	1.02535e+20	1.02549e+20	-;-;-	351	CLPS	colipase [Source:HGNC Symbol;Acc:HGNC:2085]	ensembl	protein_coding	4	1	2.5	2.12132	0	0	0	0	1	1	1	0	0	0	0	0	0	0	0	0	0	0	0	0	7	0.583333
ENSMGAG00000000705	2727	822314823037	822396823217	+;+	264	MRPS21	mitochondrial ribosomal protein S21	ensembl	protein_coding	702	736	719	24.0416	700	541	620.5	112.43	804	791	797.5	9.19239	608	872	740	186.676	943	878	910.5	45.9619	495	737	616	171.12	8807	733.917
ENSMGAG00000000706	2.62626e+27	9.8846e+81	9.8887e+81	+;+;+;+;+;+;+;+;+;+;+;+;+;+	2511	SIK2	salt inducible kinase 2	DAVID	protein_coding	296	315	305.5	13.435	292	306	299	9.89949	158	239	198.5	57.2756	152	114	133	26.8701	121	202	161.5	57.2756	368	278	323	63.6396	2841	236.75
ENSMGAG00000000707	2.72727e+29	8.26064e+89	8.26246e+89	+;+;+;+;+;+;+;+;+;+;+;+;+;+;+	2551	PRPF3	pre-mRNA processing factor 3 [Source:HGNC Symbol;Acc:HGNC:17348]	ensembl	protein_coding	1387	1601	1494	151.321	1262	1071	1166.5	135.057	829	998	913.5	119.501	705	812	758.5	75.6604	734	783	758.5	34.6482	1030	1034	1032	2.82843	12246	1020.5
ENSMGAG00000000708	2.32323e+63	1.91783e+159	1.98693e+159	-;-;-;-;-;-;-;-;-;-;-;-;-;-;-;-;-;-;-;-;-;-;-;-;-;-;-;-;-;-;-;-	3524	IGSF21	immunoglobin superfamily member 21 [Source:HGNC Symbol;Acc:HGNC:28246]	ensembl	protein_coding	13	16	14.5	2.12132	17	17	17	0	0	0	0	0	3	9	6	4.24264	4	8	6	2.82843	6	8	7	1.41421	101	8.41667
ENSMGAG00000000709	2828	10163941018406	10168051018749	+;+	756	LHFPL5	LHFPL tetraspan subfamily member 5	uniprot	protein_coding	4	8	6	2.82843	12	5	8.5	4.94975	6	4	5	1.41421	3	5	4	1.41421	13	15	14	1.41421	12	6	9	4.24264	93	7.75
ENSMGAG00000000710	2525252525252525	3.00395e+47	3.00469e+47	-;-;-;-;-;-;-;-	771	LAPTM5	lysosomal protein transmembrane 5	ensembl	protein_coding	6	7	6.5	0.707107	1	3	2	1.41421	2	2	2	0	3	2	2.5	0.707107	1	0	0.5	0.707107	0	1	0.5	0.707107	28	2.33333
ENSMGAG00000000711	2.62626e+35	4.2884e+107	4.29462e+107	-;-;-;-;-;-;-;-;-;-;-;-;-;-;-;-;-;-	2820	STT3A	STT3 oligosaccharyltransferase complex catalytic subunit A	ensembl	protein_coding	4090	4397	4243.5	217.082	4186	3398	3792	557.2	3700	4608	4154	642.053	3460	3925	3692.5	328.805	4177	4724	4450.5	386.787	5442	5795	5618.5	249.609	51902	4325.17
ENSMGAG00000000712	2.92929e+89	470415470415470415471020471020471020471541471541471541471826471826471826472046472046472046472534472534472534472878472878473069473069473069473302473302473302473573473573473573473686474428474428474428475034475034475034475782475782475782477926477926477926479669479669479669	470951470951470951471169471169471169471676471676471676471974471974471974472162472162472162472693472693472693473003473003473221473221473221473446473446473446473774473607473774473774474653474653474653475163475163475163476010476010476010478084478084478084480631480631480631	-;-;-;-;-;-;-;-;-;-;-;-;-;-;-;-;-;-;-;-;-;-;-;-;-;-;-;-;-;-;-;-;-;-;-;-;-;-;-;-;-;-;-;-;-	3582	PLCD3	phospholipase C delta 3 [Source:HGNC Symbol;Acc:HGNC:9061]	ensembl	protein_coding	149	146	147.5	2.12132	243	199	221	31.1127	226	316	271	63.6396	436	486	461	35.3553	469	570	519.5	71.4178	698	765	731.5	47.3762	4703	391.917
ENSMGAG00000000713	2.42424e+41	9.12444e+125	9.12588e+125	+;+;+;+;+;+;+;+;+;+;+;+;+;+;+;+;+;+;+;+;+	3195	RASSF2	Ras association domain family member 2	ensembl	protein_coding	19	10	14.5	6.36396	17	13	15	2.82843	19	23	21	2.82843	27	49	38	15.5563	72	78	75	4.24264	127	114	120.5	9.19239	568	47.3333
ENSMGAG00000000715	2.82828e+25	9.96969e+87	9.97199e+87	-;-;-;-;-;-;-;-;-;-;-;-;-	1851	SRPK1	SRSF protein kinase 1	DAVID	protein_coding	919	1000	959.5	57.2756	889	811	850	55.1543	543	800	671.5	181.726	335	258	296.5	54.4472	241	241	241	0	818	620	719	140.007	7475	622.917
ENSMGAG00000000716	2.32323e+163	117747;117747;117747;118740;118740;118740;120074;120074;120074;121953;121953;121953;123480;123480;123480;123798;123798;123798;124108;124108;124108;124409;124409;124409;125322;125322;125322;125528;125528;125528;126005;126005;126005;126216;126216;126216;126586;127264;127264;127264;128074;128074;128074;128428;128428;128611;128611;128611;128877;128877;128877;129135;129135;129135;129356;129356;129356;…	118667;118667;118667;118862;118862;118862;120248;120248;120248;122098;122098;122098;123634;123634;123634;124027;124027;124027;124194;124194;124194;124530;124530;124530;125422;125422;125422;125655;125655;125655;126120;126120;126120;126400;126400;126400;126600;127409;127409;127409;128247;128247;128247;128520;128520;128727;128727;128727;129056;129056;129056;129212;129212;129212;129462;129462;129462;…	-;-;-;-;-;-;-;-;-;-;-;-;-;-;-;-;-;-;-;-;-;-;-;-;-;-;-;-;-;-;-;-;-;-;-;-;-;-;-;-;-;-;-;-;-;-;-;-;-;-;-;-;-;-;-;-;-;-;-;-;-;-;-;-;-;-;-;-;-;-;-;-;-;-;-;-;-;-;-;-;-;-	4809	ARHGEF10L	Rho guanine nucleotide exchange factor 10 like [Source:HGNC Symbol;Acc:HGNC:25540]	ensembl	protein_coding	539	526	532.5	9.19239	756	575	665.5	127.986	380	502	441	86.267	549	600	574.5	36.0624	430	513	471.5	58.6899	807	710	758.5	68.5894	6887	573.917
ENSMGAG00000000717	2.52525e+19	1.8242e+69	1.82438e+69	-;-;-;-;-;-;-;-;-;-	1242	SDC3	syndecan 3 [Source:NCBI gene (formerly Entrezgene);Acc:100303706]	ensembl	protein_coding	1	0	0.5	0.707107	0	0	0	0	1	0	0.5	0.707107	0	0	0	0	4	2	3	1.41421	0	1	0.5	0.707107	9	0.75
ENSMGAG00000000718	2.72727e+31	8.57391e+95	8.5778e+95	+;+;+;+;+;+;+;+;+;+;+;+;+;+;+;+	2022	TARS2	threonyl-tRNA synthetase 2, mitochondrial (putative)	DAVID	pseudogene	408	352	380	39.598	351	266	308.5	60.1041	237	335	286	69.2965	223	329	276	74.9533	317	405	361	62.2254	272	331	301.5	41.7193	3826	318.833
ENSMGAG00000000719	2.62626e+55	4.3628e+167	4.36626e+167	-;-;-;-;-;-;-;-;-;-;-;-;-;-;-;-;-;-;-;-;-;-;-;-;-;-;-;-	1226	EI24	EI24 autophagy associated transmembrane protein [Source:HGNC Symbol;Acc:HGNC:13276]	ensembl	protein_coding	1244	1265	1254.5	14.8492	1249	1011	1130	168.291	1100	1356	1228	181.019	1082	1170	1126	62.2254	1502	1687	1594.5	130.815	1657	1692	1674.5	24.7487	16015	1334.58
ENSMGAG00000000721	3.0303e+37	1.04911e+94	1.09241e+94	+;+;+;+;+;+;+;+;+;+;+;+;+;+;+;+;+;+;+	3910	TMPRSS9	transmembrane serine protease 9	ensembl	protein_coding	0	6	3	4.24264	1	2	1.5	0.707107	1	0	0.5	0.707107	5	3	4	1.41421	1	1	1	0	0	0	0	0	20	1.66667
ENSMGAG00000000723	2.62626e+21	4.44207e+65	4.44461e+65	-;-;-;-;-;-;-;-;-;-;-	1407	ENSMGAG00000000723	pseudogene	ensembl	pseudogene	159	185	172	18.3848	219	174	196.5	31.8198	182	243	212.5	43.1335	171	287	229	82.0244	234	275	254.5	28.9914	248	302	275	38.1838	2679	223.25
ENSMGAG00000000724	2525252525252525	1.7788e+55	1.77899e+55	-;-;-;-;-;-;-;-	1137	LOC100539940	pumilio homolog 1	DAVID	protein_coding	639	633	636	4.24264	450	472	461	15.5563	308	456	382	104.652	154	131	142.5	16.2635	132	147	139.5	10.6066	700	407	553.5	207.182	4629	385.75
ENSMGAG00000000726	2.32323e+21	1.45872e+65	1.46076e+65	+;+;+;+;+;+;+;+;+;+;+	1990	RCC2	regulator of chromosome condensation 2 [Source:HGNC Symbol;Acc:HGNC:30297]	ensembl	protein_coding	3921	4196	4058.5	194.454	4061	3443	3752	436.992	2499	3255	2877	534.573	2281	2188	2234.5	65.7609	2147	2290	2218.5	101.116	3989	3424	3706.5	399.515	37694	3141.17
ENSMGAG00000000727	2.42424e+89	941522941522943322943322943497943497943727943727943911943911944117944117944480944619944619944785944785944947944947945208945208945380946017946017946431946431946840946840947550947550947688947688947837947837948141948141948308948308948510948510948789948789949106949335949335	943124943124943399943399943603943603943816943816943979943979944197944197944533944711944711944856944856945093945093945471945292945471946140946140946583946583946999946999947613947613947762947762948036948036948230948230948371948371948630948630948991949155949155949551949551	-;-;-;-;-;-;-;-;-;-;-;-;-;-;-;-;-;-;-;-;-;-;-;-;-;-;-;-;-;-;-;-;-;-;-;-;-;-;-;-;-;-;-;-;-	4293	PROM2	prominin 2	DAVID	protein_coding	0	0	0	0	1	0	0.5	0.707107	0	0	0	0	2	0	1	1.41421	1	0	0.5	0.707107	1	2	1.5	0.707107	7	0.583333
ENSMGAG00000000729	3.0303e+17	3.07413e+44	3.09073e+44	+;+;+;+;+;+;+;+;+	1131	LOC100550977	ceramide synthase 4-like	DAVID	protein_coding	34	42	38	5.65685	31	35	33	2.82843	18	26	22	5.65685	40	26	33	9.89949	29	41	35	8.48528	70	52	61	12.7279	444	37
ENSMGAG00000000730	2.92929e+17	4.92991e+53	4.93091e+53	+;+;+;+;+;+;+;+;+	1342	ENSMGAG00000000730	Protein kinase domain-containing protein	ensembl	protein_coding	0	2	1	1.41421	0	0	0	0	0	0	0	0	0	1	0.5	0.707107	0	0	0	0	0	0	0	0	3	0.25
ENSMGAG00000000731	2727272727272727	8.44977e+47	8.4507e+47	+;+;+;+;+;+;+;+	3591	RPRD2	regulation of nuclear pre-mRNA domain containing 2 [Source:HGNC Symbol;Acc:HGNC:29039]	ensembl	protein_coding	1025	1070	1047.5	31.8198	951	909	930	29.6985	459	615	537	110.309	396	378	387	12.7279	471	525	498	38.1838	1146	975	1060.5	120.915	8920	743.333
ENSMGAG00000000732	2.62626e+49	4.47802e+149	4.47887e+149	+;+;+;+;+;+;+;+;+;+;+;+;+;+;+;+;+;+;+;+;+;+;+;+;+	1997	SRPRA	SRP receptor subunit alpha	ensembl	protein_coding	2544	2734	2639	134.35	2395	2106	2250.5	204.354	2080	3108	2594	726.906	1566	1588	1577	15.5563	2654	2938	2796	200.818	3433	3151	3292	199.404	30297	2524.75
ENSMGAG00000000733	2.82828e+71	9.81724e+215	9.81926e+215	-;-;-;-;-;-;-;-;-;-;-;-;-;-;-;-;-;-;-;-;-;-;-;-;-;-;-;-;-;-;-;-;-;-;-;-	2564	SLC26A8	solute carrier family 26 member 8 [Source:HGNC Symbol;Acc:HGNC:14468]	ensembl	protein_coding	178	203	190.5	17.6777	243	193	218	35.3553	102	110	106	5.65685	203	173	188	21.2132	89	107	98	12.7279	172	148	160	16.9706	1921	160.083
ENSMGAG00000000734	386598	1.40292e+59	1.43872e+59	+;+;+;+;+;+;+;+;+;+;+;+	2233	CLK2	CDC like kinase 2	ensembl	protein_coding	443	473	458	21.2132	466	438	452	19.799	359	398	378.5	27.5772	480	563	521.5	58.6899	503	524	513.5	14.8492	563	605	584	29.6985	5815	484.583
ENSMGAG00000000736	2727	868929869463	869045869864	-;-	519	MCL1	MCL1 apoptosis regulator, BCL2 family member [Source:HGNC Symbol;Acc:HGNC:6943]	ensembl	protein_coding	494	530	512	25.4558	567	478	522.5	62.9325	553	718	635.5	116.673	468	466	467	1.41421	507	629	568	86.267	747	717	732	21.2132	6874	572.833
ENSMGAG00000000737	2.32323e+31	1.52157e+95	1.5239e+95	-;-;-;-;-;-;-;-;-;-;-;-;-;-;-;-	2535	PADI1	protein-arginine deiminase type-1	ensembl	protein_coding	57	65	61	5.65685	48	28	38	14.1421	28	20	24	5.65685	8	15	11.5	4.94975	16	15	15.5	0.707107	24	13	18.5	7.77817	337	28.0833
ENSMGAG00000000738	272727	8.76424e+17	8.7693e+17	-;-;-	781	ENSA	endosulfine alpha [Source:HGNC Symbol;Acc:HGNC:3360]	ensembl	protein_coding	486	553	519.5	47.3762	530	428	479	72.1249	444	518	481	52.3259	339	470	404.5	92.631	436	445	440.5	6.36396	653	557	605	67.8823	5859	488.25
ENSMGAG00000000739	191919	3.42382e+17	3.42702e+17	-;-;-	612	ENSMGAG00000000739	POU domain protein	ensembl	protein_coding	3	3	3	0	3	2	2.5	0.707107	1	2	1.5	0.707107	0	4	2	2.82843	0	0	0	0	1	0	0.5	0.707107	19	1.58333
ENSMGAG00000000740	2929292929292929	2.47613e+47	2.47692e+47	+;+;+;+;+;+;+;+	1088	WNT3	Wnt family member 3 [Source:HGNC Symbol;Acc:HGNC:12782]	ensembl	protein_coding	0	0	0	0	0	0	0	0	0	0	0	0	0	0	0	0	0	0	0	0	0	0	0	0	0	0
ENSMGAG00000000741	2727272727	8.8032e+29	8.80747e+29	-;-;-;-;-	932	GOLPH3L	golgi phosphoprotein 3 like [Source:HGNC Symbol;Acc:HGNC:24882]	ensembl	protein_coding	1	1	1	0	3	2	2.5	0.707107	1	2	1.5	0.707107	10	1	5.5	6.36396	7	5	6	1.41421	4	3	3.5	0.707107	40	3.33333
ENSMGAG00000000742	1.91919e+17	3.50258e+53	3.50453e+53	-;-;-;-;-;-;-;-;-	1237	NPDC1	Neural proliferation, differentiation and control 1	uniprot	protein_coding	428	453	440.5	17.6777	285	304	294.5	13.435	222	289	255.5	47.3762	144	226	185	57.9828	269	292	280.5	16.2635	187	239	213	36.7696	3338	278.167
ENSMGAG00000000743	1.91919e+23	1.35259e+71	1.35583e+71	-;-;-;-;-;-;-;-;-;-;-;-	1812	ANKMY1	Ankyrin repeat and MYND domain containing 1	uniprot	protein_coding	0	0	0	0	0	0	0	0	0	0	0	0	0	1	0.5	0.707107	0	0	0	0	2	0	1	1.41421	3	0.25
ENSMGAG00000000745	2.62626e+27	4.55628e+83	4.56289e+83	-;-;-;-;-;-;-;-;-;-;-;-;-;-	2075	FAM118B	family with sequence similarity 118 member B	ensembl	protein_coding	179	223	201	31.1127	217	203	210	9.89949	175	197	186	15.5563	150	203	176.5	37.4767	214	216	215	1.41421	233	252	242.5	13.435	2462	205.167
ENSMGAG00000000746	2.72727e+25	8.83394e+77	8.84221e+77	-;-;-;-;-;-;-;-;-;-;-;-;-	2018	HORMAD1	HORMA domain containing 1 [Source:HGNC Symbol;Acc:HGNC:25245]	ensembl	protein_coding	30	23	26.5	4.94975	17	17	17	0	22	21	21.5	0.707107	7	18	12.5	7.77817	25	31	28	4.24264	12	14	13	1.41421	237	19.75
ENSMGAG00000000747	2.92929e+83	2.72254e+251	2.7255e+251	-;-;-;-;-;-;-;-;-;-;-;-;-;-;-;-;-;-;-;-;-;-;-;-;-;-;-;-;-;-;-;-;-;-;-;-;-;-;-;-;-;-	2906	NSF	N-ethylmaleimide sensitive factor, vesicle fusing ATPase [Source:HGNC Symbol;Acc:HGNC:8016]	ensembl	protein_coding	1253	1452	1352.5	140.714	1590	1376	1483	151.321	1175	1363	1269	132.936	636	661	648.5	17.6777	746	828	787	57.9828	1434	1418	1426	11.3137	13932	1161
ENSMGAG00000000748	2.62626e+27	4.6301e+83	4.63712e+83	+;+;+;+;+;+;+;+;+;+;+;+;+;+	2781	TIRAP	TIR domain containing adaptor protein [Source:HGNC Symbol;Acc:HGNC:17192]	ensembl	protein_coding	309	378	343.5	48.7904	398	296	347	72.1249	377	451	414	52.3259	284	442	363	111.723	577	723	650	103.238	540	537	538.5	2.12132	5312	442.667
ENSMGAG00000000749	2424242424242424242424242424242424242424242424242424242424242424242424242424242424242424242424242424242424242424242424242424242424242424242424242424242424242424242424242424242424242424242424242424242424242424242424242424242424242424242424242424242424242424242424242424242424242424	956686;956686;956686;956686;956686;956686;956686;956686;956686;956686;957742;957742;957742;957742;957742;957742;957742;957742;957742;957742;959169;959169;959169;959169;959169;959169;959169;959169;959169;959169;961993;961993;961993;961993;961993;961993;961993;961993;961993;961993;962287;962287;962287;962287;962287;962287;962287;962287;962287;962287;962530;962530;962530;962530;962530;962530;962530;…	957117;957117;957117;957117;957117;957117;957117;957117;957117;957117;957907;957907;957907;957907;957907;957907;957907;957907;957907;957907;959348;959348;959348;959348;959348;959348;959348;959348;959348;959348;962163;962163;962163;962163;962163;962163;962163;962163;962163;962163;962428;962428;962428;962428;962428;962428;962428;962428;962428;962428;962686;962686;962686;962686;962686;962686;962686;…	-;-;-;-;-;-;-;-;-;-;-;-;-;-;-;-;-;-;-;-;-;-;-;-;-;-;-;-;-;-;-;-;-;-;-;-;-;-;-;-;-;-;-;-;-;-;-;-;-;-;-;-;-;-;-;-;-;-;-;-;-;-;-;-;-;-;-;-;-;-;-;-;-;-;-;-;-;-;-;-;-;-;-;-;-;-;-;-;-;-;-;-;-;-;-;-;-;-;-;-;-;-;-;-;-;-;-;-;-;-;-;-;-;-;-;-;-;-;-;-;-;-;-;-;-;-;-;-;-;-;-;-;-;-;-;-;-;-;-;-	2914	LOC100538959	dihydropyrimidinase-related protein 2	DAVID	protein_coding	1276	1315	1295.5	27.5772	1140	1012	1076	90.5097	938	1334	1136	280.014	746	859	802.5	79.9031	1471	1571	1521	70.7107	1692	1593	1642.5	70.0036	14947	1245.58
ENSMGAG00000000752	1.91919e+77	1.84532e+194	1.99042e+194	-;-;-;-;-;-;-;-;-;-;-;-;-;-;-;-;-;-;-;-;-;-;-;-;-;-;-;-;-;-;-;-;-;-;-;-;-;-;-	3204	INTS3	Integrator complex subunit 3	uniprot	protein_coding	699	694	696.5	3.53553	548	484	516	45.2548	296	459	377.5	115.258	264	268	266	2.82843	292	287	289.5	3.53553	434	447	440.5	9.19239	5172	431
ENSMGAG00000000753	9999999999	2.94257e+69	2.94281e+69	-;-;-;-;-;-;-;-;-;-	940	ZC4H2	zinc finger C4H2-type containing	ensembl	protein_coding	150	139	144.5	7.77817	107	116	111.5	6.36396	79	103	91	16.9706	33	30	31.5	2.12132	54	46	50	5.65685	154	115	134.5	27.5772	1126	93.8333
ENSMGAG00000000754	3.0303e+33	5.49266e+84	5.49796e+84	+;+;+;+;+;+;+;+;+;+;+;+;+;+;+;+;+	1871	SPPL2B	signal peptide peptidase like 2B	ensembl	protein_coding	379	410	394.5	21.9203	317	292	304.5	17.6777	227	392	309.5	116.673	174	125	149.5	34.6482	139	172	155.5	23.3345	565	362	463.5	143.543	3554	296.167
ENSMGAG00000000755	26262626	4.75636e+23	4.75782e+23	+;+;+;+	1374	DCPS	decapping enzyme, scavenger [Source:HGNC Symbol;Acc:HGNC:29812]	ensembl	protein_coding	302	320	311	12.7279	263	188	225.5	53.033	265	292	278.5	19.0919	188	257	222.5	48.7904	235	228	231.5	4.94975	214	202	208	8.48528	2954	246.167
ENSMGAG00000000757	20;20;20;20;20;20;20;20;20;20;20;20;20;20;20;20;20;20;20;20;20;20;20;20;20;20;20;20;20;20;20;20;20;20;20;20;20;20;20;20;20;20;20;20;20;20;20;20;20;20;20;20;20;20;20;20;20;20;20;20;20;20;20;20;20;20;20;20;20;20;20;20;20;20;20;20;20;20;20;20;20;20;20;20;20;20;20;20;20;20;20;20;20;20;20;20;20;20;20;20;20;20;20;20;20;20;20;20;20;20;20;20;20;20;20;20;20;20;20;20;20;20;20;20;20;20;20;20;20;20;20;20;20;…	84978;84978;84978;84978;84978;84978;84978;84978;85219;85356;85558;85558;85558;85589;86075;86079;86079;86079;86079;86079;86079;86079;86079;86257;86257;86257;86257;86257;86257;86257;86257;86257;87935;87935;87935;87935;87935;87935;87935;87935;87935;87935;89232;89232;89232;89232;89232;89232;89232;89232;89232;89232;89435;89435;89435;89435;89435;89435;89435;89435;89435;89435;89726;89726;89726;89726;897…	85692;85179;85179;85692;85692;85692;85692;86361;85335;85552;85692;85692;85692;85729;86174;86174;86174;86174;86174;86174;86174;86174;86174;86361;86361;86352;86361;86361;86361;86361;86361;86361;88105;88105;88105;88105;88105;88105;88105;88105;88105;88105;89357;89357;89357;89357;89357;89357;89357;89357;89357;89357;89638;89638;89638;89638;89638;89638;89638;89638;89638;89638;90034;90034;90034;90034;900…	-;-;-;-;-;-;-;-;-;-;-;-;-;-;-;-;-;-;-;-;-;-;-;-;-;-;-;-;-;-;-;-;-;-;-;-;-;-;-;-;-;-;-;-;-;-;-;-;-;-;-;-;-;-;-;-;-;-;-;-;-;-;-;-;-;-;-;-;-;-;-;-;-;-;-;-;-;-;-;-;-;-;-;-;-;-;-;-;-;-;-;-;-;-;-;-;-;-;-;-;-;-;-;-;-;-;-;-;-;-;-;-;-;-;-;-;-;-;-;-;-;-;-;-;-;-;-;-;-;-;-;-;-;-;-;-;-;-;-;-;-;-;-;-;-;-;-;-;-;-;-;-;-;-;-;-;-;-;-;-;-;-;-;-;-;-;-;-;-;-;-;-;-;-;-;-;-;-;-;-;-;-;-;-;-;-;-;-;-;-;-;-;-;-;-;-;-;-;-;-…	7384	MYH2	myosin heavy chain 2 [Source:HGNC Symbol;Acc:HGNC:7572]	ensembl	protein_coding	0	0	0	0	0	0	0	0	0	0	0	0	3	0	1.5	2.12132	14	12	13	1.41421	19	29	24	7.07107	77	6.41667
ENSMGAG00000000758	2.72727e+27	8.90884e+83	8.91298e+83	-;-;-;-;-;-;-;-;-;-;-;-;-;-	2505	ENSMGAG00000000758	EF-hand calcium binding domain 12	ensembl	protein_coding	32	38	35	4.24264	31	28	29.5	2.12132	12	19	15.5	4.94975	9	5	7	2.82843	5	17	11	8.48528	15	19	17	2.82843	230	19.1667
ENSMGAG00000000759	99999	2.91728e+34	2.91789e+34	+;+;+;+;+	2508	zc3h12b	zinc finger CCCH-type containing 12B	ensembl	protein_coding	252	248	250	2.82843	178	184	181	4.24264	126	202	164	53.7401	137	99	118	26.8701	93	150	121.5	40.3051	295	169	232	89.0955	2133	177.75
ENSMGAG00000000760	1e+29	2.8984e+202	2.89846e+202	-;-;-;-;-;-;-;-;-;-;-;-;-;-;-;-;-;-;-;-;-;-;-;-;-;-;-;-;-	1498	LOC100549369	ribosomal biogenesis protein LAS1L-like	DAVID	protein_coding	1864	2234	2049	261.63	2492	2047	2269.5	314.663	2123	2207	2165	59.397	1793	2210	2001.5	294.864	1693	1951	1822	182.434	2270	2280	2275	7.07107	25164	2097
ENSMGAG00000000761	191919191919	3.87085e+35	3.8711e+35	-;-;-;-;-;-	537	LOC100544929	extracellular fatty acid-binding protein	DAVID	protein_coding	4	3	3.5	0.707107	2	6	4	2.82843	3	7	5	2.82843	3	4	3.5	0.707107	11	22	16.5	7.77817	7	11	9	2.82843	83	6.91667
ENSMGAG00000000762	2.62626e+23	2.58373e+71	2.59088e+71	-;-;-;-;-;-;-;-;-;-;-;-	2421	SLC37A2	solute carrier family 37 member 2 [Source:HGNC Symbol;Acc:HGNC:20644]	ensembl	protein_coding	15	19	17	2.82843	38	28	33	7.07107	29	43	36	9.89949	103	143	123	28.2843	24	35	29.5	7.77817	93	86	89.5	4.94975	656	54.6667
ENSMGAG00000000763	3.0303e+45	5.93682e+137	5.93713e+137	-;-;-;-;-;-;-;-;-;-;-;-;-;-;-;-;-;-;-;-;-;-;-	2206	LOC100539633	excitatory amino acid transporter 4-like	DAVID	protein_coding	1	0	0.5	0.707107	5	6	5.5	0.707107	4	3	3.5	0.707107	3	5	4	1.41421	3	1	2	1.41421	0	0	0	0	31	2.58333
ENSMGAG00000000764	2.72727e+55	8.98825e+167	8.98945e+167	+;+;+;+;+;+;+;+;+;+;+;+;+;+;+;+;+;+;+;+;+;+;+;+;+;+;+;+	1980	KHDC4	KH domain containing 4, pre-mRNA splicing factor [Source:HGNC Symbol;Acc:HGNC:29145]	ensembl	protein_coding	1099	1183	1141	59.397	1197	975	1086	156.978	613	777	695	115.966	544	560	552	11.3137	484	539	511.5	38.8909	983	892	937.5	64.3467	9846	820.5
ENSMGAG00000000765	2.52525e+39	1.71448e+139	1.71464e+139	-;-;-;-;-;-;-;-;-;-;-;-;-;-;-;-;-;-;-;-	1250	SNRNP40	small nuclear ribonucleoprotein U5 subunit 40 [Source:HGNC Symbol;Acc:HGNC:30857]	ensembl	protein_coding	842	972	907	91.9239	799	670	734.5	91.2168	561	749	655	132.936	452	579	515.5	89.8026	468	527	497.5	41.7193	614	604	609	7.07107	7837	653.083
ENSMGAG00000000767	191919191919	3.89585e+35	3.89631e+35	-;-;-;-;-;-	573	LOC104913648	lipocalin-15-like	DAVID	protein_coding	0	0	0	0	0	0	0	0	0	0	0	0	0	0	0	0	0	0	0	0	0	0	0	0	0	0
ENSMGAG00000000768	2.42424e+37	8.48076e+113	8.48355e+113	-;-;-;-;-;-;-;-;-;-;-;-;-;-;-;-;-;-;-	1470	PPP2R2A	protein phosphatase 2 regulatory subunit Balpha	DAVID	protein_coding	1819	1992	1905.5	122.329	1634	1420	1527	151.321	1295	1521	1408	159.806	893	999	946	74.9533	840	997	918.5	111.016	1359	1235	1297	87.6812	16004	1333.67
ENSMGAG00000000769	15151515151515	1.31277e+41	1.3259e+41	-;-;-;-;-;-;-	5036	LOC100546611	protocadherin-10-like	DAVID	protein_coding	0	1	0.5	0.707107	0	0	0	0	1	0	0.5	0.707107	1	0	0.5	0.707107	0	0	0	0	0	0	0	0	3	0.25
ENSMGAG00000000770	1.91919e+19	3.93624e+59	3.93679e+59	-;-;-;-;-;-;-;-;-;-	1100	LOC100545080	lipocalin-like	DAVID	protein_coding	89	102	95.5	9.19239	300	211	255.5	62.9325	45	30	37.5	10.6066	108	160	134	36.7696	76	76	76	0	55	55	55	0	1307	108.917
ENSMGAG00000000771	999999999999	2.83541e+83	2.83552e+83	+;+;+;+;+;+;+;+;+;+;+;+	3991	MSN	moesin	DAVID	protein_coding	14018	16082	15050	1459.47	15709	14335	15022	971.565	10517	12015	11266	1059.25	7317	7283	7300	24.0416	7153	8107	7630	674.58	15736	12239	13987.5	2472.75	140511	11709.2
ENSMGAG00000000772	2.32323e+31	1.66395e+95	1.66486e+95	+;+;+;+;+;+;+;+;+;+;+;+;+;+;+;+	1992	PADI2	peptidyl arginine deiminase 2 [Source:HGNC Symbol;Acc:HGNC:18341]	ensembl	protein_coding	1	3	2	1.41421	1	1	1	0	1	0	0.5	0.707107	0	0	0	0	6	1	3.5	3.53553	1	5	3	2.82843	20	1.66667
ENSMGAG00000000773	2.12121e+69	1.26801e+174	1.28511e+174	+;+;+;+;+;+;+;+;+;+;+;+;+;+;+;+;+;+;+;+;+;+;+;+;+;+;+;+;+;+;+;+;+;+;+	5502	LOC100545344	myosin-7-like	DAVID	pseudogene	81	88	84.5	4.94975	87	86	86.5	0.707107	136	140	138	2.82843	660	691	675.5	21.9203	499	597	548	69.2965	657	677	667	14.1421	4399	366.583
ENSMGAG00000000775	2.22222e+31	2.0076e+111	2.00775e+111	-;-;-;-;-;-;-;-;-;-;-;-;-;-;-;-	4887	SOGA1	suppressor of glucose, autophagy associated 1	DAVID	protein_coding	1745	1602	1673.5	101.116	1526	1522	1524	2.82843	826	1408	1117	411.536	704	599	651.5	74.2462	769	1097	933	231.931	2250	1864	2057	272.943	15912	1326
ENSMGAG00000000777	2525252525	1.68949e+34	1.6895e+34	+;+;+;+;+	366	ZCCHC17	zinc finger CCHC-type containing 17	DAVID	protein_coding	121	131	126	7.07107	141	125	133	11.3137	93	147	120	38.1838	109	92	100.5	12.0208	85	84	84.5	0.707107	138	116	127	15.5563	1382	115.167
ENSMGAG00000000778	1.31313e+17	1.57962e+44	1.58222e+44	+;+;+;+;+;+;+;+;+	1303	IMP4	IMP U3 small nucleolar ribonucleoprotein 4	ensembl	protein_coding	1208	1221	1214.5	9.19239	1069	911	990	111.723	875	1154	1014.5	197.283	768	1057	912.5	204.354	1158	1378	1268	155.563	1019	1189	1104	120.208	13007	1083.92
ENSMGAG00000000779	2.62626e+21	2.67214e+65	2.67565e+65	-;-;-;-;-;-;-;-;-;-;-	2485	ENSMGAG00000000779	Uncharacterized protein	ensembl	protein_coding	1046	1243	1144.5	139.3	1009	823	916	131.522	826	952	889	89.0955	786	1051	918.5	187.383	586	683	634.5	68.5894	681	737	709	39.598	10423	868.583
ENSMGAG00000000780	27272727	9.07977e+23	9.08031e+23	+;+;+;+	552	RIT1	Ras like without CAAX 1 [Source:HGNC Symbol;Acc:HGNC:10023]	ensembl	protein_coding	346	392	369	32.5269	383	327	355	39.598	241	272	256.5	21.9203	234	243	238.5	6.36396	168	190	179	15.5563	332	301	316.5	21.9203	3429	285.75
ENSMGAG00000000782	1717171717171717	5.78406e+39	5.88186e+39	-;-;-;-;-;-;-;-	1758	SLC25A1	solute carrier family 25 member 1	DAVID	protein_coding	1956	2087	2021.5	92.631	1905	1398	1651.5	358.503	1465	1852	1658.5	273.65	1339	1730	1534.5	276.479	1736	1939	1837.5	143.543	1779	1807	1793	19.799	20993	1749.42
ENSMGAG00000000783	262626262626	2.85405e+35	2.85828e+35	+;+;+;+;+;+	1726	HEPACAM	hepatic and glial cell adhesion molecule [Source:HGNC Symbol;Acc:HGNC:26361]	ensembl	protein_coding	1	0	0.5	0.707107	0	0	0	0	0	0	0	0	0	0	0	0	0	0	0	0	0	0	0	0	1	0.0833333
ENSMGAG00000000784	1919191919	1.6412e+29	1.64366e+29	+;+;+;+;+	774	ENSMGAG00000000784	Fibrinogen C-terminal domain-containing protein	ensembl	protein_coding	0	0	0	0	0	0	0	0	0	0	0	0	0	1	0.5	0.707107	0	0	0	0	0	0	0	0	1	0.0833333
ENSMGAG00000000785	1.41414e+115	150631;150631;150631;151317;151317;151317;155812;155812;155812;156343;156343;156343;157723;157723;157723;159277;159313;159313;160426;160426;160426;161669;161669;161669;163420;163420;163420;164861;164861;164861;165695;165695;165695;168101;168101;168133;169560;169560;169560;171354;171354;171354;173786;173786;173786;174738;174738;174738;174865;175098;175103;175103;175830;175830;175830;176655;176655;…	150647;150647;150647;151431;151431;151431;156052;156052;156052;156431;156431;156431;157969;157983;157983;159299;159372;159372;160527;160527;160527;161819;161819;161819;163502;163502;163502;164987;164987;164987;165834;165842;165801;168182;168182;168182;169699;169699;169699;171463;171463;171463;173961;173961;173961;174870;174794;174870;174914;175343;175343;175343;175958;175958;175958;176795;176795;…	+;+;+;+;+;+;+;+;+;+;+;+;+;+;+;+;+;+;+;+;+;+;+;+;+;+;+;+;+;+;+;+;+;+;+;+;+;+;+;+;+;+;+;+;+;+;+;+;+;+;+;+;+;+;+;+;+;+	2618	SFMBT1	Scm like with four mbt domains 1 [Source:HGNC Symbol;Acc:HGNC:20255]	ensembl	protein_coding	110	148	129	26.8701	159	142	150.5	12.0208	85	107	96	15.5563	55	63	59	5.65685	62	74	68	8.48528	150	131	140.5	13.435	1286	107.167
ENSMGAG00000000786	2.62626e+25	2.89166e+77	2.89277e+77	+;+;+;+;+;+;+;+;+;+;+;+;+	2772	ENSMGAG00000000786	Uncharacterized protein	ensembl	protein_coding	0	1	0.5	0.707107	0	0	0	0	0	1	0.5	0.707107	0	1	0.5	0.707107	0	0	0	0	0	0	0	0	3	0.25
ENSMGAG00000000787	1.31313e+21	1.22133e+87	1.22134e+87	+;+;+;+;+;+;+;+;+;+;+	2082	OSGIN1	oxidative stress induced growth inhibitor 1 [Source:HGNC Symbol;Acc:HGNC:30093]	ensembl	protein_coding	250	299	274.5	34.6482	506	410	458	67.8823	130	158	144	19.799	163	168	165.5	3.53553	46	39	42.5	4.94975	38	59	48.5	14.8492	2266	188.833
ENSMGAG00000000789	2.22222e+219	2046754;2046754;2046754;2046754;2046754;2046754;2047076;2047076;2047081;2047081;2047081;2047081;2047845;2047845;2047845;2047845;2047845;2047845;2049126;2049126;2049126;2049126;2049126;2049126;2049338;2049338;2049338;2049338;2049338;2049338;2050070;2050070;2050070;2050070;2050070;2050070;2050245;2050245;2050245;2050245;2050245;2050245;2050684;2050684;2050684;2050684;2050684;2050684;2051328;2051328…	2046881;2046876;2046881;2046876;2046881;2046881;2047155;2047155;2047155;2047155;2047155;2047155;2048024;2048024;2048024;2048024;2048024;2048024;2049194;2049194;2049194;2049194;2049194;2049194;2049446;2049446;2049446;2049446;2049446;2049446;2050150;2050150;2050150;2050150;2050150;2050150;2050301;2050301;2050301;2050301;2050301;2050301;2050816;2050816;2050816;2050816;2050816;2050816;2051461;2051461…	-;-;-;-;-;-;-;-;-;-;-;-;-;-;-;-;-;-;-;-;-;-;-;-;-;-;-;-;-;-;-;-;-;-;-;-;-;-;-;-;-;-;-;-;-;-;-;-;-;-;-;-;-;-;-;-;-;-;-;-;-;-;-;-;-;-;-;-;-;-;-;-;-;-;-;-;-;-;-;-;-;-;-;-;-;-;-;-;-;-;-;-;-;-;-;-;-;-;-;-;-;-;-;-;-;-;-;-;-;-	2315	ACSS2	acyl-CoA synthetase short-chain family member 2	DAVID	protein_coding	712	881	796.5	119.501	1072	1137	1104.5	45.9619	775	920	847.5	102.53	446	511	478.5	45.9619	284	332	308	33.9411	652	568	610	59.397	8290	690.833
ENSMGAG00000000790	282828	9.43117e+17	9.43252e+17	+;+;+	378	MAPK14	Mitogen-activated protein kinase (EC 2.7.11.24)	uniprot	protein_coding	461	476	468.5	10.6066	633	519	576	80.6102	386	445	415.5	41.7193	262	237	249.5	17.6777	209	275	242	46.669	535	438	486.5	68.5894	4876	406.333
ENSMGAG00000000791	2.42424e+35	6.74324e+107	6.7507e+107	+;+;+;+;+;+;+;+;+;+;+;+;+;+;+;+;+;+	2090	EBF2	early B-cell factor 2	DAVID	protein_coding	1	0	0.5	0.707107	1	0	0.5	0.707107	0	1	0.5	0.707107	0	0	0	0	0	1	0.5	0.707107	2	0	1	1.41421	6	0.5
ENSMGAG00000000792	27272727	9.17059e+23	9.17397e+23	-;-;-;-	1404	SYT11	synaptotagmin 11 [Source:HGNC Symbol;Acc:HGNC:19239]	ensembl	protein_coding	2682	2890	2786	147.078	3128	2738	2933	275.772	2744	3004	2874	183.848	2125	2401	2263	195.161	2074	2363	2218.5	204.354	3287	2984	3135.5	214.253	32420	2701.67
ENSMGAG00000000793	2.62626e+43	2.9896e+131	2.9962e+131	-;-;-;-;-;-;-;-;-;-;-;-;-;-;-;-;-;-;-;-;-;-	3585	ENSMGAG00000000793	pseudogene	ensembl	pseudogene	0	0	0	0	0	0	0	0	0	0	0	0	0	0	0	0	0	0	0	0	0	0	0	0	0	0
ENSMGAG00000000794	25252525	1.70245e+27	1.7027e+27	-;-;-;-	637	FABP3	fatty acid-binding protein, heart	ensembl	protein_coding	8	7	7.5	0.707107	13	7	10	4.24264	20	15	17.5	3.53553	79	122	100.5	30.4056	69	85	77	11.3137	147	100	123.5	33.234	672	56
ENSMGAG00000000795	2.92929e+29	3.36824e+89	3.36829e+89	+;+;+;+;+;+;+;+;+;+;+;+;+;+;+	2775	MEIOC	meiosis specific with coiled-coil domain [Source:HGNC Symbol;Acc:HGNC:26670]	ensembl	protein_coding	0	0	0	0	0	0	0	0	0	0	0	0	0	0	0	0	0	0	0	0	0	1	0.5	0.707107	1	0.0833333
ENSMGAG00000000797	2.82828e+23	9.48854e+71	9.48972e+71	+;+;+;+;+;+;+;+;+;+;+;+	1098	mapk13	mitogen-activated protein kinase 13	ensembl	protein_coding	743	736	739.5	4.94975	679	624	651.5	38.8909	740	805	772.5	45.9619	480	555	517.5	53.033	433	456	444.5	16.2635	364	368	366	2.82843	6983	581.917
ENSMGAG00000000798	17;17;17;17;17;17;17;17;17;17;17;17;17;17;17;17;17;17;17;17;17;17;17;17;17;17;17;17;17;17;17;17;17;17;17;17;17;17;17;17;17;17;17;17;17;17;17;17;17;17;17;17;17;17;17;17;17;17;17;17;17;17;17;17;17;17;17;17;17;17;17;17;17;17;17;17;17;17;17;17;17;17;17;17;17;17;17;17;17;17;17;17;17;17;17;17;17;17;17;17;17;17;17;17;17;17;17;17;17;17;17;17;17;17;17;17;17;17;17;17;17;17;17;17;17;17;17;17;17;17;17;17;17;…	74683;74683;74683;74683;74683;75794;75794;75794;75794;75794;78986;78986;78986;79689;79689;79689;79689;79689;80357;80357;80357;80357;80950;80950;80950;80950;80950;81381;81381;81381;81381;81381;82453;82453;82453;82453;82453;82709;82709;82709;82709;82709;83214;83214;83214;83214;83214;83734;83734;83734;83734;83734;83991;83991;83991;83991;83991;84583;84583;84583;84583;84583;85329;85329;85329;85329;853…	74798;74798;74798;74798;74798;75869;75869;75869;75869;75869;79006;79006;79006;79910;79910;79910;79910;79910;80527;80527;80527;80527;81060;81060;81060;81060;81060;81512;81512;81512;81512;81512;82602;82602;82602;82602;82602;82876;82876;82876;82876;82876;83321;83321;83321;83321;83321;83898;83898;83898;83898;83898;84148;84148;84148;84148;84148;84775;84775;84775;84775;84775;85512;85512;85512;85512;855…	-;-;-;-;-;-;-;-;-;-;-;-;-;-;-;-;-;-;-;-;-;-;-;-;-;-;-;-;-;-;-;-;-;-;-;-;-;-;-;-;-;-;-;-;-;-;-;-;-;-;-;-;-;-;-;-;-;-;-;-;-;-;-;-;-;-;-;-;-;-;-;-;-;-;-;-;-;-;-;-;-;-;-;-;-;-;-;-;-;-;-;-;-;-;-;-;-;-;-;-;-;-;-;-;-;-;-;-;-;-;-;-;-;-;-;-;-;-;-;-;-;-;-;-;-;-;-;-;-;-;-;-;-;-;-;-;-;-;-;-;-;-;-;-;-;-;-;-;-;-;-;-;-;-;-;-;-;-;-	5040	CLTCL1	clathrin heavy chain 1	ensembl	protein_coding	2553	2786	2669.5	164.756	3259	3060	3159.5	140.714	2306	2940	2623	448.306	1677	1554	1615.5	86.9741	955	1140	1047.5	130.815	2806	2135	2470.5	474.469	27171	2264.25
ENSMGAG00000000799	2.52525e+39	1.62528e+139	1.62535e+139	+;+;+;+;+;+;+;+;+;+;+;+;+;+;+;+;+;+;+;+	1908	SERINC2	serine incorporator 2 [Source:HGNC Symbol;Acc:HGNC:23231]	ensembl	protein_coding	22	20	21	1.41421	21	21	21	0	44	57	50.5	9.19239	38	59	48.5	14.8492	50	82	66	22.6274	96	93	94.5	2.12132	603	50.25
ENSMGAG00000000800	99999999999	2.82239e+76	2.8224e+76	+;+;+;+;+;+;+;+;+;+;+	958	LOC100549678	adrenodoxin-like	DAVID	protein_coding	41	44	42.5	2.12132	52	28	40	16.9706	34	29	31.5	3.53553	61	74	67.5	9.19239	85	86	85.5	0.707107	116	84	100	22.6274	734	61.1667
ENSMGAG00000000801	1.31313e+31	1.21706e+127	1.21707e+127	-;-;-;-;-;-;-;-;-;-;-;-;-;-;-;-	1404	SLC38A8	solute carrier family 38 member 8	DAVID	protein_coding	2	3	2.5	0.707107	6	7	6.5	0.707107	2	1	1.5	0.707107	2	2	2	0	0	0	0	0	0	0	0	0	25	2.08333
ENSMGAG00000000803	272727272727272727272727272727272727272727272727272727272727272727272727272727272727272727272727272727272727272727272727272727272727272727272727272727272727272727272727272727272727272727272727272727272727272727272727272727272727272727272727272727272727272727272727272727272727272727272727272727	928231;928285;928327;928327;928327;928601;929050;929050;929050;929050;929050;929052;929374;929374;929374;929374;929374;929374;929765;930185;930343;930343;930343;930343;930356;930412;930737;930737;930737;930737;930737;930737;931942;931942;931942;931942;931942;931942;932742;932742;932742;932742;932742;932742;933127;933127;933127;933127;933127;933127;933768;933768;933768;933768;933768;933768;934087;…	928390;928468;928414;928414;928354;928726;929246;929246;929246;929246;929246;929246;929448;929448;929448;929448;929461;929448;929815;930235;930507;930507;930507;930507;930507;930507;930841;930841;930841;930841;930841;930841;932112;932112;932112;932112;932112;932112;932934;932934;932934;932934;932934;932934;933228;933228;933228;933228;933228;933228;933808;933808;933808;933808;933808;933808;934190;…	+;+;+;+;+;+;+;+;+;+;+;+;+;+;+;+;+;+;+;+;+;+;+;+;+;+;+;+;+;+;+;+;+;+;+;+;+;+;+;+;+;+;+;+;+;+;+;+;+;+;+;+;+;+;+;+;+;+;+;+;+;+;+;+;+;+;+;+;+;+;+;+;+;+;+;+;+;+;+;+;+;+;+;+;+;+;+;+;+;+;+;+;+;+;+;+;+;+;+;+;+;+;+;+;+;+;+;+;+;+;+;+;+;+;+;+;+;+;+;+;+;+;+;+;+;+;+;+;+;+;+;+;+;+;+;+;+;+;+;+;+;+;+;+;+;+;+	6752	GON4L	gon-4 like	DAVID	protein_coding	2404	2568	2486	115.966	2486	2139	2312.5	245.366	1440	1688	1564	175.362	1128	1137	1132.5	6.36396	1170	1265	1217.5	67.1751	2025	1646	1835.5	267.993	21096	1758
ENSMGAG00000000805	1.31313e+43	1.21753e+175	1.21761e+175	-;-;-;-;-;-;-;-;-;-;-;-;-;-;-;-;-;-;-;-;-;-	4117	MBTPS1	membrane bound transcription factor peptidase, site 1 [Source:HGNC Symbol;Acc:HGNC:15456]	ensembl	protein_coding	2853	3173	3013	226.274	2919	2429	2674	346.482	2437	2572	2504.5	95.4594	1687	1662	1674.5	17.6777	2096	2223	2159.5	89.8026	3324	2993	3158.5	234.052	30368	2530.67
ENSMGAG00000000806	1e+29	2.80352e+202	2.80531e+202	-;-;-;-;-;-;-;-;-;-;-;-;-;-;-;-;-;-;-;-;-;-;-;-;-;-;-;-;-	3531	LOC100549832	rho GTPase-activating protein 20-like	DAVID	protein_coding	211	191	201	14.1421	174	149	161.5	17.6777	156	202	179	32.5269	116	122	119	4.24264	158	160	159	1.41421	315	259	287	39.598	2213	184.417
ENSMGAG00000000807	1.61616e+77	13415296;13415296;13416034;13416034;13416736;13416736;13417670;13417670;13419594;13419594;13422144;13422144;13422659;13422659;13423486;13423486;13424413;13424413;13424563;13424563;13424804;13424804;13426521;13426521;13427691;13427691;13428963;13428963;13429790;13429790;13431004;13431004;13431792;13431792;13432422;13432422;13433191;13433370;13434454	13415374;13415374;13416096;13416096;13416816;13416816;13417816;13417816;13419783;13419783;13422212;13422212;13422737;13422737;13423570;13423570;13424461;13424461;13424664;13424664;13424929;13424929;13426571;13426571;13427754;13427754;13429051;13429051;13429895;13429895;13431175;13431175;13431910;13431910;13432948;13432543;13433283;13433466;13434653	+;+;+;+;+;+;+;+;+;+;+;+;+;+;+;+;+;+;+;+;+;+;+;+;+;+;+;+;+;+;+;+;+;+;+;+;+;+;+	2588	PDXDC1	pyridoxal dependent decarboxylase domain containing 1	ensembl	protein_coding	591	714	652.5	86.9741	651	701	676	35.3553	488	582	535	66.468	398	389	393.5	6.36396	232	242	237	7.07107	542	407	474.5	95.4594	5937	494.75
ENSMGAG00000000808	3.0303e+69	5.39065e+209	5.39678e+209	-;-;-;-;-;-;-;-;-;-;-;-;-;-;-;-;-;-;-;-;-;-;-;-;-;-;-;-;-;-;-;-;-;-;-	2890	LMNB2	lamin B2	DAVID	protein_coding	2388	2755	2571.5	259.508	1782	1850	1816	48.0833	1510	2208	1859	493.561	576	400	488	124.451	371	449	410	55.1543	2171	1195	1683	690.136	17655	1471.25
ENSMGAG00000000809	1e+34	2.76026e+237	2.76027e+237	-;-;-;-;-;-;-;-;-;-;-;-;-;-;-;-;-;-;-;-;-;-;-;-;-;-;-;-;-;-;-;-;-;-	3076	ENSMGAG00000000809	Ig-like domain-containing protein	ensembl	protein_coding	1	0	0.5	0.707107	1	0	0.5	0.707107	0	0	0	0	1	0	0.5	0.707107	3	3	3	0	1	2	1.5	0.707107	12	1
ENSMGAG00000000810	2626262626	3.14585e+29	3.15071e+29	+;+;+;+;+	2023	MSANTD2	Myb/SANT DNA binding domain containing 2 [Source:HGNC Symbol;Acc:HGNC:26266]	ensembl	protein_coding	212	233	222.5	14.8492	251	220	235.5	21.9203	113	165	139	36.7696	193	173	183	14.1421	158	185	171.5	19.0919	218	221	219.5	2.12132	2342	195.167
ENSMGAG00000000811	386613	5418932581	15420272704	+;+;+	360	RPL36	ribosomal protein L36	ensembl	protein_coding	5087	5910	5498.5	581.949	6137	5009	5573	797.616	5851	5669	5760	128.693	4113	6929	5521	1991.21	4606	4830	4718	158.392	3497	4249	3873	531.744	61887	5157.25
ENSMGAG00000000813	252525252525	4.88473e+35	4.88851e+35	-;-;-;-;-;-	1283	GPATCH3	G-patch domain containing 3 [Source:HGNC Symbol;Acc:HGNC:25720]	ensembl	protein_coding	147	139	143	5.65685	164	147	155.5	12.0208	121	120	120.5	0.707107	127	165	146	26.8701	147	154	150.5	4.94975	156	166	161	7.07107	1753	146.083
ENSMGAG00000000814	1e+75	2728023;2728023;2728023;2728023;2728023;2728023;2729863;2730342;2730342;2730342;2730342;2730342;2730611;2730611;2730611;2730611;2730611;2730611;2731771;2731771;2731771;2731771;2731771;2732234;2732234;2732234;2732234;2732234;2732234;2732605;2732605;2732605;2732605;2732605;2732605;2734205;2734205;2734205;2734205;2734205;2734205;2734641;2734641;2734641;2734641;2734641;2734641;2735189;2735189;2735189…	2728453;2730032;2730032;2730032;2730032;2730032;2730032;2730383;2730383;2730383;2730383;2730383;2730677;2730677;2730677;2730677;2730677;2730677;2731836;2731836;2731836;2731836;2731836;2732339;2732339;2732339;2732339;2732339;2732339;2732850;2732850;2732850;2732850;2732850;2732850;2734338;2734338;2734338;2734338;2734338;2734338;2734722;2734722;2734722;2734722;2734722;2734722;2735250;2735250;2735250…	-;-;-;-;-;-;-;-;-;-;-;-;-;-;-;-;-;-;-;-;-;-;-;-;-;-;-;-;-;-;-;-;-;-;-;-;-;-;-;-;-;-;-;-;-;-;-;-;-;-;-;-;-;-;-;-;-;-;-;-;-;-;-;-;-;-;-;-;-;-;-;-;-;-;-	3344	LOC100550291	heat shock factor protein 3	DAVID	protein_coding	759	844	801.5	60.1041	925	801	863	87.6812	446	505	475.5	41.7193	612	708	660	67.8823	541	622	581.5	57.2756	980	933	956.5	33.234	8676	723
ENSMGAG00000000815	386613	4.20151e+76	4.57553e+76	-;-;-;-;-;-;-;-;-;-;-;-;-;-;-;-;-	2637	LONP1	lon peptidase 1, mitochondrial	ensembl	protein_coding	1099	1350	1224.5	177.484	1439	1205	1322	165.463	1723	1913	1818	134.35	1232	1416	1324	130.108	1457	1616	1536.5	112.43	1874	1835	1854.5	27.5772	18159	1513.25
ENSMGAG00000000816	29292929292929	1.93115e+48	1.93116e+48	+;+;+;+;+;+;+	906	ENSMGAG00000000816	1-acyl-sn-glycerol-3-phosphate acyltransferase (EC 2.3.1.51)	ensembl	protein_coding	0	0	0	0	0	0	0	0	0	0	0	0	0	0	0	0	1	0	0.5	0.707107	1	0	0.5	0.707107	2	0.166667
ENSMGAG00000000818	26262626	3.40813e+23	3.40944e+23	+;+;+;+	864	ESAM	endothelial cell adhesion molecule [Source:HGNC Symbol;Acc:HGNC:17474]	ensembl	protein_coding	147	120	133.5	19.0919	61	53	57	5.65685	69	94	81.5	17.6777	22	33	27.5	7.77817	13	14	13.5	0.707107	4	11	7.5	4.94975	641	53.4167
ENSMGAG00000000819	222222222222	5.1097e+35	5.11106e+35	+;+;+;+;+;+	1388	C22H20orf24	chromosome 22 open reading frame, human C20orf24	DAVID	protein_coding	1006	1185	1095.5	126.572	1190	906	1048	200.818	986	1048	1017	43.8406	864	1069	966.5	144.957	1003	935	969	48.0833	1047	1100	1073.5	37.4767	12339	1028.25
ENSMGAG00000000821	2.42424e+25	5.62062e+77	5.62225e+77	-;-;-;-;-;-;-;-;-;-;-;-;-	2245	CDCA2	cell division cycle associated 2	ensembl	protein_coding	322	342	332	14.1421	224	185	204.5	27.5772	171	198	184.5	19.0919	89	85	87	2.82843	49	63	56	9.89949	181	98	139.5	58.6899	2007	167.25
ENSMGAG00000000822	1e+79	2677719;2677719;2677719;2677719;2679994;2679994;2679994;2679994;2680939;2680939;2680939;2680939;2681716;2681716;2681716;2681716;2682301;2682301;2682301;2682301;2683126;2683126;2683126;2683126;2684109;2684109;2684109;2684109;2685393;2685393;2685393;2685393;2686067;2686067;2686067;2686067;2687924;2687924;2687924;2687924;2688384;2688384;2688384;2688384;2689368;2689368;2689368;2689368;2689843;2689843…	2677915;2677915;2677915;2677915;2680238;2680238;2680238;2680238;2681151;2681151;2681151;2681151;2681895;2681895;2681895;2681895;2682555;2682555;2682555;2682555;2683294;2683294;2683294;2683294;2684248;2684248;2684248;2684248;2685524;2685524;2685524;2685524;2686278;2686278;2686278;2686278;2688074;2688074;2688074;2688074;2688596;2688596;2688596;2688596;2689578;2689578;2689578;2689578;2689982;2689982…	+;+;+;+;+;+;+;+;+;+;+;+;+;+;+;+;+;+;+;+;+;+;+;+;+;+;+;+;+;+;+;+;+;+;+;+;+;+;+;+;+;+;+;+;+;+;+;+;+;+;+;+;+;+;+;+;+;+;+;+;+;+;+;+;+;+;+;+;+;+;+;+;+;+;+;+;+;+;+	4606	HEPH	hephaestin	ensembl	protein_coding	579	564	571.5	10.6066	717	606	661.5	78.4889	447	637	542	134.35	448	532	490	59.397	349	393	371	31.1127	595	547	571	33.9411	6414	534.5
ENSMGAG00000000823	2626	345450345965	345656346297	-;-	540	NRGN	neurogranin [Source:HGNC Symbol;Acc:HGNC:8000]	ensembl	protein_coding	0	0	0	0	0	0	0	0	0	0	0	0	0	0	0	0	0	0	0	0	0	0	0	0	0	0
ENSMGAG00000000824	1.91919e+17	1.71349e+53	1.7145e+53	-;-;-;-;-;-;-;-;-	1416	LOC100543691	dual specificity testis-specific protein kinase 1-like	DAVID	protein_coding	3	3	3	0	2	6	4	2.82843	3	1	2	1.41421	1	2	1.5	0.707107	2	1	1.5	0.707107	2	0	1	1.41421	26	2.16667
ENSMGAG00000000825	2.52525e+21	4.76139e+65	4.76804e+65	-;-;-;-;-;-;-;-;-;-;-	2256	KDF1	keratinocyte differentiation factor 1 [Source:HGNC Symbol;Acc:HGNC:26624]	ensembl	protein_coding	0	0	0	0	0	0	0	0	0	0	0	0	0	0	0	0	0	5	2.5	3.53553	1	0	0.5	0.707107	6	0.5
ENSMGAG00000000826	2.62626e+31	3.51943e+95	3.52423e+95	-;-;-;-;-;-;-;-;-;-;-;-;-;-;-;-	2581	PANX3	pannexin 3 [Source:HGNC Symbol;Acc:HGNC:20573]	ensembl	protein_coding	51	39	45	8.48528	27	35	31	5.65685	40	36	38	2.82843	48	58	53	7.07107	66	76	71	7.07107	48	74	61	18.3848	598	49.8333
ENSMGAG00000000827	2.22222e+41	1.03052e+125	1.03186e+125	-;-;-;-;-;-;-;-;-;-;-;-;-;-;-;-;-;-;-;-;-	2566	L3MBTL1	L3MBTL histone methyl-lysine binding protein 1	ensembl	protein_coding	48	67	57.5	13.435	67	78	72.5	7.77817	25	56	40.5	21.9203	44	38	41	4.24264	32	25	28.5	4.94975	76	58	67	12.7279	614	51.1667
ENSMGAG00000000828	14141414	2.73696e+23	2.73818e+23	-;-;-;-	431	SPCS1	signal peptidase complex subunit 1 [Source:HGNC Symbol;Acc:HGNC:23401]	ensembl	protein_coding	1156	1274	1215	83.4386	1450	1156	1303	207.889	1219	1288	1253.5	48.7904	1256	1628	1442	263.044	1083	1314	1198.5	163.342	1169	1262	1215.5	65.7609	15255	1271.25
ENSMGAG00000000829	2.82828e+49	9.01587e+149	9.03055e+149	+;+;+;+;+;+;+;+;+;+;+;+;+;+;+;+;+;+;+;+;+;+;+;+;+	5720	BRPF3	bromodomain and PHD finger containing 3 [Source:HGNC Symbol;Acc:HGNC:14256]	ensembl	protein_coding	801	845	823	31.1127	1211	1062	1136.5	105.359	547	662	604.5	81.3173	668	857	762.5	133.643	493	572	532.5	55.8614	876	791	833.5	60.1041	9385	782.083
ENSMGAG00000000830	1.61616e+37	1.3403e+151	1.3403e+151	-;-;-;-;-;-;-;-;-;-;-;-;-;-;-;-;-;-;-	871	NTAN1	N-terminal asparagine amidase	DAVID	protein_coding	336	372	354	25.4558	354	283	318.5	50.2046	245	266	255.5	14.8492	179	265	222	60.8112	231	273	252	29.6985	255	243	249	8.48528	3302	275.167
ENSMGAG00000000831	2.42424e+47	5.70802e+143	5.70849e+143	+;+;+;+;+;+;+;+;+;+;+;+;+;+;+;+;+;+;+;+;+;+;+;+	2121	KCTD9	potassium channel tetramerization domain containing 9	ensembl	protein_coding	619	717	668	69.2965	666	573	619.5	65.7609	444	470	457	18.3848	318	311	314.5	4.94975	207	241	224	24.0416	401	338	369.5	44.5477	5305	442.083
ENSMGAG00000000832	3.0303e+19	7.28498e+59	7.28747e+59	-;-;-;-;-;-;-;-;-;-	852	ENSMGAG00000000832	Uncharacterized protein	ensembl	protein_coding	1011	1027	1019	11.3137	994	897	945.5	68.5894	866	1069	967.5	143.543	545	556	550.5	7.77817	568	650	609	57.9828	1031	917	974	80.6102	10131	844.25
ENSMGAG00000000833	191919191919	3.98127e+35	3.98293e+35	-;-;-;-;-;-	720	C8G	complement C8 gamma chain [Source:HGNC Symbol;Acc:HGNC:1354]	ensembl	protein_coding	58	80	69	15.5563	103	73	88	21.2132	59	44	51.5	10.6066	59	81	70	15.5563	39	38	38.5	0.707107	25	32	28.5	4.94975	691	57.5833
ENSMGAG00000000834	14141414141414	2.7571e+41	2.76779e+41	+;+;+;+;+;+;+	1858	GLT8D1	glycosyltransferase 8 domain containing 1 [Source:HGNC Symbol;Acc:HGNC:24870]	ensembl	protein_coding	721	801	761	56.5685	767	613	690	108.894	1006	1022	1014	11.3137	786	944	865	111.723	945	1096	1020.5	106.773	1045	1093	1069	33.9411	10839	903.25
ENSMGAG00000000835	1.11111e+29	8.56359e+83	8.56419e+83	+;+;+;+;+;+;+;+;+;+;+;+;+;+;+	1386	ENSMGAG00000000835	Uncharacterized protein	ensembl	protein_coding	181	212	196.5	21.9203	111	132	121.5	14.8492	141	195	168	38.1838	69	66	67.5	2.12132	97	117	107	14.1421	195	134	164.5	43.1335	1650	137.5
ENSMGAG00000000836	2.52525e+33	4.62322e+101	4.62654e+101	+;+;+;+;+;+;+;+;+;+;+;+;+;+;+;+;+	2883	NUDC	nuclear distribution C, dynein complex regulator	DAVID	protein_coding	2926	3406	3166	339.411	3254	2612	2933	453.963	2879	3042	2960.5	115.258	2024	2419	2221.5	279.307	2259	2628	2443.5	260.922	3216	3150	3183	46.669	33815	2817.92
ENSMGAG00000000837	3.0303e+17	7.08805e+53	7.11105e+53	-;-;-;-;-;-;-;-;-	4856	MARCHF2	membrane associated ring-CH-type finger 2 [Source:HGNC Symbol;Acc:HGNC:28038]	ensembl	protein_coding	538	532	535	4.24264	620	535	577.5	60.1041	348	490	419	100.409	332	415	373.5	58.6899	291	308	299.5	12.0208	340	382	361	29.6985	5131	427.583
ENSMGAG00000000838	1.61616e+33	1.3381e+135	1.33813e+135	-;-;-;-;-;-;-;-;-;-;-;-;-;-;-;-;-	2025	RRN3	RRN3 homolog, RNA polymerase I transcription factor	ensembl	protein_coding	445	568	506.5	86.9741	457	422	439.5	24.7487	504	510	507	4.24264	271	293	282	15.5563	277	280	278.5	2.12132	422	410	416	8.48528	4859	404.917
ENSMGAG00000000839	171717171717	1.30044e+35	1.30201e+35	-;-;-;-;-;-	696	SNAP29	synaptosome associated protein 29	DAVID	protein_coding	322	375	348.5	37.4767	297	290	293.5	4.94975	252	342	297	63.6396	103	76	89.5	19.0919	77	82	79.5	3.53553	325	178	251.5	103.945	2719	226.583
ENSMGAG00000000840	26262626262626	3.56591e+41	3.57119e+41	-;-;-;-;-;-;-	1213	RPUSD4	RNA pseudouridine synthase D4	uniprot	protein_coding	136	168	152	22.6274	124	98	111	18.3848	83	122	102.5	27.5772	79	114	96.5	24.7487	92	122	107	21.2132	103	117	110	9.89949	1358	113.167
ENSMGAG00000000841	29292929292929292929292929292929292929292929292929292929292929292929292929292929292929292929292929292929292929292929292929292929292929292929292929292929292929292929292929292929292929292929292929292929292929292929292929292929292929292929292929292929292929292929292929292929292929	1940483;1940483;1940483;1940483;1940978;1940978;1940978;1940978;1941144;1941144;1941144;1941322;1941322;1941322;1941322;1941589;1941589;1941589;1941589;1942435;1942435;1942435;1942542;1942542;1942542;1942542;1942806;1942806;1942806;1942806;1942966;1942966;1942966;1942966;1943170;1943170;1943170;1943170;1943481;1943481;1943481;1943481;1943677;1943677;1943677;1943677;1943947;1943947;1943947;1943947…	1940556;1940556;1940556;1940556;1941167;1941080;1941080;1941080;1941167;1941167;1941167;1941481;1941481;1941481;1941481;1941641;1941641;1941641;1941641;1942455;1942455;1942455;1942695;1942695;1942695;1942695;1942890;1942890;1942890;1942890;1943089;1943089;1943089;1943089;1943284;1943284;1943284;1943284;1943590;1943590;1943590;1943590;1943829;1943829;1943829;1943829;1944174;1944174;1944174;1944174…	+;+;+;+;+;+;+;+;+;+;+;+;+;+;+;+;+;+;+;+;+;+;+;+;+;+;+;+;+;+;+;+;+;+;+;+;+;+;+;+;+;+;+;+;+;+;+;+;+;+;+;+;+;+;+;+;+;+;+;+;+;+;+;+;+;+;+;+;+;+;+;+;+;+;+;+;+;+;+;+;+;+;+;+;+;+;+;+;+;+;+;+;+;+;+;+;+;+;+;+;+;+;+;+;+;+;+;+;+;+;+;+;+;+;+;+;+;+;+;+;+;+;+;+;+;+;+;+;+;+;+;+;+;+;+;+;+;+;+	4997	LOC100539535	alpha-2-macroglobulin-like protein 1	DAVID	protein_coding	0	0	0	0	0	0	0	0	0	0	0	0	0	1	0.5	0.707107	0	0	0	0	0	0	0	0	1	0.0833333
ENSMGAG00000000842	1.11111e+71	5.26268e+215	5.26325e+215	+;+;+;+;+;+;+;+;+;+;+;+;+;+;+;+;+;+;+;+;+;+;+;+;+;+;+;+;+;+;+;+;+;+;+;+	2028	GPC1	glypican 1	DAVID	protein_coding	9329	9353	9341	16.9706	10960	10618	10789	241.831	6416	8897	7656.5	1754.33	4081	4029	4055	36.7696	3452	3815	3633.5	256.68	6239	5487	5863	531.744	82676	6889.67
ENSMGAG00000000843	1.51515e+17	1.11957e+53	1.12431e+53	-;-;-;-;-;-;-;-;-	942	ZMAT2	zinc finger matrin-type 2	DAVID	protein_coding	1600	1904	1752	214.96	1888	1549	1718.5	239.709	1898	1611	1754.5	202.94	1592	2125	1858.5	376.888	1586	1736	1661	106.066	1806	1954	1880	104.652	21249	1770.75
ENSMGAG00000000844	1.71717e+107	136370;137741;138509;139009;139407;140140;141728;142239;143267;143654;144560;145434;147261;147988;148553;149285;149704;153683;166080;166612;167688;168827;169160;169329;169855;170526;170830;171924;173089;174719;175115;175922;176341;176989;177788;178010;178493;178713;179668;180505;181167;181909;182298;184440;185416;185599;186242;186976;187575;188025;188770;189854;190785;191075	136486;137834;138597;139081;139666;140206;141876;142304;143363;143845;144660;145563;147390;148083;148736;149388;149872;153733;166188;166748;167821;168909;169230;169453;169936;170609;170919;172043;173181;174875;175242;176080;176492;177096;177915;178129;178572;178906;179758;180672;181220;182029;182427;184510;185488;185669;186351;187080;187700;188145;188929;189943;190868;191349	+;+;+;+;+;+;+;+;+;+;+;+;+;+;+;+;+;+;+;+;+;+;+;+;+;+;+;+;+;+;+;+;+;+;+;+;+;+;+;+;+;+;+;+;+;+;+;+;+;+;+;+;+;+	6373	PI4KA	phosphatidylinositol 4-kinase alpha	ensembl	protein_coding	1691	1831	1761	98.9949	1746	1642	1694	73.5391	1550	1815	1682.5	187.383	1415	1370	1392.5	31.8198	1337	1403	1370	46.669	2543	2165	2354	267.286	20508	1709
ENSMGAG00000000845	1919191919191919	4.0215e+47	4.02238e+47	+;+;+;+;+;+;+;+	2021	FBXW5	F-box and WD repeat domain containing 5 [Source:HGNC Symbol;Acc:HGNC:13613]	ensembl	protein_coding	911	883	897	19.799	935	805	870	91.9239	649	856	752.5	146.371	453	445	449	5.65685	434	451	442.5	12.0208	702	655	678.5	33.234	8179	681.583
ENSMGAG00000000846	30303030	7.03817e+23	7.03871e+23	+;+;+;+	729	LOC104914643	thaicobrin-like	DAVID	protein_coding	2	6	4	2.82843	3	0	1.5	2.12132	8	0	4	5.65685	3	1	2	1.41421	0	0	0	0	5	0	2.5	3.53553	28	2.33333
ENSMGAG00000000847	1.51515e+137	88620;88620;88620;88620;88620;89630;89630;89630;89630;89630;89949;89949;89949;89949;89949;90593;90593;90593;90593;92471;92471;92471;92471;95021;95021;95021;95021;95967;95967;95967;95967;96265;96265;96265;96493;96493;97723;98579;99270;99522;100111;100930;100930;101173;101173;101477;101477;101897;101897;102195;102195;102195;102423;102423;102423;102423;102423;102975;102975;102975;102975;102975;10334…	88713;88713;88713;88713;88713;89749;89749;89749;89749;89749;90044;90044;90044;90044;90044;90718;90718;90718;90718;92578;92578;92578;92578;95119;95119;95119;95119;96060;96060;96060;96060;96392;96392;96392;96735;96669;97839;98725;99726;99726;100206;101051;101055;101280;101280;101575;101575;101990;101990;102322;102322;102322;102665;102665;102665;102665;102665;103091;103091;103091;103091;103091;10349…	+;+;+;+;+;+;+;+;+;+;+;+;+;+;+;+;+;+;+;+;+;+;+;+;+;+;+;+;+;+;+;+;+;+;+;+;+;+;+;+;+;+;+;+;+;+;+;+;+;+;+;+;+;+;+;+;+;+;+;+;+;+;+;+;+;+;+;+;+	3807	LOC100547230	histidine--tRNA ligase, cytoplasmic-like	DAVID	protein_coding	1535	1420	1477.5	81.3173	1594	1250	1422	243.245	1188	1386	1287	140.007	1296	1486	1391	134.35	1524	1773	1648.5	176.07	1451	1556	1503.5	74.2462	17459	1454.92
ENSMGAG00000000848	1.41414e+41	2.81985e+125	2.82073e+125	-;-;-;-;-;-;-;-;-;-;-;-;-;-;-;-;-;-;-;-;-	2388	GNL3	G protein nucleolar 3 [Source:HGNC Symbol;Acc:HGNC:29931]	ensembl	protein_coding	2369	2840	2604.5	333.047	2595	2180	2387.5	293.449	1917	1892	1904.5	17.6777	1517	1829	1673	220.617	1461	1507	1484	32.5269	1899	1863	1881	25.4558	23869	1989.08
ENSMGAG00000000849	12	14230	15198	+	969	LOC100550096	olfactory receptor 6B1-like	DAVID	protein_coding	0	0	0	0	0	0	0	0	0	0	0	0	0	0	0	0	0	0	0	0	0	0	0	0	0	0
ENSMGAG00000000850	3.0303e+21	6.9679e+65	6.9731e+65	-;-;-;-;-;-;-;-;-;-;-	1560	LOC100539172	butyrophilin subfamily 1 member A1-like	DAVID	protein_coding	100	105	102.5	3.53553	111	80	95.5	21.9203	99	120	109.5	14.8492	74	85	79.5	7.77817	108	108	108	0	171	140	155.5	21.9203	1301	108.417
ENSMGAG00000000851	26262626	3.60294e+23	3.60502e+23	-;-;-;-	1398	PUS3	pseudouridine synthase 3 [Source:HGNC Symbol;Acc:HGNC:25461]	ensembl	protein_coding	135	162	148.5	19.0919	185	153	169	22.6274	148	201	174.5	37.4767	127	159	143	22.6274	208	254	231	32.5269	272	271	271.5	0.707107	2275	189.583
ENSMGAG00000000852	303030303030	6.82667e+35	6.83356e+35	-;-;-;-;-;-	3514	KLHL33	kelch like family member 33	ensembl	protein_coding	499	573	536	52.3259	661	502	581.5	112.43	671	766	718.5	67.1751	640	1113	876.5	334.462	973	943	958	21.2132	875	1049	962	123.037	9265	772.083
ENSMGAG00000000854	26	364689	365528	+	840	HYLS1	HYLS1 centriolar and ciliogenesis associated [Source:HGNC Symbol;Acc:HGNC:26558]	ensembl	protein_coding	131	146	138.5	10.6066	103	100	101.5	2.12132	123	156	139.5	23.3345	82	105	93.5	16.2635	81	90	85.5	6.36396	87	94	90.5	4.94975	1298	108.167
ENSMGAG00000000855	2222222222	4.29032e+29	4.29982e+29	+;+;+;+;+	1587	DLGAP4	DLG associated protein 4	uniprot	protein_coding	1	0	0.5	0.707107	1	0	0.5	0.707107	0	0	0	0	0	0	0	0	0	0	0	0	0	2	1	1.41421	4	0.333333
ENSMGAG00000000857	2.62626e+25	3.75406e+77	3.75554e+77	-;-;-;-;-;-;-;-;-;-;-;-;-	1641	CDON	Cell adhesion associated, oncogene regulated	uniprot	protein_coding	863	836	849.5	19.0919	664	542	603	86.267	504	740	622	166.877	365	424	394.5	41.7193	405	532	468.5	89.8026	472	523	497.5	36.0624	6870	572.5
ENSMGAG00000000858	1212121212	6.59907e+24	6.65757e+24	-;-;-;-;-	1569	SHF	Src homology 2 domain containing F	uniprot	protein_coding	751	720	735.5	21.9203	680	642	661	26.8701	188	307	247.5	84.1457	139	177	158	26.8701	143	166	154.5	16.2635	163	139	151	16.9706	4215	351.25
ENSMGAG00000000859	1.91919e+37	4.15572e+113	4.1579e+113	-;-;-;-;-;-;-;-;-;-;-;-;-;-;-;-;-;-;-	2040	TRAF2	TNF receptor associated factor 2 [Source:HGNC Symbol;Acc:HGNC:12032]	ensembl	protein_coding	351	305	328	32.5269	405	312	358.5	65.7609	209	350	279.5	99.7021	164	173	168.5	6.36396	205	236	220.5	21.9203	412	385	398.5	19.0919	3507	292.25
ENSMGAG00000000861	242424	5.80856e+17	5.80895e+17	+;+;+	362	GNRH1	gonadotropin releasing hormone 1 [Source:HGNC Symbol;Acc:HGNC:4419]	ensembl	protein_coding	5	9	7	2.82843	1	3	2	1.41421	2	1	1.5	0.707107	1	1	1	0	0	2	1	1.41421	1	1	1	0	27	2.25
ENSMGAG00000000862	1.31313e+53	1.21246e+215	1.21252e+215	+;+;+;+;+;+;+;+;+;+;+;+;+;+;+;+;+;+;+;+;+;+;+;+;+;+;+	2647	NECAB2	N-terminal EF-hand calcium binding protein 2	uniprot	protein_coding	29	30	29.5	0.707107	45	41	43	2.82843	13	17	15	2.82843	23	17	20	4.24264	16	17	16.5	0.707107	18	10	14	5.65685	276	23
ENSMGAG00000000863	1616161616161616	1.33714e+63	1.33716e+63	-;-;-;-;-;-;-;-	1107	RSL1D1	ribosomal L1 domain containing 1	DAVID	protein_coding	993	1164	1078.5	120.915	1160	967	1063.5	136.472	968	917	942.5	36.0624	487	614	550.5	89.8026	539	528	533.5	7.77817	838	738	788	70.7107	9913	826.083
ENSMGAG00000000864	1e+17	2.63183e+118	2.6319e+118	+;+;+;+;+;+;+;+;+;+;+;+;+;+;+;+;+	2509	LOC100550755	probable G-protein coupled receptor 83	DAVID	protein_coding	13	13	13	0	8	2	5	4.24264	2	1	1.5	0.707107	4	5	4.5	0.707107	2	7	4.5	3.53553	2	3	2.5	0.707107	62	5.16667
ENSMGAG00000000865	1111111111	6.85426e+29	6.85525e+29	-;-;-;-;-	675	ENSMGAG00000000865	Claudin	ensembl	protein_coding	0	1	0.5	0.707107	2	3	2.5	0.707107	1	2	1.5	0.707107	0	0	0	0	0	0	0	0	0	0	0	0	9	0.75
ENSMGAG00000000866	24;24;24;24;24;24;24;24;24;24;24;24;24;24;24;24;24;24;24;24;24;24;24;24;24;24;24;24;24;24;24;24;24;24;24;24;24;24;24;24;24;24;24;24;24;24;24;24;24;24;24;24;24;24;24;24;24;24;24;24;24;24;24;24;24;24;24;24;24;24;24;24;24;24;24;24;24;24;24;24;24;24;24;24;24;24;24;24;24;24;24;24;24;24;24;24;24;24;24;24;24;24;24;24;24;24;24;24;24;24;24;24;24;24;24;24;24;24;24;24;24;24;24;24;24;24;24;24;24;24;24;24;24;…	518538;518759;518759;518759;518759;518805;518805;518835;518922;518940;518940;519543;519543;519543;519543;519563;519563;519563;519563;520318;520318;520318;520318;520318;520318;520318;520318;520520;520520;520520;520520;520520;520520;520520;520520;521213;521213;521213;521213;521213;521213;521213;521213;521999;521999;521999;521999;521999;521999;521999;521999;523283;523490;523490;523490;523490;523524;…	518786;518804;518804;518804;518804;518909;518909;518909;519359;519359;519359;519706;519706;519706;519706;519706;519706;519706;519706;520408;520408;520408;520408;520408;520408;520408;520408;520560;520560;520560;520560;520560;520560;520560;520560;521369;521369;521369;521369;521369;521369;521369;521369;522084;522084;522084;522103;522103;522103;522103;522084;523644;523644;523644;523644;523644;523644;…	-;-;-;-;-;-;-;-;-;-;-;-;-;-;-;-;-;-;-;-;-;-;-;-;-;-;-;-;-;-;-;-;-;-;-;-;-;-;-;-;-;-;-;-;-;-;-;-;-;-;-;-;-;-;-;-;-;-;-;-;-;-;-;-;-;-;-;-;-;-;-;-;-;-;-;-;-;-;-;-;-;-;-;-;-;-;-;-;-;-;-;-;-;-;-;-;-;-;-;-;-;-;-;-;-;-;-;-;-;-;-;-;-;-;-;-;-;-;-;-;-;-;-;-;-;-;-;-;-;-;-;-;-;-;-;-;-;-;-;-;-;-;-;-;-;-;-;-;-;-;-;-;-;-;-;-;-;-;-;-;-;-;-;-;-;-;-;-;-;-;-;-;-;-;-;-;-;-;-;-;-;-;-;-;-;-;-;-;-;-;-;-;-;-;-;-;-;-;-;-…	5579	DOCK5	dedicator of cytokinesis 5	DAVID	protein_coding	10	16	13	4.24264	12	7	9.5	3.53553	11	11	11	0	2	0	1	1.41421	6	3	4.5	2.12132	18	18	18	0	114	9.5
ENSMGAG00000000867	2525	484779485503	485059486010	-;-	789	NR0B2	nuclear receptor subfamily 0 group B member 2 [Source:HGNC Symbol;Acc:HGNC:7961]	ensembl	protein_coding	1	0	0.5	0.707107	0	1	0.5	0.707107	1	2	1.5	0.707107	2	0	1	1.41421	1	0	0.5	0.707107	0	2	1	1.41421	10	0.833333
ENSMGAG00000000868	2525252525	5.0723e+29	5.07826e+29	-;-;-;-;-	1749	GPN2	GPN-loop GTPase 2 [Source:HGNC Symbol;Acc:HGNC:25513]	ensembl	protein_coding	277	340	308.5	44.5477	342	248	295	66.468	331	326	328.5	3.53553	272	376	324	73.5391	329	359	344	21.2132	300	324	312	16.9706	3824	318.667
ENSMGAG00000000869	1.21212e+141	86801;86801;86801;86801;87291;87291;87291;87291;88307;88307;88307;88307;88508;88508;88508;88508;88715;88715;88715;88715;89054;89054;89054;89054;89352;89352;89352;89352;90117;90117;90117;90117;90590;90590;90590;90590;90939;90939;90939;90939;91324;91324;91324;91324;91530;91530;91530;92424;92424;92424;92424;92697;92697;92697;92697;92990;93628;93628;93628;93628;94060;94060;94060;94060;94540;94540;945…	86849;86849;86849;86849;87413;87413;87413;87413;88434;88434;88434;88434;88602;88602;88602;88602;88806;88806;88806;88806;89243;89243;89243;89243;89493;89493;89493;89493;90230;90230;90230;90230;90667;90667;90667;90667;91019;91019;91019;91019;91404;91404;91404;91404;91655;91655;91655;92554;92554;92554;92554;92865;92865;92865;92865;93187;93709;93709;93709;93709;94158;94158;94158;94158;94651;94651;946…	+;+;+;+;+;+;+;+;+;+;+;+;+;+;+;+;+;+;+;+;+;+;+;+;+;+;+;+;+;+;+;+;+;+;+;+;+;+;+;+;+;+;+;+;+;+;+;+;+;+;+;+;+;+;+;+;+;+;+;+;+;+;+;+;+;+;+;+;+;+;+	2208	SLC28A2	sodium/nucleoside cotransporter 1	ensembl	protein_coding	23	31	27	5.65685	50	38	44	8.48528	15	7	11	5.65685	21	15	18	4.24264	13	14	13.5	0.707107	4	7	5.5	2.12132	238	19.8333
ENSMGAG00000000870	2.72727e+17	9.47605e+53	9.4783e+53	-;-;-;-;-;-;-;-;-	1260	MSTO1	misato 1, mitochondrial distribution and morphology regulator	DAVID	protein_coding	932	995	963.5	44.5477	1194	897	1045.5	210.011	566	598	582	22.6274	614	859	736.5	173.241	553	604	578.5	36.0624	613	625	619	8.48528	9050	754.167
ENSMGAG00000000871	13131313	1.21193e+31	1.21194e+31	-;-;-;-	1010	HSDL1	hydroxysteroid dehydrogenase like 1 [Source:HGNC Symbol;Acc:HGNC:16475]	ensembl	protein_coding	326	393	359.5	47.3762	554	509	531.5	31.8198	365	325	345	28.2843	311	329	320	12.7279	189	190	189.5	0.707107	328	309	318.5	13.435	4128	344
ENSMGAG00000000872	11111111111111	7.0602e+41	7.06615e+41	+;+;+;+;+;+;+	1421	PARL	presenilin associated rhomboid like	ensembl	protein_coding	1664	1966	1815	213.546	1915	1583	1749	234.759	1554	1422	1488	93.3381	1133	1721	1427	415.779	785	895	840	77.7817	791	900	845.5	77.0746	16329	1360.75
ENSMGAG00000000873	999999999	2.65091e+62	2.65126e+62	-;-;-;-;-;-;-;-;-	1638	EDA2R	ectodysplasin A2 receptor	DAVID	protein_coding	239	197	218	29.6985	112	117	114.5	3.53553	103	165	134	43.8406	42	28	35	9.89949	82	141	111.5	41.7193	286	206	246	56.5685	1718	143.167
ENSMGAG00000000875	2.82828e+47	9.21824e+143	9.22443e+143	-;-;-;-;-;-;-;-;-;-;-;-;-;-;-;-;-;-;-;-;-;-;-;-	2139	TBC1D22B	TBC1 domain family member 22B	DAVID	protein_coding	544	581	562.5	26.163	618	499	558.5	84.1457	376	442	409	46.669	374	373	373.5	0.707107	456	500	478	31.1127	668	650	659	12.7279	6081	506.75
ENSMGAG00000000877	3.0303e+151	633684;641645;642616;642649;642649;642653;645638;645638;650508;650508;653927;653927;653927;653927;653927;654043;654043;654043;654043;654043;659746;659746;660967;660967;660967;660967;660967;662398;662398;663629;663629;663629;663629;663629;665739;665739;665739;665739;665739;666449;666449;666449;666449;666449;668505;668505;668505;668505;668505;669410;669410;669410;669410;669410;670058;670058;670058;…	633684;642708;642708;642708;642708;642708;645718;645718;650708;650708;653963;653963;653963;653963;653963;654129;654129;654129;654129;654129;659817;659817;661032;661032;661032;661032;661032;662490;662490;663732;663732;663732;663732;663732;665858;665858;665858;665858;665858;666552;666552;666552;666552;666552;668583;668583;668583;668583;668583;669512;669512;669512;669512;669512;670182;670182;670182;…	+;+;+;+;+;+;+;+;+;+;+;+;+;+;+;+;+;+;+;+;+;+;+;+;+;+;+;+;+;+;+;+;+;+;+;+;+;+;+;+;+;+;+;+;+;+;+;+;+;+;+;+;+;+;+;+;+;+;+;+;+;+;+;+;+;+;+;+;+;+;+;+;+;+;+;+	4777	RANBP3	RAN binding protein 3	uniprot	protein_coding	1852	2066	1959	151.321	2546	2156	2351	275.772	1833	1953	1893	84.8528	1650	2057	1853.5	287.792	1643	1750	1696.5	75.6604	2656	2562	2609	66.468	24724	2060.33
ENSMGAG00000000878	1.61616e+51	1.3347e+207	1.33471e+207	-;-;-;-;-;-;-;-;-;-;-;-;-;-;-;-;-;-;-;-;-;-;-;-;-;-	1555	GSPT1	G1 to S phase transition 1	DAVID	protein_coding	1836	2146	1991	219.203	1915	1672	1793.5	171.827	1991	2049	2020	41.0122	1240	1402	1321	114.551	1050	1221	1135.5	120.915	1823	1580	1701.5	171.827	19925	1660.42
ENSMGAG00000000882	2525252525	1.3166e+34	1.31684e+34	+;+;+;+;+	714	EDN2	endothelin 2	DAVID	protein_coding	1	1	1	0	1	0	0.5	0.707107	1	0	0.5	0.707107	0	0	0	0	9	4	6.5	3.53553	1	3	2	1.41421	21	1.75
ENSMGAG00000000883	141414141414141414141414141414141414141414141414141414141414141414141414141414141414141414141414141414141414141414141414141414141414141414141414141414141414141414141414141414141414141414141414141414141414141414141414141414141414141414141414141414141414141414141414141414141414141414141414141414141414	290547;290547;290547;290547;290547;292227;292227;292227;292227;292227;293164;293164;293164;293164;293164;293795;293795;293795;293795;293795;296187;296187;296187;296187;296187;297016;297016;297016;297016;297016;297718;297718;297718;297718;297718;298497;298497;298497;298497;298497;299752;299752;299752;299752;299752;302674;302674;302674;305161;305161;305161;305161;305161;308994;308994;308994;308994;…	291285;291285;291285;291285;291285;292382;292382;292382;292382;292382;293261;293261;293261;293261;293261;293942;293942;293942;293942;293942;296318;296318;296318;296318;296318;297132;297132;297132;297132;297132;297786;297786;297786;297786;297786;298595;298595;298595;298595;298595;299837;299837;299837;299837;299837;302772;302772;302772;305252;305252;305252;305252;305252;309207;309207;309207;309207;…	+;+;+;+;+;+;+;+;+;+;+;+;+;+;+;+;+;+;+;+;+;+;+;+;+;+;+;+;+;+;+;+;+;+;+;+;+;+;+;+;+;+;+;+;+;+;+;+;+;+;+;+;+;+;+;+;+;+;+;+;+;+;+;+;+;+;+;+;+;+;+;+;+;+;+;+;+;+;+;+;+;+;+;+;+;+;+;+;+;+;+;+;+;+;+;+;+;+;+;+;+;+;+;+;+;+;+;+;+;+;+;+;+;+;+;+;+;+;+;+;+;+;+;+;+;+;+;+;+;+;+;+;+;+;+;+;+;+;+;+;+;+;+;+;+;+;+;+;+;+	6678	PBRM1	polybromo 1 [Source:HGNC Symbol;Acc:HGNC:30064]	ensembl	protein_coding	2453	2717	2585	186.676	2274	2056	2165	154.149	1527	1909	1718	270.115	974	1057	1015.5	58.6899	842	943	892.5	71.4178	2061	1565	1813	350.725	20378	1698.17
ENSMGAG00000000884	2.72727e+25	9.51192e+77	9.51302e+77	-;-;-;-;-;-;-;-;-;-;-;-;-	1365	DAP3	death associated protein 3 [Source:HGNC Symbol;Acc:HGNC:2673]	ensembl	protein_coding	2051	2344	2197.5	207.182	2252	1766	2009	343.654	1954	2136	2045	128.693	1395	1889	1642	349.311	1428	1583	1505.5	109.602	1296	1442	1369	103.238	21536	1794.67
ENSMGAG00000000885	1e+54	2413301;2413311;2413311;2413678;2413678;2414039;2414039;2414039;2414414;2414414;2414414;2414920;2414920;2414920;2416223;2416223;2416223;2416379;2416379;2416379;2416606;2416606;2416606;2416775;2416775;2416775;2418203;2418203;2418364;2418364;2418364;2419873;2419873;2419873;2420755;2420755;2420755;2421142;2421142;2421142;2421307;2421458;2421458;2421458;2421868;2421868;2421868;2422058;2422783;2422783…	2413775;2413511;2413511;2413775;2413775;2414254;2414254;2414254;2414824;2414824;2414824;2415149;2415149;2415149;2416294;2416294;2416294;2416450;2416450;2416450;2416677;2416677;2416677;2416846;2416846;2416846;2418274;2418274;2418438;2418438;2418438;2419944;2419944;2419944;2420826;2420826;2420826;2421213;2421213;2421213;2421357;2421529;2421529;2421529;2422138;2422138;2421973;2422138;2422926;2422926…	-;-;-;-;-;-;-;-;-;-;-;-;-;-;-;-;-;-;-;-;-;-;-;-;-;-;-;-;-;-;-;-;-;-;-;-;-;-;-;-;-;-;-;-;-;-;-;-;-;-;-;-;-;-	2986	LOC100550910	relaxin receptor 1-like	DAVID	protein_coding	0	0	0	0	0	0	0	0	0	0	0	0	0	0	0	0	1	0	0.5	0.707107	0	0	0	0	1	0.0833333
ENSMGAG00000000886	1.31313e+51	1.20863e+207	1.20865e+207	-;-;-;-;-;-;-;-;-;-;-;-;-;-;-;-;-;-;-;-;-;-;-;-;-;-	2430	HSF4	heat shock transcription factor 4	ensembl	protein_coding	23	30	26.5	4.94975	19	17	18	1.41421	19	22	20.5	2.12132	10	9	9.5	0.707107	11	8	9.5	2.12132	32	7	19.5	17.6777	207	17.25
ENSMGAG00000000887	1.11111e+239	727198;727198;727198;728109;728109;728109;728213;729582;730795;730802;730802;730858;730927;730927;730927;732174;732174;732174;732174;732434;732434;732434;733276;734112;734116;735119;735119;735119;735119;736202;736202;736202;736202;736534;736534;736534;736534;738976;738976;738976;738976;740865;740888;740888;740888;741743;741743;741743;741743;743087;743087;743087;743087;744726;744726;744726;744726;…	727306;727306;727306;728182;728182;728182;728244;729656;730879;730879;730879;731027;731027;731027;731027;732375;732352;732352;732352;732448;732448;732448;733355;734189;734189;735230;735230;735230;735230;736300;736300;736300;736300;736665;736665;736665;736665;739174;739174;739174;739151;741061;741061;741061;741061;741898;741898;741898;741898;743199;743199;743259;743223;744887;744887;744887;744887;…	-;-;-;-;-;-;-;-;-;-;-;-;-;-;-;-;-;-;-;-;-;-;-;-;-;-;-;-;-;-;-;-;-;-;-;-;-;-;-;-;-;-;-;-;-;-;-;-;-;-;-;-;-;-;-;-;-;-;-;-;-;-;-;-;-;-;-;-;-;-;-;-;-;-;-;-;-;-;-;-;-;-;-;-;-;-;-;-;-;-;-;-;-;-;-;-;-;-;-;-;-;-;-;-;-;-;-;-;-;-;-;-;-;-;-;-;-;-;-;-	4628	YEATS2	YEATS domain containing 2 [Source:HGNC Symbol;Acc:HGNC:25489]	ensembl	protein_coding	1193	1254	1223.5	43.1335	1295	1125	1210	120.208	679	801	740	86.267	664	697	680.5	23.3345	538	551	544.5	9.19239	1126	905	1015.5	156.271	10828	902.333
ENSMGAG00000000888	2222222222	1.42078e+29	1.42435e+29	-;-;-;-;-	966	SRSF6	serine and arginine rich splicing factor 6	DAVID	protein_coding	2006	2255	2130.5	176.07	2200	1772	1986	302.642	2028	2429	2228.5	283.55	2956	3089	3022.5	94.0452	3493	3480	3486.5	9.19239	4100	3692	3896	288.5	33500	2791.67
ENSMGAG00000000889	2.22222e+85	519023519032519074519968519968519968520714520714520714520893521003521332521332521332521983521983521983522456522456522456524618524618524618524862524862524862526331526331526331527107527107527107527949527949527949528759528759528759529597529597529597533410533410	519250519250519250520119520119520119520790520797520828520927521042521399521399521399522056522056522056522649522649522649524705524705524705524989524989524989526419526419526419527259527259527259528066528066528066528896528896528896529696529696529878533573533573	+;+;+;+;+;+;+;+;+;+;+;+;+;+;+;+;+;+;+;+;+;+;+;+;+;+;+;+;+;+;+;+;+;+;+;+;+;+;+;+;+;+;+	2066	GGT7	Gamma-glutamyltransferase 7	uniprot	protein_coding	439	375	407	45.2548	426	401	413.5	17.6777	183	298	240.5	81.3173	180	156	168	16.9706	49	59	54	7.07107	93	81	87	8.48528	2740	228.333
ENSMGAG00000000890	2.82828e+87	29979152998296299829629991802999180299918029998612999861299986130001753000175300017530005683000568300056830011943001194300119430014023001402300140230019483001948300194830027373002737300273730037053003705300370530044803004480300448030046823004682300468230058293005829300582930065453006545300654530073183007353	29979872998350299835029992912999291299929130000453000045300004530003063000306300030630007113000711300071130013053001305300130530015683001568300156830020953002095300209530028613002861300286130037403003740300374030045813004581300458130048793004879300487930058993005899300589930067713007784300677130075463007371	+;+;+;+;+;+;+;+;+;+;+;+;+;+;+;+;+;+;+;+;+;+;+;+;+;+;+;+;+;+;+;+;+;+;+;+;+;+;+;+;+;+;+;+	2900	LOC100545191	neurofascin	DAVID	protein_coding	0	1	0.5	0.707107	1	0	0.5	0.707107	0	0	0	0	0	0	0	0	2	7	4.5	3.53553	5	2	3.5	2.12132	18	1.5
ENSMGAG00000000891	2828282828	8.93608e+29	8.93763e+29	-;-;-;-;-	864	PIM1	Pim-1 proto-oncogene, serine/threonine kinase	uniprot	protein_coding	216	196	206	14.1421	139	89	114	35.3553	134	179	156.5	31.8198	130	130	130	0	217	248	232.5	21.9203	242	280	261	26.8701	2200	183.333
ENSMGAG00000000893	232323232323	1.81932e+35	1.82033e+35	+;+;+;+;+;+	1896	MRPS16	mitochondrial ribosomal protein S16	DAVID	protein_coding	92	121	106.5	20.5061	131	111	121	14.1421	115	101	108	9.89949	84	184	134	70.7107	117	133	125	11.3137	92	130	111	26.8701	1411	117.583
ENSMGAG00000000894	1.91919e+49	1.91852e+149	1.91864e+149	+;+;+;+;+;+;+;+;+;+;+;+;+;+;+;+;+;+;+;+;+;+;+;+;+	1543	DPP7	dipeptidyl peptidase 7 [Source:HGNC Symbol;Acc:HGNC:14892]	ensembl	protein_coding	623	711	667	62.2254	803	624	713.5	126.572	684	675	679.5	6.36396	658	937	797.5	197.283	657	675	666	12.7279	696	716	706	14.1421	8459	704.917
ENSMGAG00000000895	2.82828e+169	841597;845142;846964;848517;848517;849430;849430;850099;850099;850487;850487;851229;851229;851825;851825;852482;852482;852758;852758;853510;853510;854089;854089;854566;854566;854990;854990;855229;855229;855471;855471;855682;855682;855972;855972;856237;856237;856853;856853;857332;857332;857661;857661;858240;858240;858516;858516;858915;858915;860032;860032;860457;860457;860816;860816;863426;863426;…	842024;845247;847011;848656;848656;849563;849563;850251;850251;850692;850692;851332;851332;851973;851973;852563;852563;852918;852918;853735;853735;854296;854296;854686;854686;855104;855104;855322;855322;855540;855540;855814;855814;856101;856101;856296;856296;856959;856959;857419;857419;857768;857768;858292;858292;858662;858662;859116;859116;860190;860190;860567;860567;860899;860899;863554;863554;…	+;+;+;+;+;+;+;+;+;+;+;+;+;+;+;+;+;+;+;+;+;+;+;+;+;+;+;+;+;+;+;+;+;+;+;+;+;+;+;+;+;+;+;+;+;+;+;+;+;+;+;+;+;+;+;+;+;+;+;+;+;+;+;+;+;+;+;+;+;+;+;+;+;+;+;+;+;+;+;+;+;+;+;+;+	6788	CACNA1S	calcium voltage-gated channel subunit alpha1 S	DAVID	protein_coding	182	168	175	9.89949	223	153	188	49.4975	547	682	614.5	95.4594	1001	1182	1091.5	127.986	2130	2668	2399	380.423	2330	2263	2296.5	47.3762	13529	1127.42
ENSMGAG00000000896	1.51515e+23	8.26408e+59	8.34628e+59	+;+;+;+;+;+;+;+;+;+;+;+	1738	DND1	DND microRNA-mediated repression inhibitor 1	uniprot	protein_coding	0	0	0	0	0	0	0	0	0	1	0.5	0.707107	0	0	0	0	0	1	0.5	0.707107	0	2	1	1.41421	4	0.333333
ENSMGAG00000000897	2323232323232323	1.90088e+47	1.90548e+47	-;-;-;-;-;-;-;-	2489	SLC45A1	solute carrier family 45 member 1 [Source:HGNC Symbol;Acc:HGNC:17939]	ensembl	protein_coding	424	465	444.5	28.9914	475	447	461	19.799	211	327	269	82.0244	259	220	239.5	27.5772	165	206	185.5	28.9914	402	249	325.5	108.187	3850	320.833
ENSMGAG00000000898	2.62626e+85	491011491011492025492854492854492854494786496599496599496599496599497423497423497423497423497690497690497690497847497847497847497847498150498150498150498150498425498425498425498425498628498628498628498628498933498933498933498933499244499244499244499244499456	491151491151492604492929492929492929495954496677496677496677496677497492497492497492497492497770497770497770497944497944497944497944498210498210498210498210498520498520498520498520498817498817498817498817499076499076499076499076499387499945499945499945500333	+;+;+;+;+;+;+;+;+;+;+;+;+;+;+;+;+;+;+;+;+;+;+;+;+;+;+;+;+;+;+;+;+;+;+;+;+;+;+;+;+;+;+	3875	ST3GAL4	ST3 beta-galactoside alpha-2,3-sialyltransferase 4 [Source:HGNC Symbol;Acc:HGNC:10864]	ensembl	protein_coding	185	194	189.5	6.36396	214	175	194.5	27.5772	218	255	236.5	26.163	246	249	247.5	2.12132	398	384	391	9.89949	415	386	400.5	20.5061	3319	276.583
ENSMGAG00000000901	1.51515e+37	7.43848e+94	7.46918e+94	-;-;-;-;-;-;-;-;-;-;-;-;-;-;-;-;-;-;-	2164	IK	IK cytokine	ensembl	protein_coding	2068	2193	2130.5	88.3883	2021	1634	1827.5	273.65	1524	1654	1589	91.9239	1488	1934	1711	315.37	1747	1973	1860	159.806	1911	1927	1919	11.3137	22074	1839.5
ENSMGAG00000000902	2.52525e+79	1042743104274310427431043893104389310438931044659104465910446591045006104500610450061047592104759210475921047982104798210479821051979105197910519791052658105265810526581053643105364310536431054355105435510543551056167105616710575761057576105802710580271058027105848810584881058488	1042848104284810428481043961104396110439611044729104472910447291045240104524010452401047680104768010476801048225104822510482251052211105221110522111052784105278410527841053843105384310538431054540105454010545401056298105629810577791057779105816010581601058160105861310586131058613	+;+;+;+;+;+;+;+;+;+;+;+;+;+;+;+;+;+;+;+;+;+;+;+;+;+;+;+;+;+;+;+;+;+;+;+;+;+;+;+	2157	SCMH1	Scm polycomb group protein homolog 1	ensembl	protein_coding	293	270	281.5	16.2635	250	191	220.5	41.7193	153	222	187.5	48.7904	115	130	122.5	10.6066	165	219	192	38.1838	273	301	287	19.799	2582	215.167
ENSMGAG00000000903	3.0303e+25	8.54854e+77	8.55356e+77	+;+;+;+;+;+;+;+;+;+;+;+;+	2894	MATK	megakaryocyte-associated tyrosine kinase [Source:HGNC Symbol;Acc:HGNC:6906]	ensembl	protein_coding	16	10	13	4.24264	13	14	13.5	0.707107	3	5	4	1.41421	3	12	7.5	6.36396	10	11	10.5	0.707107	7	3	5	2.82843	107	8.91667
ENSMGAG00000000904	8.88889e+34	4.63619e+209	4.64126e+209	-;-;-;-;-;-;-;-;-;-;-;-;-;-;-;-;-;-;-;-;-;-;-;-;-;-;-;-;-;-;-;-;-;-;-	1796	NRG3	neuregulin 3 [Source:HGNC Symbol;Acc:HGNC:7999]	ensembl	protein_coding	0	1	0.5	0.707107	2	0	1	1.41421	0	1	0.5	0.707107	0	0	0	0	0	0	0	0	0	1	0.5	0.707107	5	0.416667
ENSMGAG00000000905	2.72727e+53	9.64549e+161	9.64968e+161	+;+;+;+;+;+;+;+;+;+;+;+;+;+;+;+;+;+;+;+;+;+;+;+;+;+;+	9649	ASH1L	ASH1 like histone lysine methyltransferase	ensembl	protein_coding	4154	4253	4203.5	70.0036	4111	3821	3966	205.061	1744	2491	2117.5	528.209	1950	1816	1883	94.7523	1932	1946	1939	9.89949	4955	3663	4309	913.582	36836	3069.67
ENSMGAG00000000906	1313	1210135712103770	1210324712104000	-;-	2122	FBXL8	F-box and leucine rich repeat protein 8	ensembl	protein_coding	370	385	377.5	10.6066	472	373	422.5	70.0036	297	273	285	16.9706	227	328	277.5	71.4178	264	269	266.5	3.53553	231	239	235	5.65685	3728	310.667
ENSMGAG00000000907	23232323	2.24746e+23	2.24958e+23	+;+;+;+	1682	ERRFI1	ERBB receptor feedback inhibitor 1 [Source:HGNC Symbol;Acc:HGNC:18185]	ensembl	protein_coding	360	391	375.5	21.9203	348	300	324	33.9411	228	258	243	21.2132	213	183	198	21.2132	125	157	141	22.6274	274	242	258	22.6274	3079	256.583
ENSMGAG00000000909	1313	1207313412073606	1207327112073644	+;+	177	LOC100542387	tumor necrosis factor receptor type 1-associated DEATH domain protein-like	DAVID	protein_coding	9	28	18.5	13.435	17	14	15.5	2.12132	16	18	17	1.41421	7	6	6.5	0.707107	6	5	5.5	0.707107	9	7	8	1.41421	142	11.8333
ENSMGAG00000000910	888888888888888	1.21817e+104	1.21826e+104	-;-;-;-;-;-;-;-;-;-;-;-;-;-;-	2690	SH2D4B	SH2 domain containing 4B [Source:HGNC Symbol;Acc:HGNC:31440]	ensembl	protein_coding	4	7	5.5	2.12132	5	1	3	2.82843	3	8	5.5	3.53553	5	0	2.5	3.53553	0	5	2.5	3.53553	3	1	2	1.41421	42	3.5
ENSMGAG00000000911	2323232323	2.36271e+29	2.36612e+29	-;-;-;-;-	710	PARK7	Parkinsonism associated deglycase [Source:HGNC Symbol;Acc:HGNC:16369]	ensembl	protein_coding	1942	2448	2195	357.796	2373	1855	2114	366.281	2126	2117	2121.5	6.36396	1658	2608	2133	671.751	1786	1848	1817	43.8406	1832	1827	1829.5	3.53553	24420	2035
ENSMGAG00000000912	1919	119693121329	120279122721	+;+	1980	PRF1	perforin 1	ensembl	protein_coding	2	8	5	4.24264	2	3	2.5	0.707107	0	1	0.5	0.707107	0	0	0	0	0	1	0.5	0.707107	0	0	0	0	17	1.41667
ENSMGAG00000000914	1.21212e+51	9.6422e+138	9.6504e+138	-;-;-;-;-;-;-;-;-;-;-;-;-;-;-;-;-;-;-;-;-;-;-;-;-;-	4106	ALPK3	Alpha kinase 3	uniprot	protein_coding	2801	3126	2963.5	229.81	3687	3274	3480.5	292.035	1610	2175	1892.5	399.515	1623	1482	1552.5	99.7021	1324	1648	1486	229.103	2671	2445	2558	159.806	27866	2322.17
ENSMGAG00000000915	2222	498852500156	499460500266	-;-	720	TGIF2	TGFB induced factor homeobox 2	uniprot	protein_coding	105	95	100	7.07107	61	56	58.5	3.53553	35	71	53	25.4558	34	26	30	5.65685	45	61	53	11.3137	122	134	128	8.48528	845	70.4167
ENSMGAG00000000916	1.41414e+27	3.56698e+83	3.57123e+83	+;+;+;+;+;+;+;+;+;+;+;+;+;+	3114	NT5DC2	5'-nucleotidase domain containing 2 [Source:HGNC Symbol;Acc:HGNC:25717]	ensembl	protein_coding	2279	2676	2477.5	280.721	2846	2355	2600.5	347.189	2124	2265	2194.5	99.7021	1925	2713	2319	557.2	1788	2006	1897	154.149	1735	1901	1818	117.38	26613	2217.75
ENSMGAG00000000917	131313	1.20304e+23	1.20305e+23	+;+;+	1328	B3GNT9	UDP-GlcNAc:betaGal beta-1,3-N-acetylglucosaminyltransferase 9	DAVID	protein_coding	114	136	125	15.5563	69	66	67.5	2.12132	44	72	58	19.799	36	22	29	9.89949	25	36	30.5	7.77817	42	26	34	11.3137	688	57.3333
ENSMGAG00000000918	1.31313e+75	1203983112039831120398311204137212041745120422541204225412042254120436801204368012043680120450521204505212047668120476721204767212048761120487611204876112049549120495491204954912050232120502321205023212051651120516511205165112053378120533781205337812057232120572321205723212061777120617771206177712062134	1204003812041830120418301204148912041830120423261204232612042326120437381204373812043784120450951204509512047715120477151204771512048843120488431204884312049632120496321204963212050365120503651205036512051763120517631205176312053475120534751205347512057326120573261205732612061915120619151206185612062186	-;-;-;-;-;-;-;-;-;-;-;-;-;-;-;-;-;-;-;-;-;-;-;-;-;-;-;-;-;-;-;-;-;-;-;-;-;-	3069	C13H16orf70	chromosome 13 open reading frame, human C16orf70	DAVID	protein_coding	854	902	878	33.9411	1035	877	956	111.723	626	756	691	91.9239	954	1068	1011	80.6102	682	908	795	159.806	1147	1084	1115.5	44.5477	10893	907.75
ENSMGAG00000000919	1.61616e+27	1.32781e+111	1.32782e+111	+;+;+;+;+;+;+;+;+;+;+;+;+;+	937	SNX29	Sorting nexin 29	uniprot	protein_coding	24	18	21	4.24264	12	17	14.5	3.53553	16	19	17.5	2.12132	8	4	6	2.82843	12	3	7.5	6.36396	24	13	18.5	7.77817	170	14.1667
ENSMGAG00000000920	19191919	2.0043e+23	2.00807e+23	-;-;-;-	1827	LOC104913644	kelch-like protein 9	DAVID	protein_coding	3	1	2	1.41421	1	1	1	0	0	0	0	0	0	3	1.5	2.12132	2	1	1.5	0.707107	2	3	2.5	0.707107	17	1.41667
ENSMGAG00000000922	232323232323	2.42613e+35	2.43765e+35	+;+;+;+;+;+	1755	TNFRSF9	TNF receptor superfamily member 9 [Source:HGNC Symbol;Acc:HGNC:11924]	ensembl	protein_coding	64	75	69.5	7.77817	74	64	69	7.07107	29	35	32	4.24264	40	28	34	8.48528	34	29	31.5	3.53553	32	31	31.5	0.707107	535	44.5833
ENSMGAG00000000923	1.91919e+31	1.2209e+95	1.22181e+95	-;-;-;-;-;-;-;-;-;-;-;-;-;-;-;-	971	CCDC189	coiled-coil domain containing 189	ensembl	protein_coding	106	133	119.5	19.0919	106	77	91.5	20.5061	102	111	106.5	6.36396	100	141	120.5	28.9914	90	122	106	22.6274	83	70	76.5	9.19239	1241	103.417
ENSMGAG00000000924	2.22222e+76	81462655;81465545;81471244;81471244;81471244;81473447;81473447;81473447;81473447;81479932;81479932;81479932;81479932;81481097;81481097;81481097;81481097;81486246;81486246;81486246;81486246;81488347;81488347;81488347;81488347;81490493;81490493;81490493;81490493;81492554;81492554;81492554;81492554;81495107;81495107;81495107;81495107;81495554;81495554;81495554;81495554;81502550;81502550;81502550;815…	81462937;81465691;81472698;81472698;81472698;81473560;81473560;81473560;81473560;81480042;81480042;81480042;81480042;81481248;81481248;81481248;81481248;81486343;81486343;81486343;81486343;81488438;81488438;81488438;81488438;81490653;81490653;81490653;81490653;81494864;81494864;81494864;81494864;81495261;81495261;81495261;81495261;81495627;81495627;81495627;81495627;81502705;81502705;81502705;815…	-;-;-;-;-;-;-;-;-;-;-;-;-;-;-;-;-;-;-;-;-;-;-;-;-;-;-;-;-;-;-;-;-;-;-;-;-;-;-;-;-;-;-;-;-;-;-;-;-;-;-;-;-;-;-;-;-;-;-;-;-;-;-;-;-;-;-;-;-;-;-;-;-;-;-;-;-	6419	FAM135A	family with sequence similarity 135 member A [Source:HGNC Symbol;Acc:HGNC:21084]	ensembl	protein_coding	2774	3080	2927	216.375	3339	3005	3172	236.174	2798	3418	3108	438.406	1849	2153	2001	214.96	2212	2304	2258	65.0538	4094	3143	3618.5	672.459	34169	2847.42
ENSMGAG00000000925	2.62626e+99	501252501252501252501933501933501933504010504010504010505136505136505136506634506634506634507399507399507399507704507704507704511760511760511760512853512853512853513269513269513269526657526657526657529848529848529848531112531112531112547140547140547140549226549226549226567742567742579807680835729315	501695501695501695502019502019502019504119504119504119505243505243505243506669506669506669507597507597507597507804507804507804511886511886511886512980512980512980513417513417513417526762526762526762529998529998529998531269531269531269547289547289547289549375549375549375567819567819580250681091729434	-;-;-;-;-;-;-;-;-;-;-;-;-;-;-;-;-;-;-;-;-;-;-;-;-;-;-;-;-;-;-;-;-;-;-;-;-;-;-;-;-;-;-;-;-;-;-;-;-;-	3103	KIRREL3	kirre like nephrin family adhesion molecule 3 [Source:HGNC Symbol;Acc:HGNC:23204]	ensembl	protein_coding	1	0	0.5	0.707107	0	0	0	0	0	0	0	0	0	0	0	0	0	0	0	0	0	0	0	0	1	0.0833333
ENSMGAG00000000926	8888888888888	1.30017e+90	1.30042e+90	+;+;+;+;+;+;+;+;+;+;+;+;+	1797	ENSMGAG00000000926	Uncharacterized protein	ensembl	protein_coding	0	0	0	0	0	0	0	0	0	0	0	0	0	0	0	0	0	0	0	0	0	0	0	0	0	0
ENSMGAG00000000927	3030	868809870357	869051870800	+;+	687	RAX2	retina and anterior neural fold homeobox 2	ensembl	protein_coding	0	0	0	0	0	0	0	0	0	0	0	0	0	0	0	0	0	0	0	0	0	0	0	0	0	0
ENSMGAG00000000928	2.72727e+33	1.11266e+118	1.11285e+118	+;+;+;+;+;+;+;+;+;+;+;+;+;+;+;+;+	1518	SSR2	signal sequence receptor subunit 2	DAVID	protein_coding	3090	3305	3197.5	152.028	3359	2505	2932	603.869	2933	3037	2985	73.5391	2942	4220	3581	903.682	3969	4416	4192.5	316.077	3645	3801	3723	110.309	41222	3435.17
ENSMGAG00000000929	2.52525e+35	1.02123e+125	1.02394e+125	-;-;-;-;-;-;-;-;-;-;-;-;-;-;-;-;-;-	4515	CTPS1	CTP synthase 1	ensembl	protein_coding	1122	1257	1189.5	95.4594	1089	894	991.5	137.886	1124	1250	1187	89.0955	796	995	895.5	140.714	944	965	954.5	14.8492	998	1048	1023	35.3553	12482	1040.17
ENSMGAG00000000930	101010101010101010101010101010101010101010101010101010101010101010101010101010101010101010101010101010101010101010101010101010101010101010101010101010101010101010101010101010101010101010101010101010101010101010101010101010101010101010101010101010101010101010101010101010	12442;12442;12442;12442;12442;12442;12442;13032;13380;13459;13509;13780;13780;13780;13780;13780;13780;13780;13780;13780;14356;14356;14356;14356;14356;14356;14356;14356;15054;15054;15054;15054;15054;15054;15054;15054;15054;15969;15969;15969;15969;15969;15969;15969;15969;15969;17385;17385;17385;17385;17385;17385;17385;17385;17385;19275;19275;19275;19275;19275;19275;19275;19275;19275;20882;20882;208…	13695;13695;13695;13695;13695;13695;13695;13133;13428;13695;13695;13906;13906;13906;13906;13906;13906;13906;13906;13906;14415;14415;14415;14415;14415;14415;14415;14415;15220;15220;15220;15220;15220;15220;15220;15220;15220;16047;16047;16047;16047;16047;16047;16047;16047;16047;17575;17575;17575;17575;17575;17575;17575;17575;17575;19487;19487;19487;19487;19487;19487;19487;19487;19487;21128;21128;211…	-;-;-;-;-;-;-;-;-;-;-;-;-;-;-;-;-;-;-;-;-;-;-;-;-;-;-;-;-;-;-;-;-;-;-;-;-;-;-;-;-;-;-;-;-;-;-;-;-;-;-;-;-;-;-;-;-;-;-;-;-;-;-;-;-;-;-;-;-;-;-;-;-;-;-;-;-;-;-;-;-;-;-;-;-;-;-;-;-;-;-;-;-;-;-;-;-;-;-;-;-;-;-;-;-;-;-;-;-;-;-;-;-;-;-;-;-;-;-;-;-;-;-;-;-;-;-;-;-;-;-;-;-;-;-	3616	TRMT1L	tRNA methyltransferase 1 like [Source:HGNC Symbol;Acc:HGNC:16782]	ensembl	protein_coding	2320	2622	2471	213.546	2617	2173	2395	313.955	1953	2112	2032.5	112.43	1612	2037	1824.5	300.52	1564	1798	1681	165.463	2124	1984	2054	98.9949	24916	2076.33
ENSMGAG00000000931	1.91919e+23	2.15008e+71	2.15211e+71	-;-;-;-;-;-;-;-;-;-;-;-	1899	MAN1B1	mannosidase alpha class 1B member 1 [Source:HGNC Symbol;Acc:HGNC:6823]	ensembl	protein_coding	676	765	720.5	62.9325	543	576	559.5	23.3345	539	667	603	90.5097	237	184	210.5	37.4767	245	339	292	66.468	666	471	568.5	137.886	5908	492.333
ENSMGAG00000000932	3.0303e+71	8.71986e+215	8.72927e+215	-;-;-;-;-;-;-;-;-;-;-;-;-;-;-;-;-;-;-;-;-;-;-;-;-;-;-;-;-;-;-;-;-;-;-;-	3869	LOC100540409	mucosa-associated lymphoid tissue lymphoma translocation protein 1-like	DAVID	protein_coding	25	23	24	1.41421	38	23	30.5	10.6066	15	23	19	5.65685	11	24	17.5	9.19239	10	14	12	2.82843	14	17	15.5	2.12132	237	19.75
ENSMGAG00000000933	1.71717e+21	1.5584e+65	1.55868e+65	-;-;-;-;-;-;-;-;-;-;-	1476	SERPIND1	serpin family D member 1 [Source:HGNC Symbol;Acc:HGNC:4838]	ensembl	protein_coding	0	0	0	0	0	1	0.5	0.707107	0	0	0	0	0	0	0	0	0	0	0	0	0	0	0	0	1	0.0833333
ENSMGAG00000000935	0	544599;560243;591747;598478;601824;601824;601824;601824;623231;623231;623231;623231;623231;626215;626215;626215;626215;626215;626379;626379;626379;626379;626379;628707;628707;628707;628707;628707;631320;631320;631320;631320;631320;632203;632203;632203;632203;632203;634408;634408;634408;634408;635798;635803;640099;640099;640099;640099;640099;640784;640784;640784;640784;640784;641932;641932;641932;…	544997;560316;591828;598531;602981;602981;602981;602981;623281;623281;623281;623281;623281;626276;626276;626276;626276;626276;626481;626481;626481;626481;626481;628873;628873;628873;628873;628873;631452;631452;631452;631452;631452;632379;632379;632379;632420;632379;634482;634482;634482;634482;635857;635857;640230;640230;640230;640230;640230;640903;640903;640903;640903;640903;642129;642129;642129;…	+;+;+;+;+;+;+;+;+;+;+;+;+;+;+;+;+;+;+;+;+;+;+;+;+;+;+;+;+;+;+;+;+;+;+;+;+;+;+;+;+;+;+;+;+;+;+;+;+;+;+;+;+;+;+;+;+;+;+;+;+;+;+;+;+;+;+;+;+;+;+;+;+;+;+;+;+;+;+;+;+;+;+;+;+;+;+;+;+;+;+;+;+;+;+;+;+;+;+;+;+;+;+;+;+	3997	NEDD4L	NEDD4 like E3 ubiquitin protein ligase	uniprot	protein_coding	535	579	557	31.1127	515	480	497.5	24.7487	365	440	402.5	53.033	226	178	202	33.9411	255	372	313.5	82.7315	835	546	690.5	204.354	5326	443.833
ENSMGAG00000000936	1.21212e+81	1.3169e+245	1.31729e+245	+;+;+;+;+;+;+;+;+;+;+;+;+;+;+;+;+;+;+;+;+;+;+;+;+;+;+;+;+;+;+;+;+;+;+;+;+;+;+;+;+	3530	LOC104912747	mucosa-associated lymphoid tissue lymphoma translocation protein 1-like	DAVID	protein_coding	1455	1481	1468	18.3848	1760	1565	1662.5	137.886	710	805	757.5	67.1751	728	932	830	144.25	490	542	516	36.7696	854	770	812	59.397	12092	1007.67
ENSMGAG00000000937	2.72727e+19	1.11657e+69	1.11688e+69	-;-;-;-;-;-;-;-;-;-	2361	CTSS	cathepsin S [Source:HGNC Symbol;Acc:HGNC:2545]	ensembl	protein_coding	0	0	0	0	0	0	0	0	0	0	0	0	0	0	0	0	0	0	0	0	0	0	0	0	0	0
ENSMGAG00000000938	1414141414141414	1.96646e+47	1.96688e+47	+;+;+;+;+;+;+;+	815	ENSMGAG00000000938	Uncharacterized protein	ensembl	protein_coding	348	349	348.5	0.707107	349	279	314	49.4975	151	262	206.5	78.4889	77	45	61	22.6274	49	59	54	7.07107	179	123	151	39.598	2270	189.167
ENSMGAG00000000939	23232323	2.57317e+23	2.57419e+23	+;+;+;+	375	UTS2	urotensin 2 [Source:HGNC Symbol;Acc:HGNC:12636]	ensembl	protein_coding	0	0	0	0	0	0	0	0	0	0	0	0	0	0	0	0	0	0	0	0	0	0	0	0	0	0
ENSMGAG00000000940	1212121212121212	1.7529e+47	1.77629e+47	+;+;+;+;+;+;+;+	5203	ZNF592	zinc finger protein 592	ensembl	protein_coding	549	651	600	72.1249	641	496	568.5	102.53	408	503	455.5	67.1751	358	398	378	28.2843	370	416	393	32.5269	864	762	813	72.1249	6416	534.667
ENSMGAG00000000941	1.31313e+23	1.18669e+95	1.18671e+95	-;-;-;-;-;-;-;-;-;-;-;-	1104	GNAO1	G protein subunit alpha o1	uniprot	protein_coding	50	57	53.5	4.94975	43	45	44	1.41421	44	75	59.5	21.9203	23	23	23	0	30	26	28	2.82843	37	40	38.5	2.12132	493	41.0833
ENSMGAG00000000942	161616	1.3189e+23	1.31892e+23	-;-;-	1311	CPPED1	calcineurin like phosphoesterase domain containing 1	ensembl	protein_coding	112	111	111.5	0.707107	98	77	87.5	14.8492	160	147	153.5	9.19239	83	114	98.5	21.9203	122	129	125.5	4.94975	235	183	209	36.7696	1571	130.917
ENSMGAG00000000943	2727272727272727272727272727272727272727272727272727272727272727272727272727272727272727272727272727272727272727272727272727272727272727272727272727272727272727272727272727272727272727272727272727272727272727272727272727272727272727272727272727272727272727272727272727	1128500;1128500;1128500;1128500;1128500;1128500;1129349;1129349;1129349;1129349;1129349;1129349;1129973;1129973;1129973;1129973;1129973;1129973;1130614;1130614;1130614;1130614;1130614;1130614;1131004;1131004;1131004;1131004;1131004;1131004;1131341;1131341;1131341;1131341;1131341;1131341;1131622;1131622;1131622;1131622;1131622;1131622;1133378;1133378;1133378;1133378;1133378;1133378;1133509;1133894…	1128956;1128956;1128956;1128956;1128956;1128956;1129508;1129508;1129508;1129508;1129508;1129508;1130123;1130123;1130123;1130123;1130123;1130123;1130713;1130713;1130713;1130713;1130713;1130713;1131127;1131127;1131127;1131127;1131127;1131127;1131416;1131416;1131416;1131416;1131416;1131416;1131732;1131732;1131732;1131732;1131732;1131732;1133529;1133529;1133430;1133529;1133529;1133529;1133529;1133992…	-;-;-;-;-;-;-;-;-;-;-;-;-;-;-;-;-;-;-;-;-;-;-;-;-;-;-;-;-;-;-;-;-;-;-;-;-;-;-;-;-;-;-;-;-;-;-;-;-;-;-;-;-;-;-;-;-;-;-;-;-;-;-;-;-;-;-;-;-;-;-;-;-;-;-;-;-;-;-;-;-;-;-;-;-;-;-;-;-;-;-;-;-;-;-;-;-;-;-;-;-;-;-;-;-;-;-;-;-;-;-;-;-;-;-;-;-;-;-;-;-;-;-;-;-;-;-;-;-;-;-;-;-;-	3063	ARNT	aryl hydrocarbon receptor nuclear translocator [Source:HGNC Symbol;Acc:HGNC:700]	ensembl	protein_coding	1673	1725	1699	36.7696	1779	1513	1646	188.09	1017	1327	1172	219.203	881	1016	948.5	95.4594	1039	1191	1115	107.48	1444	1496	1470	36.7696	16101	1341.75
ENSMGAG00000000944	1919191919	4.3164e+29	4.31696e+29	+;+;+;+;+	692	EDF1	endothelial differentiation related factor 1 [Source:HGNC Symbol;Acc:HGNC:3164]	ensembl	protein_coding	2260	2569	2414.5	218.496	2706	2213	2459.5	348.604	1971	2083	2027	79.196	2052	2608	2330	393.151	2762	2992	2877	162.635	2815	3030	2922.5	152.028	30061	2505.08
ENSMGAG00000000945	22222222	5.03612e+23	5.03868e+23	-;-;-;-	696	MYL9	myosin light chain 9	ensembl	protein_coding	4304	4273	4288.5	21.9203	3788	2955	3371.5	589.02	3813	4905	4359	772.161	3801	5450	4625.5	1166.02	6665	7550	7107.5	625.79	4867	5442	5154.5	406.586	57813	4817.75
ENSMGAG00000000947	131313	1.17507e+23	1.17508e+23	+;+;+	290	MT4	metallothionein 4 [Source:HGNC Symbol;Acc:HGNC:18705]	ensembl	protein_coding	27	19	23	5.65685	9	5	7	2.82843	4	4	4	0	6	7	6.5	0.707107	3	9	6	4.24264	2	1	1.5	0.707107	96	8
ENSMGAG00000000948	1.91919e+41	4.36816e+125	4.37307e+125	-;-;-;-;-;-;-;-;-;-;-;-;-;-;-;-;-;-;-;-;-	3336	MAMDC4	MAM domain containing 4 [Source:HGNC Symbol;Acc:HGNC:24083]	ensembl	protein_coding	5	3	4	1.41421	3	5	4	1.41421	1	3	2	1.41421	6	12	9	4.24264	6	7	6.5	0.707107	5	4	4.5	0.707107	60	5
ENSMGAG00000000949	17	289993	291705	-	1713	HIC2	HIC ZBTB transcriptional repressor 2	ensembl	protein_coding	134	99	116.5	24.7487	77	94	85.5	12.0208	53	59	56	4.24264	32	24	28	5.65685	27	36	31.5	6.36396	124	83	103.5	28.9914	842	70.1667
ENSMGAG00000000950	1.61616e+55	1.27918e+223	1.27926e+223	+;+;+;+;+;+;+;+;+;+;+;+;+;+;+;+;+;+;+;+;+;+;+;+;+;+;+;+	3197	ERCC4	ERCC excision repair 4, endonuclease catalytic subunit	ensembl	protein_coding	335	418	376.5	58.6899	369	349	359	14.1421	240	373	306.5	94.0452	192	158	175	24.0416	121	156	138.5	24.7487	403	252	327.5	106.773	3366	280.5
ENSMGAG00000000952	2.32323e+41	2.649e+125	2.65397e+125	-;-;-;-;-;-;-;-;-;-;-;-;-;-;-;-;-;-;-;-;-	4354	PER3	period circadian regulator 3 [Source:HGNC Symbol;Acc:HGNC:8847]	ensembl	protein_coding	432	519	475.5	61.5183	704	596	650	76.3675	404	419	411.5	10.6066	811	847	829	25.4558	385	534	459.5	105.359	987	936	961.5	36.0624	7574	631.167
ENSMGAG00000000953	2.92929e+41	1.95115e+146	1.95182e+146	-;-;-;-;-;-;-;-;-;-;-;-;-;-;-;-;-;-;-;-;-	3021	FTSJ3	FtsJ RNA 2'-O-methyltransferase 3 [Source:HGNC Symbol;Acc:HGNC:17136]	ensembl	protein_coding	1284	1350	1317	46.669	1276	963	1119.5	221.324	862	1016	939	108.894	784	1013	898.5	161.927	956	1034	995	55.1543	1173	1199	1186	18.3848	12910	1075.83
ENSMGAG00000000954	8888888888888888	1.31229e+111	1.31242e+111	-;-;-;-;-;-;-;-;-;-;-;-;-;-;-;-	2088	TSPAN14	tetraspanin 14 [Source:HGNC Symbol;Acc:HGNC:23303]	ensembl	protein_coding	276	351	313.5	53.033	261	280	270.5	13.435	207	295	251	62.2254	117	76	96.5	28.9914	82	119	100.5	26.163	356	212	284	101.823	2632	219.333
ENSMGAG00000000956	141414	2.18856e+17	2.18906e+17	+;+;+	515	ENSMGAG00000000956	Musculoskeletal embryonic nuclear protein 1	ensembl	protein_coding	371	503	437	93.3381	590	506	548	59.397	650	514	582	96.1665	1271	1728	1499.5	323.148	1850	1932	1891	57.9828	3700	3671	3685.5	20.5061	17286	1440.5
ENSMGAG00000000957	111111111111	7.6992e+35	7.74327e+35	-;-;-;-;-;-	6078	KLHL24	kelch like family member 24 [Source:HGNC Symbol;Acc:HGNC:25947]	ensembl	protein_coding	1361	1416	1388.5	38.8909	1520	1365	1442.5	109.602	922	1241	1081.5	225.567	1171	1144	1157.5	19.0919	998	1218	1108	155.563	2552	2189	2370.5	256.68	17097	1424.75
ENSMGAG00000000958	3.0303e+21	8.78718e+65	8.7975e+65	+;+;+;+;+;+;+;+;+;+;+	2901	APBA3	amyloid beta precursor protein binding family A member 3 [Source:HGNC Symbol;Acc:HGNC:580]	ensembl	protein_coding	512	480	496	22.6274	490	465	477.5	17.6777	361	551	456	134.35	546	618	582	50.9117	730	790	760	42.4264	808	871	839.5	44.5477	7222	601.833
ENSMGAG00000000959	1717171717171717	3.99311e+47	3.99356e+47	+;+;+;+;+;+;+;+	999	UBE2L3	ubiquitin conjugating enzyme E2 L3	DAVID	protein_coding	3224	4145	3684.5	651.245	4121	3481	3801	452.548	4123	4091	4107	22.6274	2760	3891	3325.5	799.738	3458	3741	3599.5	200.111	3911	3715	3813	138.593	44661	3721.75
ENSMGAG00000000960	2.22222e+45	5.48891e+137	5.49165e+137	+;+;+;+;+;+;+;+;+;+;+;+;+;+;+;+;+;+;+;+;+;+;+	6103	NCOA6	nuclear receptor coactivator 6	DAVID	protein_coding	1206	1290	1248	59.397	1204	1117	1160.5	61.5183	706	969	837.5	185.969	722	678	700	31.1127	699	786	742.5	61.5183	1935	1441	1688	349.311	12753	1062.75
ENSMGAG00000000961	141414	3.54608e+17	3.54613e+17	-;-;-	210	SMIM4	small integral membrane protein 4 [Source:HGNC Symbol;Acc:HGNC:37257]	ensembl	protein_coding	126	137	131.5	7.77817	154	88	121	46.669	120	121	120.5	0.707107	108	176	142	48.0833	218	237	227.5	13.435	157	212	184.5	38.8909	1854	154.5
ENSMGAG00000000962	1.31313e+163	11794575;11794575;11794575;11794575;11794575;11794575;11796110;11796110;11796110;11796110;11796110;11796110;11798240;11798240;11798240;11798240;11798240;11799368;11799368;11799368;11799368;11799368;11799368;11801175;11801175;11801175;11801175;11801175;11801175;11801758;11801758;11801758;11801758;11801758;11801758;11803816;11803816;11803816;11803816;11803816;11803816;11804012;11804012;11805589;118…	11794799;11794799;11794799;11794799;11794799;11794799;11796294;11796294;11796294;11796294;11796294;11796294;11798320;11798320;11798320;11798320;11798320;11799502;11799502;11799502;11799502;11799502;11799502;11801278;11801278;11801278;11801278;11801278;11801278;11801948;11801948;11801948;11801948;11801948;11801948;11803926;11803926;11803926;11803926;11803926;11803926;11804083;11804083;11805722;118…	-;-;-;-;-;-;-;-;-;-;-;-;-;-;-;-;-;-;-;-;-;-;-;-;-;-;-;-;-;-;-;-;-;-;-;-;-;-;-;-;-;-;-;-;-;-;-;-;-;-;-;-;-;-;-;-;-;-;-;-;-;-;-;-;-;-;-;-;-;-;-;-;-;-;-;-;-;-;-;-;-;-	2566	AMFR	autocrine motility factor receptor	DAVID	protein_coding	1345	1401	1373	39.598	1564	1478	1521	60.8112	949	1124	1036.5	123.744	747	866	806.5	84.1457	617	625	621	5.65685	953	934	943.5	13.435	12603	1050.25
ENSMGAG00000000963	3.0303e+165	884728;884728;884968;885017;885023;885023;885175;885175;885175;885424;885424;885424;885424;885747;885747;885747;885747;886145;886145;886145;886145;886498;886498;886498;886498;886687;886687;886687;886687;887186;887186;887186;887186;887837;887837;887837;887837;888304;888304;888304;888304;888595;888595;888595;888595;888835;888835;888835;888835;889104;889104;889104;889104;889283;889283;889283;889283;…	884911;884911;885067;885067;885067;885067;885221;885221;885221;885648;885648;885648;885648;886058;886058;886058;886058;886215;886215;886215;886215;886593;886593;886593;886593;886883;886883;886883;886883;887405;887405;887405;887405;887945;887945;887945;887945;888460;888460;888460;888460;888673;888673;888673;888673;888899;888899;888899;888899;889194;889194;889194;889194;889445;889445;889445;889445;…	-;-;-;-;-;-;-;-;-;-;-;-;-;-;-;-;-;-;-;-;-;-;-;-;-;-;-;-;-;-;-;-;-;-;-;-;-;-;-;-;-;-;-;-;-;-;-;-;-;-;-;-;-;-;-;-;-;-;-;-;-;-;-;-;-;-;-;-;-;-;-;-;-;-;-;-;-;-;-;-;-;-;-	3555	TJP3	tight junction protein 3 [Source:HGNC Symbol;Acc:HGNC:11829]	ensembl	protein_coding	205	215	210	7.07107	265	220	242.5	31.8198	101	130	115.5	20.5061	184	220	202	25.4558	334	394	364	42.4264	335	346	340.5	7.77817	2949	245.75
ENSMGAG00000000964	14;14;14;14;14;14;14;14;14;14;14;14;14;14;14;14;14;14;14;14;14;14;14;14;14;14;14;14;14;14;14;14;14;14;14;14;14;14;14;14;14;14;14;14;14;14;14;14;14;14;14;14;14;14;14;14;14;14;14;14;14;14;14;14;14;14;14;14;14;14;14;14;14;14;14;14;14;14;14;14;14;14;14;14;14;14;14;14;14;14;14;14;14;14;14;14;14;14;14;14;14;14;14;14;14;14;14;14;14;14;14;14;14;14;14;14;14;14;14;14;14;14;14;14;14;14;14;14;14;14;14;14;14;…	380810;382517;382517;382523;383025;383025;383025;383245;383245;383245;383892;383892;383892;384174;384193;384193;384463;384463;384602;385036;385036;385634;385634;386346;386346;386440;386567;386567;386878;386878;387133;387842;387869;387869;388130;388139;388139;388234;388806;388806;388832;389099;389099;389099;390076;390076;390272;390272;391183;391264;391264;391733;391733;391733;392170;392170;392846;…	381137;382737;382737;382737;383158;383158;383158;383389;383389;383389;384085;384085;384069;384565;384300;384300;384567;384567;384663;385185;385185;385859;385859;386411;386411;386713;386713;386713;387219;387219;387195;388036;388045;388045;388198;388198;388198;388247;388943;388943;388943;389245;389245;389239;390159;390159;390319;390319;391383;391383;391383;391807;391807;391807;392243;392243;393077;…	-;-;-;-;-;-;-;-;-;-;-;-;-;-;-;-;-;-;-;-;-;-;-;-;-;-;-;-;-;-;-;-;-;-;-;-;-;-;-;-;-;-;-;-;-;-;-;-;-;-;-;-;-;-;-;-;-;-;-;-;-;-;-;-;-;-;-;-;-;-;-;-;-;-;-;-;-;-;-;-;-;-;-;-;-;-;-;-;-;-;-;-;-;-;-;-;-;-;-;-;-;-;-;-;-;-;-;-;-;-;-;-;-;-;-;-;-;-;-;-;-;-;-;-;-;-;-;-;-;-;-;-;-;-;-;-;-;-;-;-;-;-;-;-;-;-;-;-;-;-;-;-;-;-;-;-;-;-;-;-;-;-;-;-;-;-	9153	STAB1	stabilin 1 [Source:HGNC Symbol;Acc:HGNC:18628]	ensembl	protein_coding	8	7	7.5	0.707107	14	8	11	4.24264	3	6	4.5	2.12132	3	1	2	1.41421	1	0	0.5	0.707107	4	1	2.5	2.12132	56	4.66667
ENSMGAG00000000966	1212121212	2.07995e+29	2.08369e+29	+;+;+;+;+	754	SEC11A	SEC11 homolog A, signal peptidase complex subunit [Source:HGNC Symbol;Acc:HGNC:17718]	ensembl	protein_coding	1069	1294	1181.5	159.099	1302	1105	1203.5	139.3	1143	1050	1096.5	65.7609	972	1143	1057.5	120.915	1144	1148	1146	2.82843	1226	1253	1239.5	19.0919	13849	1154.08
ENSMGAG00000000967	2.62626e+51	9.26432e+155	9.27969e+155	-;-;-;-;-;-;-;-;-;-;-;-;-;-;-;-;-;-;-;-;-;-;-;-;-;-	3071	ETS1	ETS proto-oncogene 1, transcription factor [Source:HGNC Symbol;Acc:HGNC:3488]	ensembl	protein_coding	127	106	116.5	14.8492	127	129	128	1.41421	90	114	102	16.9706	73	52	62.5	14.8492	41	43	42	1.41421	146	80	113	46.669	1128	94
ENSMGAG00000000968	2.82828e+133	818981;818981;819404;819404;819747;819747;820094;820094;820567;820567;821228;821228;821802;821802;822559;822559;822858;822858;823316;823316;823823;823823;824357;824357;824722;824722;825440;825440;825846;825846;826256;826256;826476;826476;827014;827014;827235;827235;827850;827850;828066;828066;828503;828503;828869;828869;829020;829020;829701;829701;829960;829960;830711;832404;832404;832810;832810;…	819203;819203;819586;819586;819896;819896;820228;820228;820734;820734;821343;821343;821997;821997;822748;822748;822921;822921;823540;823540;823904;823904;824480;824480;824913;824913;825639;825639;825953;825953;826324;826324;826705;826705;827161;827161;827429;827429;827951;827951;828231;828231;828563;828563;828926;828926;829225;829225;829775;829775;830073;830073;830749;832540;832540;832990;832990;…	+;+;+;+;+;+;+;+;+;+;+;+;+;+;+;+;+;+;+;+;+;+;+;+;+;+;+;+;+;+;+;+;+;+;+;+;+;+;+;+;+;+;+;+;+;+;+;+;+;+;+;+;+;+;+;+;+;+;+;+;+;+;+;+;+;+;+	5171	KIF21B	kinesin family member 21B	DAVID	protein_coding	45	35	40	7.07107	22	38	30	11.3137	23	47	35	16.9706	8	7	7.5	0.707107	13	40	26.5	19.0919	54	47	50.5	4.94975	379	31.5833
ENSMGAG00000000969	1.51515e+41	6.73547e+104	6.78317e+104	-;-;-;-;-;-;-;-;-;-;-;-;-;-;-;-;-;-;-;-;-	2042	TMCO6	transmembrane and coiled-coil domains 6	ensembl	protein_coding	433	446	439.5	9.19239	492	394	443	69.2965	322	399	360.5	54.4472	274	429	351.5	109.602	367	440	403.5	51.6188	378	436	407	41.0122	4810	400.833
ENSMGAG00000000971	7777777777	1.00011e+49	1.11771e+49	-;-;-;-;-;-;-;-;-;-	3188	ADARB1	adenosine deaminase RNA specific B1 [Source:HGNC Symbol;Acc:HGNC:226]	ensembl	protein_coding	146	133	139.5	9.19239	183	182	182.5	0.707107	172	183	177.5	7.77817	169	135	152	24.0416	231	240	235.5	6.36396	618	468	543	106.066	2860	238.333
ENSMGAG00000000972	1.61616e+143	12718034;12718034;12718034;12734483;12734483;12734483;12744194;12754400;12754400;12754400;12754400;12758766;12758766;12758766;12758766;12759383;12759383;12759383;12759383;12759383;12760448;12760448;12760448;12760448;12761001;12761001;12761001;12761001;12761001;12766225;12766225;12766225;12766225;12766225;12767820;12767820;12767820;12767820;12767820;12769650;12769650;12769650;12769650;12769650;127…	12718244;12718244;12718244;12734649;12734649;12734649;12744314;12754465;12754465;12754465;12754465;12758821;12758821;12758821;12758821;12760609;12759458;12759458;12759458;12759458;12760609;12760609;12760609;12760609;12761185;12761185;12761185;12761185;12761185;12766362;12766362;12766362;12766362;12766362;12768067;12768067;12768067;12768067;12768067;12769803;12769803;12769803;12769803;12769803;127…	+;+;+;+;+;+;+;+;+;+;+;+;+;+;+;+;+;+;+;+;+;+;+;+;+;+;+;+;+;+;+;+;+;+;+;+;+;+;+;+;+;+;+;+;+;+;+;+;+;+;+;+;+;+;+;+;+;+;+;+;+;+;+;+;+;+;+;+;+;+;+;+	4652	MKL2	myocardin related transcription factor B	ensembl	protein_coding	437	492	464.5	38.8909	379	407	393	19.799	243	381	312	97.5807	161	114	137.5	33.234	96	124	110	19.799	512	273	392.5	168.999	3619	301.583
ENSMGAG00000000975	13131313131313	1.17844e+55	1.17847e+55	-;-;-;-;-;-;-	940	NUDT21	nudix hydrolase 21 [Source:HGNC Symbol;Acc:HGNC:13870]	ensembl	protein_coding	1523	1768	1645.5	173.241	1780	1356	1568	299.813	1700	1815	1757.5	81.3173	1369	1802	1585.5	306.177	1623	1842	1732.5	154.856	1730	1958	1844	161.22	20266	1688.83
ENSMGAG00000000976	2.62626e+55	1.01913e+195	1.02012e+195	+;+;+;+;+;+;+;+;+;+;+;+;+;+;+;+;+;+;+;+;+;+;+;+;+;+;+;+	3189	FLI1	Fli-1 proto-oncogene, ETS transcription factor [Source:HGNC Symbol;Acc:HGNC:3749]	ensembl	protein_coding	26	37	31.5	7.77817	32	32	32	0	31	28	29.5	2.12132	19	33	26	9.89949	27	29	28	1.41421	52	30	41	15.5563	376	31.3333
ENSMGAG00000000977	121212121212	2.26106e+35	2.26241e+35	+;+;+;+;+;+	668	NMB	neuromedin B	ensembl	protein_coding	2	1	1.5	0.707107	0	0	0	0	0	1	0.5	0.707107	0	0	0	0	2	1	1.5	0.707107	2	2	2	0	11	0.916667
ENSMGAG00000000978	171717171717	4.08327e+35	4.09759e+35	-;-;-;-;-;-	2366	YDJC	YdjC chitooligosaccharide deacetylase homolog	ensembl	protein_coding	1315	1446	1380.5	92.631	1384	1156	1270	161.22	1055	1162	1108.5	75.6604	1043	1378	1210.5	236.881	1449	1646	1547.5	139.3	2099	2236	2167.5	96.8736	17369	1447.42
ENSMGAG00000000979	121212121212	2.36837e+35	2.36983e+35	+;+;+;+;+;+	984	DUOXA1	dual oxidase maturation factor 1	ensembl	protein_coding	0	0	0	0	0	0	0	0	0	0	0	0	0	0	0	0	0	2	1	1.41421	0	0	0	0	2	0.166667
ENSMGAG00000000980	1.0101e+41	6.55137e+104	6.73897e+104	-;-;-;-;-;-;-;-;-;-;-;-;-;-;-;-;-;-;-;-;-	4078	IVNS1ABP	influenza virus NS1A binding protein [Source:HGNC Symbol;Acc:HGNC:16951]	ensembl	protein_coding	1569	1793	1681	158.392	1955	1621	1788	236.174	1475	1671	1573	138.593	1496	1795	1645.5	211.425	1372	1605	1488.5	164.756	2007	1884	1945.5	86.9741	20243	1686.92
ENSMGAG00000000981	2.82828e+43	2.94815e+153	2.9482e+153	+;+;+;+;+;+;+;+;+;+;+;+;+;+;+;+;+;+;+;+;+;+	3111	CNTN2	contactin 2	ensembl	protein_coding	0	0	0	0	1	0	0.5	0.707107	2	0	1	1.41421	2	0	1	1.41421	2	0	1	1.41421	0	2	1	1.41421	9	0.75
ENSMGAG00000000982	1.31313e+71	117570761175753411757550117575951175765111757651117577641175776411757764117587701175877011758770117593071175930711759307117605671176056711760567117610491176104911761049117617971176179711761797117620071176200711762007117630881176308811763088117638991176389911763899117644311176443111764431	117572621175754811757618117576971175769711757697117578641175786411757864117588861175888611758886117593981175939811759398117606951176069511760695117611621176116211761162117618761176187611761876117622961176229611762296117632101176321011763210117639571176395711763957117645921176459211764592	+;+;+;+;+;+;+;+;+;+;+;+;+;+;+;+;+;+;+;+;+;+;+;+;+;+;+;+;+;+;+;+;+;+;+;+	1617	OGFOD1	2-oxoglutarate and iron dependent oxygenase domain containing 1	DAVID	protein_coding	567	637	602	49.4975	602	494	548	76.3675	539	705	622	117.38	508	625	566.5	82.7315	582	618	600	25.4558	697	723	710	18.3848	7297	608.083
ENSMGAG00000000983	1.11111e+21	7.98046e+65	7.98308e+65	+;+;+;+;+;+;+;+;+;+;+	2074	KLHL6	kelch like family member 6 [Source:HGNC Symbol;Acc:HGNC:18653]	ensembl	protein_coding	0	1	0.5	0.707107	0	0	0	0	0	0	0	0	0	0	0	0	0	0	0	0	0	0	0	0	1	0.0833333
ENSMGAG00000000985	1.51515e+29	3.99175e+74	3.99285e+74	-;-;-;-;-;-;-;-;-;-;-;-;-;-;-	1464	TMEM173	stimulator of interferon response cGAMP interactor 1	ensembl	protein_coding	30	29	29.5	0.707107	31	20	25.5	7.77817	13	13	13	0	9	13	11	2.82843	32	36	34	2.82843	26	24	25	1.41421	276	23
ENSMGAG00000000986	2.22222e+83	2.47563e+251	2.47752e+251	+;+;+;+;+;+;+;+;+;+;+;+;+;+;+;+;+;+;+;+;+;+;+;+;+;+;+;+;+;+;+;+;+;+;+;+;+;+;+;+;+;+	7136	EPB41L1	erythrocyte membrane protein band 4.1 like 1	ensembl	protein_coding	3130	3215	3172.5	60.1041	3049	2990	3019.5	41.7193	1658	2360	2009	496.389	1273	1326	1299.5	37.4767	1207	1274	1240.5	47.3762	2667	2138	2402.5	374.059	26287	2190.58
ENSMGAG00000000987	1.21212e+23	2.43446e+71	2.44009e+71	-;-;-;-;-;-;-;-;-;-;-;-	2417	DUOXA2	dual oxidase maturation factor 2	ensembl	protein_coding	0	0	0	0	1	0	0.5	0.707107	0	1	0.5	0.707107	0	1	0.5	0.707107	1	0	0.5	0.707107	2	0	1	1.41421	6	0.5
ENSMGAG00000000988	1.91919e+33	2.39645e+101	2.39768e+101	-;-;-;-;-;-;-;-;-;-;-;-;-;-;-;-;-	1308	UAP1L1	UDP-N-acetylglucosamine pyrophosphorylase 1 like 1 [Source:HGNC Symbol;Acc:HGNC:28082]	ensembl	protein_coding	151	211	181	42.4264	224	236	230	8.48528	152	220	186	48.0833	52	43	47.5	6.36396	32	30	31	1.41421	115	75	95	28.2843	1541	128.417
ENSMGAG00000000989	888	1.39963e+20	1.39983e+20	-;-;-	744	EXOSC3	Ribosomal RNA-processing protein 40	uniprot	protein_coding	196	218	207	15.5563	242	211	226.5	21.9203	155	193	174	26.8701	183	202	192.5	13.435	233	261	247	19.799	227	260	243.5	23.3345	2581	215.083
ENSMGAG00000000991	2.22222e+28	8.38433e+231	8.38434e+231	+;+;+;+;+;+;+;+;+;+;+;+;+;+;+;+;+;+;+;+;+;+;+;+;+;+;+;+;+	1911	ABCF2	ATP binding cassette subfamily F member 2	DAVID	protein_coding	4084	4897	4490.5	574.878	5395	4637	5016	535.987	4047	4502	4274.5	321.734	2196	2515	2355.5	225.567	1755	2025	1890	190.919	2759	2574	2666.5	130.815	41386	3448.83
ENSMGAG00000000992	2.92929e+55	1.92142e+195	1.92159e+195	+;+;+;+;+;+;+;+;+;+;+;+;+;+;+;+;+;+;+;+;+;+;+;+;+;+;+;+	1962	PSMC5	proteasome 26S subunit, ATPase 5 [Source:NCBI gene (formerly Entrezgene);Acc:100539380]	ensembl	protein_coding	2974	3354	3164	268.701	3443	2509	2976	660.438	2778	2822	2800	31.1127	1932	2964	2448	729.734	1891	2182	2036.5	205.768	2095	2035	2065	42.4264	30979	2581.58
ENSMGAG00000000993	2.52525e+17	7.79127e+53	7.79263e+53	-;-;-;-;-;-;-;-;-	758	DNAJC8	DnaJ heat shock protein family (Hsp40) member C8	DAVID	protein_coding	1265	1499	1382	165.463	1418	1252	1335	117.38	1456	1446	1451	7.07107	1198	1337	1267.5	98.2878	1027	1206	1116.5	126.572	1656	1536	1596	84.8528	16296	1358
ENSMGAG00000000994	1.21212e+65	2.59451e+197	2.59542e+197	+;+;+;+;+;+;+;+;+;+;+;+;+;+;+;+;+;+;+;+;+;+;+;+;+;+;+;+;+;+;+;+;+	4729	DUOX2	dual oxidase 2	ensembl	protein_coding	21	16	18.5	3.53553	12	9	10.5	2.12132	26	25	25.5	0.707107	17	22	19.5	3.53553	5	10	7.5	3.53553	2	5	3.5	2.12132	170	14.1667
ENSMGAG00000000995	888888	1.37839e+41	1.37844e+41	-;-;-;-;-;-	710	FAM213A	family with sequence similarity 213 member A	DAVID	protein_coding	154	170	162	11.3137	93	66	79.5	19.0919	86	79	82.5	4.94975	64	89	76.5	17.6777	76	62	69	9.89949	77	64	70.5	9.19239	1080	90
ENSMGAG00000000998	15151515151515	7.75744e+41	7.7596e+41	+;+;+;+;+;+;+	870	LOC100548610	PH and SEC7 domain-containing protein 2-like	DAVID	protein_coding	2	0	1	1.41421	1	1	1	0	1	3	2	1.41421	1	0	0.5	0.707107	3	2	2.5	0.707107	3	7	5	2.82843	24	2
ENSMGAG00000000999	1.31313e+65	117687791176877911770179117701791177100611771006117715561177222411772224117730321177303211774070117740701177505011775050117757431177574311776767117767671177811511778115117787261177872611780855117808551178194411781944117822731178227311783460117834601178421911784230	117696391176963911770327117703271177111811771118117716931177235511772355117731611177316111774241117742411177519411775194117758821177588211776902117769021177820111778201117788301177883011780932117809321178200611782006117823981178239811783640117836871178426211784262	-;-;-;-;-;-;-;-;-;-;-;-;-;-;-;-;-;-;-;-;-;-;-;-;-;-;-;-;-;-;-;-;-	2847	BBS2	Bardet-Biedl syndrome 2	DAVID	protein_coding	232	203	217.5	20.5061	271	227	249	31.1127	184	211	197.5	19.0919	201	231	216	21.2132	252	275	263.5	16.2635	364	315	339.5	34.6482	2966	247.167
ENSMGAG00000001000	25252525	7.1135e+23	7.11439e+23	+;+;+;+	1641	HNRNPR	heterogeneous nuclear ribonucleoprotein R	DAVID	protein_coding	1648	1882	1765	165.463	2195	1815	2005	268.701	1715	1792	1753.5	54.4472	1567	1886	1726.5	225.567	1382	1473	1427.5	64.3467	2349	2089	2219	183.848	21793	1816.08
ENSMGAG00000001001	10101010	3.94185e+23	3.94281e+23	+;+;+;+	3867	ENSMGAG00000001001	Proteoglycan 4	ensembl	protein_coding	4	3	3.5	0.707107	1	1	1	0	7	7	7	0	1	1	1	0	3	5	4	1.41421	2	1	1.5	0.707107	36	3
ENSMGAG00000001002	1.71717e+67	4.66163e+203	4.66208e+203	+;+;+;+;+;+;+;+;+;+;+;+;+;+;+;+;+;+;+;+;+;+;+;+;+;+;+;+;+;+;+;+;+;+	2869	TOP3B	DNA topoisomerase III beta	ensembl	protein_coding	747	706	726.5	28.9914	667	513	590	108.894	597	737	667	98.9949	405	450	427.5	31.8198	499	518	508.5	13.435	666	684	675	12.7279	7189	599.083
ENSMGAG00000001003	262626	1.14295e+20	1.14392e+20	+;+;+	3083	KCNJ5	potassium inwardly rectifying channel subfamily J member 5 [Source:HGNC Symbol;Acc:HGNC:6266]	ensembl	protein_coding	16	16	16	0	37	24	30.5	9.19239	175	164	169.5	7.77817	247	340	293.5	65.7609	776	823	799.5	33.234	604	623	613.5	13.435	3845	320.417
ENSMGAG00000001004	1.61616e+89	12681855;12681855;12683881;12683881;12688240;12688240;12694162;12694162;12697947;12697947;12700295;12700295;12700936;12700936;12701091;12701091;12702043;12702043;12702751;12702751;12703237;12703237;12704879;12704879;12705952;12705952;12707255;12707255;12707999;12707999;12708722;12708722;12709496;12709496;12710144;12710144;12711020;12711020;12712733;12712733;12712909;12714319;12714319;12715198;127…	12682007;12682007;12684065;12684065;12688429;12688429;12694236;12694236;12698033;12698033;12700350;12700350;12701005;12701005;12701201;12701201;12702118;12702118;12702793;12702793;12703280;12703280;12704956;12704956;12706008;12706008;12707335;12707335;12708041;12708041;12708760;12708760;12709561;12709561;12710309;12710309;12711080;12711080;12712814;12712814;12712975;12714398;12714398;12715279;127…	-;-;-;-;-;-;-;-;-;-;-;-;-;-;-;-;-;-;-;-;-;-;-;-;-;-;-;-;-;-;-;-;-;-;-;-;-;-;-;-;-;-;-;-;-	2322	PARN	poly(A)-specific ribonuclease [Source:HGNC Symbol;Acc:HGNC:8609]	ensembl	protein_coding	1097	1362	1229.5	187.383	1203	1048	1125.5	109.602	1091	1069	1080	15.5563	635	685	660	35.3553	539	556	547.5	12.0208	957	821	889	96.1665	11063	921.917
ENSMGAG00000001005	2.62626e+195	1190386;1190386;1190386;1190386;1190386;1192321;1192321;1192321;1192321;1192321;1192995;1192995;1193072;1193072;1193072;1194590;1194622;1194622;1194622;1194622;1194622;1196001;1196001;1196001;1196001;1196001;1196001;1197180;1197180;1197180;1197180;1197180;1197180;1198102;1198102;1198102;1198102;1198102;1198102;1199986;1199986;1199986;1199986;1199986;1199986;1201628;1201628;1201628;1201628;1201628…	1192263;1192263;1192263;1192263;1192263;1192603;1192674;1192603;1192674;1192674;1193967;1193967;1193967;1193967;1193967;1195476;1195476;1195476;1195476;1195476;1195476;1196075;1196075;1196075;1196075;1196075;1196075;1197325;1197325;1197325;1197325;1197325;1197325;1198296;1198296;1198296;1198296;1198296;1198296;1200135;1200135;1200135;1200135;1200135;1200135;1201735;1201735;1201735;1201735;1201735…	-;-;-;-;-;-;-;-;-;-;-;-;-;-;-;-;-;-;-;-;-;-;-;-;-;-;-;-;-;-;-;-;-;-;-;-;-;-;-;-;-;-;-;-;-;-;-;-;-;-;-;-;-;-;-;-;-;-;-;-;-;-;-;-;-;-;-;-;-;-;-;-;-;-;-;-;-;-;-;-;-;-;-;-;-;-;-;-;-;-;-;-;-;-;-;-;-;-	6768	ARHGAP32	Rho GTPase activating protein 32 [Source:HGNC Symbol;Acc:HGNC:17399]	ensembl	protein_coding	356	337	346.5	13.435	347	368	357.5	14.8492	160	306	233	103.238	145	131	138	9.89949	139	177	158	26.8701	536	338	437	140.007	3340	278.333
ENSMGAG00000001006	8.88889e+17	1.419e+125	1.41931e+125	+;+;+;+;+;+;+;+;+;+;+;+;+;+;+;+;+;+	4175	MAT1A	methionine adenosyltransferase 1A	DAVID	protein_coding	167	161	164	4.24264	202	162	182	28.2843	308	295	301.5	9.19239	187	225	206	26.8701	389	409	399	14.1421	452	394	423	41.0122	3351	279.25
ENSMGAG00000001007	22222222	6.44692e+23	6.44748e+23	+;+;+;+	363	TLDC2	TBC/LysM-associated domain containing 2	DAVID	protein_coding	0	0	0	0	0	1	0.5	0.707107	0	0	0	0	0	0	0	0	0	2	1	1.41421	0	0	0	0	3	0.25
ENSMGAG00000001008	2.22222e+31	6.5032e+95	6.52237e+95	-;-;-;-;-;-;-;-;-;-;-;-;-;-;-;-	3493	SAMHD1	SAM and HD domain containing deoxynucleoside triphosphate triphosphohydrolase 1	DAVID	protein_coding	300	379	339.5	55.8614	437	344	390.5	65.7609	598	738	668	98.9949	765	832	798.5	47.3762	504	525	514.5	14.8492	979	915	947	45.2548	7316	609.667
ENSMGAG00000001009	2.92929e+73	1908967190896719089671909303190930319093031909503190950319095031909772190977219097721910167191016719101671910550191055019105501911290191129019112901912104191210419121041912382191238219123821912615191261519132261913226191322619147531914753191475319167191917441	1909143190914319091431909404190940419094041909625190962519096251909907190990719099071910264191026419102641910711191071119107111911391191139119113911912199191219919121991912501191250119125011912737191273719132681913268191326819150841914937191493719173071917578	-;-;-;-;-;-;-;-;-;-;-;-;-;-;-;-;-;-;-;-;-;-;-;-;-;-;-;-;-;-;-;-;-;-;-;-;-	2341	SMARCD2	SWI/SNF related, matrix associated, actin dependent regulator of chromatin, subfamily d, member 2	DAVID	protein_coding	595	582	588.5	9.19239	474	394	434	56.5685	403	539	471	96.1665	361	383	372	15.5563	470	531	500.5	43.1335	625	709	667	59.397	6066	505.5
ENSMGAG00000001010	11	821009	822049	-	1041	GPR148	G protein-coupled receptor 148	ensembl	protein_coding	0	0	0	0	0	0	0	0	0	0	0	0	0	0	0	0	0	0	0	0	0	0	0	0	0	0
ENSMGAG00000001011	2.32323e+19	2.81979e+59	2.82261e+59	-;-;-;-;-;-;-;-;-;-	1411	VAMP3	vesicle associated membrane protein 3 [Source:HGNC Symbol;Acc:HGNC:12644]	ensembl	protein_coding	1162	1320	1241	111.723	1481	1154	1317.5	231.224	1484	1619	1551.5	95.4594	1286	1903	1594.5	436.285	1944	2291	2117.5	245.366	1610	2020	1815	289.914	19274	1606.17
ENSMGAG00000001012	1515151515151515	7.37247e+47	7.37796e+47	-;-;-;-;-;-;-;-	1449	NRG2	Neuregulin 2	uniprot	protein_coding	0	0	0	0	2	1	1.5	0.707107	3	3	3	0	2	4	3	1.41421	7	18	12.5	7.77817	12	11	11.5	0.707107	63	5.25
ENSMGAG00000001013	1.0101e+101	409792410693411340412754413080414905415690416625417528418167422221423739425595426522427458428027429227429983430816431177431667432214433194434007434532435090435359436355437164438570439226439529440377440938441419441685442188443705444475445120446146446984447617448806448996449814450625451116452589452988454573	409847410791411458412910413175415011415784416693417712418257422352423939425678426670427730428235429288430188431014431323431877432344433325434144434679435274435562436471437316438736439394439669440511441100441567441824442351443931444582445317446237447124447704448886449088449978450728451212452662453092455059	-;-;-;-;-;-;-;-;-;-;-;-;-;-;-;-;-;-;-;-;-;-;-;-;-;-;-;-;-;-;-;-;-;-;-;-;-;-;-;-;-;-;-;-;-;-;-;-;-;-;-	7443	TPR	translocated promoter region, nuclear basket protein [Source:HGNC Symbol;Acc:HGNC:12017]	ensembl	protein_coding	2344	2829	2586.5	342.947	2560	2294	2427	188.09	2324	2744	2534	296.985	1256	1355	1305.5	70.0036	1243	1357	1300	80.6102	3560	2545	3052.5	717.713	26411	2200.92
ENSMGAG00000001014	11	844045	846999	+	2955	AMER3	APC membrane recruitment protein 3	ensembl	protein_coding	1	0	0.5	0.707107	0	0	0	0	0	0	0	0	0	0	0	0	1	0	0.5	0.707107	0	0	0	0	2	0.166667
ENSMGAG00000001015	3.0303e+45	8.17639e+137	8.17891e+137	-;-;-;-;-;-;-;-;-;-;-;-;-;-;-;-;-;-;-;-;-;-;-	2607	ELAVL1	ELAV like RNA binding protein 1	ensembl	protein_coding	2537	2817	2677	197.99	3033	2402	2717.5	446.184	3007	3442	3224.5	307.591	2094	2482	2288	274.357	2430	2786	2608	251.73	3750	3529	3639.5	156.271	34309	2859.08
ENSMGAG00000001016	1.31313e+55	1.1678e+223	1.16782e+223	+;+;+;+;+;+;+;+;+;+;+;+;+;+;+;+;+;+;+;+;+;+;+;+;+;+;+;+	1976	LOC100543166	nuclear pore complex protein Nup93-like	DAVID	protein_coding	897	1021	959	87.6812	987	766	876.5	156.271	884	990	937	74.9533	556	759	657.5	143.543	585	571	578	9.89949	616	720	668	73.5391	9352	779.333
ENSMGAG00000001017	23;23;23;23;23;23;23;23;23;23;23;23;23;23;23;23;23;23;23;23;23;23;23;23;23;23;23;23;23;23;23;23;23;23;23;23;23;23;23;23;23;23;23;23;23;23;23;23;23;23;23;23;23;23;23;23;23;23;23;23;23;23;23;23;23;23;23;23;23;23;23;23;23;23;23;23;23;23;23;23;23;23;23;23;23;23;23;23;23;23;23;23;23;23;23;23;23;23;23;23;23;23;23;23;23;23;23;23;23;23;23;23;23;23;23;23;23;23;23;23;23;23;23;23;23;23;23;23;23;23;23;23;23;…	287494;287494;287494;287494;287494;287494;287494;291791;291791;291791;294370;295036;295036;295036;295036;295036;297412;297412;297412;297412;297412;297412;297680;297680;297680;297680;297680;297680;297680;300089;300089;300089;300089;300089;300999;300999;300999;300999;300999;300999;300999;301536;301536;301536;301536;301536;301536;301536;302181;302181;302181;302181;302181;302181;302181;302697;302697;…	287792;287792;287792;287792;287792;287792;287792;291972;291972;291972;294463;295066;295066;295066;295066;295066;297486;297486;297486;297486;297486;297486;297873;297873;297873;297873;297873;297873;297873;300109;300109;300109;300109;300109;301070;301070;301070;301070;301070;301070;301070;301782;301782;301782;301782;301782;301782;301782;302368;302368;302368;302368;302368;302368;302368;303220;303220;…	-;-;-;-;-;-;-;-;-;-;-;-;-;-;-;-;-;-;-;-;-;-;-;-;-;-;-;-;-;-;-;-;-;-;-;-;-;-;-;-;-;-;-;-;-;-;-;-;-;-;-;-;-;-;-;-;-;-;-;-;-;-;-;-;-;-;-;-;-;-;-;-;-;-;-;-;-;-;-;-;-;-;-;-;-;-;-;-;-;-;-;-;-;-;-;-;-;-;-;-;-;-;-;-;-;-;-;-;-;-;-;-;-;-;-;-;-;-;-;-;-;-;-;-;-;-;-;-;-;-;-;-;-;-;-;-;-;-;-;-;-;-;-;-;-;-;-;-;-;-;-;-;-;-;-;-;-;-;-	5561	CAMTA1	calmodulin binding transcription activator 1 [Source:HGNC Symbol;Acc:HGNC:18806]	ensembl	protein_coding	749	780	764.5	21.9203	699	662	680.5	26.163	462	613	537.5	106.773	351	439	395	62.2254	409	441	425	22.6274	668	498	583	120.208	6771	564.25
ENSMGAG00000001018	2.72727e+39	1.15053e+139	1.15056e+139	+;+;+;+;+;+;+;+;+;+;+;+;+;+;+;+;+;+;+;+	3906	SETDB1	SET domain bifurcated histone lysine methyltransferase 1 [Source:HGNC Symbol;Acc:HGNC:10761]	ensembl	protein_coding	1087	964	1025.5	86.9741	941	872	906.5	48.7904	554	816	685	185.262	718	770	744	36.7696	727	782	754.5	38.8909	1032	1089	1060.5	40.3051	10352	862.667
ENSMGAG00000001019	26262626	1.3898e+27	1.38995e+27	+;+;+;+	1148	BARX2	BARX homeobox 2 [Source:HGNC Symbol;Acc:HGNC:956]	ensembl	protein_coding	116	133	124.5	12.0208	262	201	231.5	43.1335	916	1102	1009	131.522	1712	1731	1721.5	13.435	318	336	327	12.7279	708	613	660.5	67.1751	8148	679
ENSMGAG00000001020	2.72727e+45	1.25011e+160	1.25034e+160	-;-;-;-;-;-;-;-;-;-;-;-;-;-;-;-;-;-;-;-;-;-;-	1225	PSMD4	proteasome 26S subunit, non-ATPase 4 [Source:HGNC Symbol;Acc:HGNC:9561]	ensembl	protein_coding	2315	2314	2314.5	0.707107	2455	1887	2171	401.637	2110	2287	2198.5	125.158	1725	2327	2026	425.678	1723	1945	1834	156.978	1680	2067	1873.5	273.65	24835	2069.58
ENSMGAG00000001021	111111111111	1.24057e+47	1.24057e+47	+;+;+;+;+;+	1197	LOC100544917	rho guanine nucleotide exchange factor 4	DAVID	protein_coding	0	0	0	0	0	0	0	0	0	2	1	1.41421	0	0	0	0	0	0	0	0	0	0	0	0	2	0.166667
ENSMGAG00000001022	2.92929e+17	1.83506e+62	1.83516e+62	-;-;-;-;-;-;-;-;-	1071	ASIC2	Acid sensing ion channel subunit 2	uniprot	protein_coding	0	0	0	0	1	0	0.5	0.707107	0	0	0	0	0	0	0	0	0	0	0	0	0	0	0	0	1	0.0833333
ENSMGAG00000001026	2.62626e+17	1.46406e+62	1.46426e+62	+;+;+;+;+;+;+;+;+	1015	LOC100546734	transmembrane protein 45B-like	DAVID	protein_coding	2	0	1	1.41421	1	1	1	0	5	6	5.5	0.707107	13	10	11.5	2.12132	0	3	1.5	2.12132	3	2	2.5	0.707107	46	3.83333
ENSMGAG00000001030	3.0303e+17	8.0797e+53	8.08067e+53	+;+;+;+;+;+;+;+;+	1446	ENSMGAG00000001030	Amino acid transporter	ensembl	protein_coding	0	0	0	0	0	0	0	0	0	0	0	0	0	0	0	0	0	0	0	0	0	0	0	0	0	0
ENSMGAG00000001031	24242424	4.60159e+23	4.61208e+23	+;+;+;+	2154	NEFL	neurofilament, light polypeptide	DAVID	protein_coding	0	0	0	0	0	0	0	0	0	0	0	0	0	1	0.5	0.707107	2	0	1	1.41421	0	0	0	0	3	0.25
ENSMGAG00000001032	8888	1.45859e+27	1.45896e+27	-;-;-;-	707	LOC100551007	pulmonary surfactant-associated protein A-like	DAVID	protein_coding	0	0	0	0	0	0	0	0	0	0	0	0	0	0	0	0	0	0	0	0	0	0	0	0	0	0
ENSMGAG00000001033	2.1486e+06	2.12132e+55	2.53253e+59	+;+;+;+;+;+;+;+;+;+;+;+;+;+;+;+;+	2030	LOC104909200	interferon-induced guanylate-binding protein 1-like	DAVID	protein_coding	0	2	1	1.41421	1	1	1	0	0	1	0.5	0.707107	0	0	0	0	0	0	0	0	1	0	0.5	0.707107	6	0.5
ENSMGAG00000001034	191919191919	2.65533e+35	2.6563e+35	+;+;+;+;+;+	792	SAPCD2	suppressor APC domain containing 2 [Source:HGNC Symbol;Acc:HGNC:28055]	ensembl	protein_coding	105	105	105	0	94	67	80.5	19.0919	77	100	88.5	16.2635	44	67	55.5	16.2635	66	70	68	2.82843	67	64	65.5	2.12132	926	77.1667
ENSMGAG00000001038	888888	1.46738e+41	1.46791e+41	-;-;-;-;-;-	1058	LOC100551159	pulmonary surfactant-associated protein A-like	DAVID	protein_coding	0	1	0.5	0.707107	1	0	0.5	0.707107	0	0	0	0	0	0	0	0	0	0	0	0	0	1	0.5	0.707107	3	0.25
ENSMGAG00000001039	0	2517052625176135	2517237725176413	+;+	2131	KCNV2	potassium voltage-gated channel modifier subfamily V member 2 [Source:HGNC Symbol;Acc:HGNC:19698]	ensembl	protein_coding	0	0	0	0	0	0	0	0	0	0	0	0	0	0	0	0	0	0	0	0	0	0	0	0	0	0
ENSMGAG00000001040	1.11111e+19	1.23295e+79	1.23304e+79	-;-;-;-;-;-;-;-;-;-	1462	FAM168B	family with sequence similarity 168 member B	DAVID	protein_coding	213	228	220.5	10.6066	214	213	213.5	0.707107	151	198	174.5	33.234	64	34	49	21.2132	68	84	76	11.3137	256	159	207.5	68.5894	1882	156.833
ENSMGAG00000001041	2.22222e+21	6.21237e+65	6.21348e+65	+;+;+;+;+;+;+;+;+;+;+	1230	PIGU	phosphatidylinositol glycan anchor biosynthesis class U	DAVID	protein_coding	318	353	335.5	24.7487	306	315	310.5	6.36396	242	311	276.5	48.7904	196	219	207.5	16.2635	183	188	185.5	3.53553	276	286	281	7.07107	3193	266.083
ENSMGAG00000001043	17171717171717	5.08803e+41	5.08987e+41	+;+;+;+;+;+;+	1317	PPM1F	Protein phosphatase, Mg2+/Mn2+ dependent 1F	uniprot	protein_coding	231	270	250.5	27.5772	220	248	234	19.799	138	184	161	32.5269	59	63	61	2.82843	31	30	30.5	0.707107	141	87	114	38.1838	1702	141.833
ENSMGAG00000001045	2.82828e+23	2.92155e+83	2.92158e+83	-;-;-;-;-;-;-;-;-;-;-;-	1545	RBBP5	RB binding protein 5, histone lysine methyltransferase complex subunit	DAVID	protein_coding	404	448	426	31.1127	355	317	336	26.8701	263	388	325.5	88.3883	216	180	198	25.4558	225	290	257.5	45.9619	607	455	531	107.48	4148	345.667
ENSMGAG00000001046	7.77778e+29	9.6656e+176	9.7293e+176	-;-;-;-;-;-;-;-;-;-;-;-;-;-;-;-;-;-;-;-;-;-;-;-;-;-;-;-;-;-	1800	FAM207A	family with sequence similarity 207 member A [Source:HGNC Symbol;Acc:HGNC:15811]	ensembl	protein_coding	1577	1858	1717.5	198.697	1806	1441	1623.5	258.094	1348	1377	1362.5	20.5061	1282	1749	1515.5	330.219	1382	1575	1478.5	136.472	1531	1490	1510.5	28.9914	18416	1534.67
ENSMGAG00000001047	888888	1.48693e+41	1.4873e+41	-;-;-;-;-;-	1015	LOC100549167	mannose-binding protein A-like	DAVID	protein_coding	24	36	30	8.48528	19	16	17.5	2.12132	5	4	4.5	0.707107	4	3	3.5	0.707107	3	1	2	1.41421	0	0	0	0	115	9.58333
ENSMGAG00000001049	2.62626e+17	1.47456e+62	1.47476e+62	+;+;+;+;+;+;+;+;+	1453	LOC100546884	transmembrane protein 45B-like	DAVID	protein_coding	0	0	0	0	0	0	0	0	0	0	0	0	0	0	0	0	0	0	0	0	0	0	0	0	0	0
ENSMGAG00000001050	2.92929e+73	1361922136192213619221368444136844413684441376540137654013780751378075137807513791921379192137919213796851379685137968513800771380077138007713805281380528138052813814791381479138147913826471382647138264713834081383408138340813837191383719138511913851191385119	1361969136196913619691368528136852813685281376659137665913781601378160137816013792981379298137929813798051379805137980513802301380230138023013805881380588138058813815511381551138155113827321382732138273213835431383543138354313837601383760138586413858641386259	+;+;+;+;+;+;+;+;+;+;+;+;+;+;+;+;+;+;+;+;+;+;+;+;+;+;+;+;+;+;+;+;+;+;+;+;+	2260	CRHR1	corticotropin-releasing factor receptor 1	ensembl	protein_coding	0	0	0	0	0	0	0	0	0	0	0	0	0	0	0	0	0	0	0	0	0	0	0	0	0	0
ENSMGAG00000001051	2059790.1020597901020597901020597901020597901020597901020597901020597901020597901020597901020597901020597901020597901020597901020597901020597901020597901020597901020597901020597901020597901020597901020597901020597901020597901020597901020597901020597901020597901020597901020597901020597901020597901020597901020597901020597901020597901020597901020597901020597901020597901020597901020597901020597901020…	212121212111088108810881088140714781478147814782454245424542454245427042704270427042704370937093709370937094188418841884188418847864786478647864786549454945494549454946282628262826282628270887088708870887593763876387638763881118264826482648264858088048804	6596596596596591137113711371137157815781578157815782603260326032603260328042804280428042804385438543854385438544276427642764276427649224922492249224922578457845784578457846419641964196419642371277127712771277756775677607756775682008432837683768376865089888988	+;+;+;+;+;+;+;+;+;+;+;+;+;+;+;+;+;+;+;+;+;+;+;+;+;+;+;+;+;+;+;+;+;+;+;+;+;+;+;+;+;+;+;+;+;+;+;+;+;+;+;+;+;+;+;+;+;+;+;+;+;+;+;+;+;+	2640	LOC100540564	scaffold attachment factor B2-like	DAVID	protein_coding	1066	1115	1090.5	34.6482	1359	1071	1215	203.647	716	862	789	103.238	965	1101	1033	96.1665	845	908	876.5	44.5477	1183	1188	1185.5	3.53553	12379	1031.58
ENSMGAG00000001052	11111111111111	1.23345e+55	1.23353e+55	+;+;+;+;+;+;+	1352	plekhb2	pleckstrin homology domain containing B2	ensembl	protein_coding	720	785	752.5	45.9619	848	771	809.5	54.4472	523	591	557	48.0833	316	330	323	9.89949	263	293	278	21.2132	461	400	430.5	43.1335	6301	525.083
ENSMGAG00000001054	333333	1.09939e+35	1.09997e+35	-;-;-;-;-;-	753	ENSMGAG00000001054	Adenylate cyclase (EC 4.6.1.1)	ensembl	protein_coding	0	0	0	0	0	0	0	0	0	0	0	0	0	0	0	0	0	0	0	0	0	0	0	0	0	0
ENSMGAG00000001055	232323232323232323232323232323232323232323232323232323232323232323232323232323232323232323232323232323232323232323232323232323232323232323232323232323232323232323232323232323232323232323232323232323232323232323232323232323232323232323232323232323232323232323232323232323232323232323232323232323232323232323	618578;618578;618578;619525;619525;620185;620185;620185;620185;620636;620636;620636;620636;622429;622429;622429;622429;623879;623879;623879;623879;624345;624345;624345;624345;625410;625410;625410;625410;625693;625693;625693;625693;626803;626803;626803;626803;627529;627529;627529;627529;628157;628157;628157;628157;628427;628427;628427;628427;629016;629016;629016;629016;629645;629645;629645;629645;…	618754;619643;619643;619643;619643;620423;620423;620423;620423;620760;620760;620760;620760;622552;622552;622552;622552;624045;624045;624045;624045;624563;624563;624563;624563;625616;625616;625616;625616;625904;625904;625904;625904;626934;626934;626934;626934;627637;627637;627637;627637;628348;628348;628348;628348;628627;628627;628627;628627;629153;629153;629153;629153;629766;629766;629766;629766;…	+;+;+;+;+;+;+;+;+;+;+;+;+;+;+;+;+;+;+;+;+;+;+;+;+;+;+;+;+;+;+;+;+;+;+;+;+;+;+;+;+;+;+;+;+;+;+;+;+;+;+;+;+;+;+;+;+;+;+;+;+;+;+;+;+;+;+;+;+;+;+;+;+;+;+;+;+;+;+;+;+;+;+;+;+;+;+;+;+;+;+;+;+;+;+;+;+;+;+;+;+;+;+;+;+;+;+;+;+;+;+;+;+;+;+;+;+;+;+;+;+;+;+;+;+;+;+;+;+;+;+;+;+;+;+;+;+;+;+;+;+;+;+;+;+;+;+;+;+;+;+;+;+	7484	CHD5	chromodomain helicase DNA binding protein 5 [Source:HGNC Symbol;Acc:HGNC:16816]	ensembl	protein_coding	589	564	576.5	17.6777	677	591	634	60.8112	234	327	280.5	65.7609	308	384	346	53.7401	290	383	336.5	65.7609	600	545	572.5	38.8909	5492	457.667
ENSMGAG00000001056	2.62626e+171	1473355;1484916;1484916;1485111;1485111;1486291;1486291;1486291;1486291;1486291;1486879;1486879;1486879;1486879;1486879;1487358;1487358;1487358;1487749;1487749;1487749;1487749;1487749;1490596;1491232;1491232;1491232;1491232;1491232;1491962;1491962;1491962;1491962;1491962;1493527;1493527;1493527;1493527;1493527;1494066;1494066;1494066;1494066;1494066;1495417;1495417;1495417;1495417;1495417;1495700…	1473372;1485500;1485500;1485500;1485500;1486446;1486446;1486446;1486446;1486446;1486953;1486953;1486953;1486953;1486953;1487453;1487453;1487453;1487831;1487831;1487831;1487831;1487831;1490631;1491402;1491402;1491402;1491402;1491402;1492061;1492061;1492061;1492061;1492061;1493655;1493655;1493655;1493655;1493655;1494224;1494224;1494224;1494224;1494224;1495491;1495491;1495491;1495491;1495491;1495815…	-;-;-;-;-;-;-;-;-;-;-;-;-;-;-;-;-;-;-;-;-;-;-;-;-;-;-;-;-;-;-;-;-;-;-;-;-;-;-;-;-;-;-;-;-;-;-;-;-;-;-;-;-;-;-;-;-;-;-;-;-;-;-;-;-;-;-;-;-;-;-;-;-;-;-;-;-;-;-;-;-;-;-;-;-;-	3372	APLP2	amyloid beta precursor like protein 2 [Source:HGNC Symbol;Acc:HGNC:598]	ensembl	protein_coding	11540	12756	12148	859.842	10349	8966	9657.5	977.929	7507	9742	8624.5	1580.38	4848	4778	4813	49.4975	5164	5697	5430.5	376.888	12353	10330	11341.5	1430.48	104030	8669.17
ENSMGAG00000001057	1515	557524557836	557752557939	+;+	333	ENSMGAG00000001057	Cysteine-rich and transmembrane domain-containing protein 1	ensembl	protein_coding	192	181	186.5	7.77817	222	194	208	19.799	156	199	177.5	30.4056	116	156	136	28.2843	172	184	178	8.48528	241	220	230.5	14.8492	2233	186.083
ENSMGAG00000001059	242424	4.694e+17	4.71056e+17	-;-;-	2940	NEFM	neurofilament medium	ensembl	protein_coding	1	0	0.5	0.707107	1	0	0.5	0.707107	0	1	0.5	0.707107	0	0	0	0	1	1	1	0	0	1	0.5	0.707107	6	0.5
ENSMGAG00000001060	151515	5.14325e+17	5.14481e+17	-;-;-	351	PFDN1	Prefoldin subunit 1	uniprot	protein_coding	291	315	303	16.9706	312	240	276	50.9117	404	408	406	2.82843	349	534	441.5	130.815	425	463	444	26.8701	441	430	435.5	7.77817	4612	384.333
ENSMGAG00000001061	1.71717e+17	5.53326e+53	5.53489e+53	+;+;+;+;+;+;+;+;+	2849	MAPK1	mitogen-activated protein kinase 1	ensembl	protein_coding	2918	3393	3155.5	335.876	3252	3176	3214	53.7401	2386	3114	2750	514.774	1456	1508	1482	36.7696	1457	1594	1525.5	96.8736	3073	2428	2750.5	456.084	29755	2479.58
ENSMGAG00000001062	2.22222e+107	680121;680121;680555;680555;682270;682274;683520;683520;683982;683982;684544;684544;685434;685434;686575;686575;688114;688197;688197;688496;688500;688500;689652;689652;689652;690200;690200;690200;690808;690808;690808;692503;692503;692503;693477;693477;693477;693710;696369;696369;697125;697127;697127;697398;697398;697398;697619;697619;697619;698744;698744;698744;699445;699445	680291;680291;680712;680719;682398;682395;683613;683613;684053;684053;684720;684720;685612;685612;686841;686841;688133;688332;688332;688664;688664;688664;689789;689789;689789;690303;690303;690303;690920;690920;690920;692669;692669;692669;693663;693658;693663;693735;696418;696418;697287;697287;697287;697526;697526;697526;697683;697683;697683;698944;698949;698944;699560;699560	-;-;-;-;-;-;-;-;-;-;-;-;-;-;-;-;-;-;-;-;-;-;-;-;-;-;-;-;-;-;-;-;-;-;-;-;-;-;-;-;-;-;-;-;-;-;-;-;-;-;-;-;-;-	3043	RBL1	RB transcriptional corepressor like 1	DAVID	protein_coding	406	421	413.5	10.6066	435	373	404	43.8406	272	452	362	127.279	322	295	308.5	19.0919	207	215	211	5.65685	474	276	375	140.007	4148	345.667
ENSMGAG00000001063	2525252525252525	8.71336e+47	8.71409e+47	+;+;+;+;+;+;+;+	711	STX12	syntaxin 12	DAVID	protein_coding	821	916	868.5	67.1751	1204	1073	1138.5	92.631	954	1022	988	48.0833	724	731	727.5	4.94975	631	654	642.5	16.2635	1175	1005	1090	120.208	10910	909.167
ENSMGAG00000001064	33333	6.91854e+39	6.91855e+39	+;+;+;+;+	1005	NFYC	nuclear transcription factor Y subunit gamma	DAVID	protein_coding	1079	1219	1149	98.9949	1109	947	1028	114.551	798	853	825.5	38.8909	562	733	647.5	120.915	483	573	528	63.6396	735	650	692.5	60.1041	9741	811.75
ENSMGAG00000001065	2.72727e+69	1.22167e+244	1.22241e+244	+;+;+;+;+;+;+;+;+;+;+;+;+;+;+;+;+;+;+;+;+;+;+;+;+;+;+;+;+;+;+;+;+;+;+	4311	PI4KB	phosphatidylinositol 4-kinase beta [Source:HGNC Symbol;Acc:HGNC:8984]	ensembl	protein_coding	2001	2014	2007.5	9.19239	1801	1653	1727	104.652	1451	2080	1765.5	444.77	1339	1594	1466.5	180.312	1719	1810	1764.5	64.3467	2324	2385	2354.5	43.1335	22171	1847.58
ENSMGAG00000001066	66	162188163521	162834163542	-;-	669	LOC104911307	GTPase IMAP family member 7-like	DAVID	protein_coding	0	0	0	0	1	0	0.5	0.707107	0	0	0	0	0	0	0	0	0	1	0.5	0.707107	0	0	0	0	2	0.166667
ENSMGAG00000001067	16161616161616	1.26369e+55	1.26372e+55	+;+;+;+;+;+;+	1402	BFAR	bifunctional apoptosis regulator	ensembl	protein_coding	832	899	865.5	47.3762	808	798	803	7.07107	658	821	739.5	115.258	435	446	440.5	7.77817	395	514	454.5	84.1457	715	685	700	21.2132	8006	667.167
ENSMGAG00000001068	1.51515e+187	479218;479218;479248;480057;480969;480969;480969;480969;481012;481290;481308;481308;481430;481559;481975;481975;481975;481975;481975;483394;483394;483394;483394;483394;483752;483752;483752;483752;483752;484523;484523;484616;484616;484616;484854;484854;484854;484854;484854;485114;485927;485927;485927;485927;486010;486186;486186;486186;486186;486186;487053;487106;488102;488260;488260;488270;488270;…	479480;479480;479480;480097;481272;481129;481209;481111;481111;481504;481474;481478;481504;481620;482132;482132;482132;482132;482132;483481;483481;483481;483481;483481;483906;483960;483906;483960;483960;484639;484639;484639;484639;484639;485028;485028;485032;485028;485028;485189;486060;486060;486060;486060;486060;486463;486511;486457;486511;486450;487109;487182;488202;488442;488442;488442;488442;…	+;+;+;+;+;+;+;+;+;+;+;+;+;+;+;+;+;+;+;+;+;+;+;+;+;+;+;+;+;+;+;+;+;+;+;+;+;+;+;+;+;+;+;+;+;+;+;+;+;+;+;+;+;+;+;+;+;+;+;+;+;+;+;+;+;+;+;+;+;+;+;+;+;+;+;+;+;+;+;+;+;+;+;+;+;+;+;+;+;+;+;+;+;+	3909	SLC4A9	solute carrier family 4 member 9	DAVID	protein_coding	0	0	0	0	1	1	1	0	0	0	0	0	0	0	0	0	0	0	0	0	0	0	0	0	2	0.166667
ENSMGAG00000001069	8.88889e+63	1710899;1712433;1726771;1732158;1732639;1732639;1732639;1732639;1734765;1738938;1738938;1738938;1738938;1738938;1743934;1743934;1743934;1743934;1743934;1747525;1747525;1747525;1747525;1747525;1748030;1748030;1748030;1748030;1748030;1748317;1748317;1748317;1748317;1748317;1749167;1749167;1749167;1749167;1749167;1749552;1749552;1749552;1749552;1749552;1750545;1750545;1750545;1750545;1750545;1751614…	1710940;1712450;1726806;1732223;1732818;1732818;1732818;1732818;1734923;1739066;1739066;1739066;1739066;1739066;1744071;1744071;1744071;1744071;1744071;1747746;1747746;1747746;1747746;1747746;1748104;1748104;1748104;1748104;1748104;1748409;1748409;1748409;1748409;1748409;1749269;1749269;1749269;1749269;1749269;1749631;1749631;1749631;1749631;1749631;1750736;1750736;1750736;1750736;1750736;1751737…	+;+;+;+;+;+;+;+;+;+;+;+;+;+;+;+;+;+;+;+;+;+;+;+;+;+;+;+;+;+;+;+;+;+;+;+;+;+;+;+;+;+;+;+;+;+;+;+;+;+;+;+;+;+;+;+;+;+;+;+;+;+;+;+	1855	RASGEF1A	RasGEF domain family member 1A [Source:HGNC Symbol;Acc:HGNC:24246]	ensembl	protein_coding	6	3	4.5	2.12132	10	6	8	2.82843	11	10	10.5	0.707107	2	0	1	1.41421	15	12	13.5	2.12132	17	10	13.5	4.94975	102	8.5
ENSMGAG00000001070	1.91919e+17	2.88158e+53	2.88199e+53	+;+;+;+;+;+;+;+;+	2285	ENTPD2	ectonucleoside triphosphate diphosphohydrolase 2 [Source:HGNC Symbol;Acc:HGNC:3364]	ensembl	protein_coding	106	112	109	4.24264	101	66	83.5	24.7487	53	62	57.5	6.36396	33	43	38	7.07107	26	22	24	2.82843	23	15	19	5.65685	662	55.1667
ENSMGAG00000001071	66666	1.68485e+29	1.68502e+29	+;+;+;+;+	1572	LOC100545886	uncharacterized LOC100545886	DAVID	protein_coding	121	116	118.5	3.53553	128	106	117	15.5563	61	69	65	5.65685	51	58	54.5	4.94975	48	34	41	9.89949	58	48	53	7.07107	898	74.8333
ENSMGAG00000001072	161616	1.26431e+23	1.26433e+23	-;-;-	417	ENSMGAG00000001072	Phospholipase A2 (EC 3.1.1.4)	ensembl	protein_coding	2	7	4.5	3.53553	4	5	4.5	0.707107	5	5	5	0	4	9	6.5	3.53553	2	10	6	5.65685	7	8	7.5	0.707107	68	5.66667
ENSMGAG00000001073	7.77778e+141	152744;152744;152894;152947;153234;153380;153380;153380;153380;153380;153452;153588;153594;153665;153679;154001;154001;154001;154001;154001;154001;154001;154001;154001;154001;154553;154553;154553;154553;154553;154553;154553;154553;154553;154553;154957;154957;154957;154957;154957;154957;154957;154957;154957;154957;155559;155559;155559;155559;155559;155559;155559;155559;155559;155559;155974;155974;…	152816;152807;152932;153011;153241;153753;153753;153753;153753;153753;153753;153753;153753;153753;153753;154184;154184;154184;154184;154184;154184;154184;154184;154184;154184;154723;154723;154723;154723;154723;154723;154723;154723;154723;154723;155198;155198;155198;155198;155198;155198;155198;155198;155198;155198;155714;155714;155714;155714;155714;155714;155714;155714;155714;155714;156069;156069;…	+;+;+;+;+;+;+;+;+;+;+;+;+;+;+;+;+;+;+;+;+;+;+;+;+;+;+;+;+;+;+;+;+;+;+;+;+;+;+;+;+;+;+;+;+;+;+;+;+;+;+;+;+;+;+;+;+;+;+;+;+;+;+;+;+;+;+;+;+;+;+;+;+;+;+;+;+;+;+;+;+;+;+;+;+;+;+;+;+;+;+;+;+;+;+;+;+;+;+;+;+;+;+;+;+;+;+;+;+;+;+;+;+;+;+;+;+;+;+;+;+;+;+;+;+;+;+;+;+;+;+;+;+;+;+;+;+;+;+;+;+;+	3264	ITGB2	integrin subunit beta 2 [Source:HGNC Symbol;Acc:HGNC:6155]	ensembl	protein_coding	3	4	3.5	0.707107	7	8	7.5	0.707107	10	5	7.5	3.53553	28	18	23	7.07107	20	15	17.5	3.53553	39	42	40.5	2.12132	199	16.5833
ENSMGAG00000001074	1.31313e+103	11666328;11666328;11666660;11666660;11667303;11667303;11667481;11667481;11667659;11667659;11667991;11667991;11668172;11668172;11668443;11668443;11668713;11668713;11668910;11668910;11669246;11669246;11669444;11669444;11669644;11669644;11669830;11669830;11670064;11670064;11670358;11670358;11670844;11670844;11671087;11671087;11671331;11671331;11671514;11671514;11671779;11671779;11671941;11671941;116…	11666579;11666579;11666800;11666800;11667378;11667378;11667576;11667576;11667798;11667798;11668101;11668101;11668283;11668283;11668573;11668573;11668797;11668797;11669064;11669064;11669353;11669353;11669567;11669567;11669745;11669745;11669985;11669985;11670163;11670163;11670469;11670469;11670984;11670984;11671193;11671193;11671413;11671413;11671654;11671654;11671865;11671865;11672052;11672052;116…	+;+;+;+;+;+;+;+;+;+;+;+;+;+;+;+;+;+;+;+;+;+;+;+;+;+;+;+;+;+;+;+;+;+;+;+;+;+;+;+;+;+;+;+;+;+;+;+;+;+;+;+	3686	SLC12A3	solute carrier family 12 member 3	ensembl	protein_coding	6	1	3.5	3.53553	3	3	3	0	1	5	3	2.82843	1	3	2	1.41421	5	3	4	1.41421	2	2	2	0	35	2.91667
ENSMGAG00000001075	2.22222e+16	8.38599e+135	8.38603e+135	+;+;+;+;+;+;+;+;+;+;+;+;+;+;+;+;+	2494	ASB10	ankyrin repeat and SOCS box containing 10 [Source:HGNC Symbol;Acc:HGNC:17185]	ensembl	protein_coding	1	1	1	0	0	1	0.5	0.707107	0	3	1.5	2.12132	1	1	1	0	1	0	0.5	0.707107	4	2	3	1.41421	15	1.25
ENSMGAG00000001079	1.61616e+77	12596286;12596401;12596846;12597287;12597287;12597297;12599178;12599178;12599178;12600306;12600306;12600306;12600781;12600781;12600781;12601923;12601923;12601923;12603923;12603923;12603923;12604538;12604538;12604538;12605076;12605076;12605076;12605675;12605675;12605675;12606346;12606346;12606346;12606806;12606806;12606806;12608226;12608226;12608226	12596397;12596667;12596911;12597512;12597512;12597512;12599339;12599339;12599339;12600502;12600502;12600502;12600878;12600878;12600878;12602104;12602104;12602104;12603999;12603999;12603999;12604671;12604671;12604671;12605181;12605181;12605181;12605783;12605783;12605783;12606479;12606479;12606479;12606969;12606969;12606969;12608415;12608415;12608415	+;+;+;+;+;+;+;+;+;+;+;+;+;+;+;+;+;+;+;+;+;+;+;+;+;+;+;+;+;+;+;+;+;+;+;+;+;+;+	2224	ZC3H7A	zinc finger CCCH-type containing 7A [Source:HGNC Symbol;Acc:HGNC:30959]	ensembl	protein_coding	1344	1500	1422	110.309	1382	1325	1353.5	40.3051	1119	1203	1161	59.397	910	977	943.5	47.3762	710	732	721	15.5563	1159	1055	1107	73.5391	13416	1118
ENSMGAG00000001080	17171717	5.95898e+23	5.96014e+23	+;+;+;+	360	YPEL1	yippee like 1	ensembl	protein_coding	128	156	142	19.799	126	117	121.5	6.36396	112	140	126	19.799	76	62	69	9.89949	94	93	93.5	0.707107	276	179	227.5	68.5894	1559	129.917
ENSMGAG00000001081	28282828282828	7.67892e+41	7.67941e+41	-;-;-;-;-;-;-	561	ARL8A	ADP ribosylation factor like GTPase 8A	DAVID	protein_coding	340	403	371.5	44.5477	498	486	492	8.48528	542	613	577.5	50.2046	489	528	508.5	27.5772	525	640	582.5	81.3173	861	801	831	42.4264	6726	560.5
ENSMGAG00000001082	0	8.07248e+185	8.07431e+185	+;+;+;+;+;+;+;+;+;+;+;+;+;+;+;+;+;+;+;+;+;+;+;+;+;+;+;+;+;+;+	2842	MALT1	MALT1 paracaspase [Source:HGNC Symbol;Acc:HGNC:6819]	ensembl	protein_coding	622	693	657.5	50.2046	746	747	746.5	0.707107	355	368	361.5	9.19239	424	335	379.5	62.9325	195	229	212	24.0416	493	342	417.5	106.773	5549	462.417
ENSMGAG00000001083	222222	5.40422e+20	5.40525e+20	+;+;+	1397	SLC52A3	solute carrier family 52 member 3	ensembl	protein_coding	130	122	126	5.65685	155	129	142	18.3848	141	128	134.5	9.19239	77	124	100.5	33.234	96	97	96.5	0.707107	91	117	104	18.3848	1407	117.25
ENSMGAG00000001084	212121	5.12354e+20	5.12354e+20	+;+;+	1138	LOC100545500	fibrinogen-like protein 1	DAVID	protein_coding	1	5	3	2.82843	1	1	1	0	0	1	0.5	0.707107	1	0	0.5	0.707107	4	8	6	2.82843	0	2	1	1.41421	24	2
ENSMGAG00000001085	1.71717e+39	6.18313e+119	6.18777e+119	-;-;-;-;-;-;-;-;-;-;-;-;-;-;-;-;-;-;-;-	2157	PPIL2	peptidylprolyl isomerase like 2	ensembl	protein_coding	753	861	807	76.3675	788	603	695.5	130.815	779	910	844.5	92.631	504	534	519	21.2132	579	642	610.5	44.5477	823	785	804	26.8701	8561	713.417
ENSMGAG00000001086	21212121	5.11697e+27	5.11802e+27	-;-;-;-	1389	LOC100545656	fibrinogen-like protein 1	DAVID	protein_coding	20	36	28	11.3137	25	22	23.5	2.12132	29	21	25	5.65685	9	16	12.5	4.94975	32	20	26	8.48528	9	10	9.5	0.707107	249	20.75
ENSMGAG00000001087	2.42424e+43	3.36936e+131	3.38119e+131	-;-;-;-;-;-;-;-;-;-;-;-;-;-;-;-;-;-;-;-;-;-	2187	LOC100541326	zinc metalloproteinase-disintegrin-like MTP4	DAVID	protein_coding	0	0	0	0	0	0	0	0	0	0	0	0	0	0	0	0	0	1	0.5	0.707107	0	1	0.5	0.707107	2	0.166667
ENSMGAG00000001088	1.21212e+33	2.76947e+101	2.77018e+101	-;-;-;-;-;-;-;-;-;-;-;-;-;-;-;-;-	1108	SORD	sorbitol dehydrogenase	DAVID	protein_coding	225	239	232	9.89949	255	242	248.5	9.19239	206	221	213.5	10.6066	117	150	133.5	23.3345	167	161	164	4.24264	170	157	163.5	9.19239	2310	192.5
ENSMGAG00000001091	2.82828e+19	7.48511e+59	7.49604e+59	-;-;-;-;-;-;-;-;-;-	2255	PTPN7	protein tyrosine phosphatase non-receptor type 7	ensembl	protein_coding	5	1	3	2.82843	2	4	3	1.41421	2	4	3	1.41421	7	6	6.5	0.707107	13	18	15.5	3.53553	2	8	5	4.24264	72	6
ENSMGAG00000001094	1.11111e+183	11636548;11636843;11636976;11637198;11637367;11637387;11637395;11637395;11637861;11637861;11637861;11637861;11638089;11638089;11638089;11638089;11639244;11639244;11639244;11639244;11640590;11640590;11640590;11640590;11641747;11641747;11641747;11641747;11642401;11642401;11642401;11642401;11642947;11642947;11642947;11642947;11644025;11644025;11644025;11644025;11644455;11644455;11644455;11644455;116…	11636667;11636968;11637081;11637223;11637526;11637526;11637526;11637526;11637995;11637995;11637995;11637995;11638119;11638119;11638119;11638119;11639404;11639404;11639404;11639404;11640772;11640772;11640772;11640772;11641831;11641831;11641831;11641831;11642505;11642505;11642505;11642505;11643035;11643035;11643035;11643035;11644109;11644109;11644109;11644109;11644540;11644540;11644540;11644540;116…	-;-;-;-;-;-;-;-;-;-;-;-;-;-;-;-;-;-;-;-;-;-;-;-;-;-;-;-;-;-;-;-;-;-;-;-;-;-;-;-;-;-;-;-;-;-;-;-;-;-;-;-;-;-;-;-;-;-;-;-;-;-;-;-;-;-;-;-;-;-;-;-;-;-;-;-;-;-;-;-;-;-;-;-;-;-;-;-;-;-;-;-	2905	LOC100545947	UDP-glucose:glycoprotein glucosyltransferase 1	DAVID	protein_coding	1672	1726	1699	38.1838	1725	1460	1592.5	187.383	1399	1743	1571	243.245	999	1030	1014.5	21.9203	1084	1166	1125	57.9828	1865	1553	1709	220.617	17422	1451.83
ENSMGAG00000001096	2.82828e+25	2.9013e+90	2.90159e+90	-;-;-;-;-;-;-;-;-;-;-;-;-	2673	DSTYK	dual serine/threonine and tyrosine protein kinase [Source:HGNC Symbol;Acc:HGNC:29043]	ensembl	protein_coding	179	198	188.5	13.435	149	173	161	16.9706	107	178	142.5	50.2046	78	66	72	8.48528	97	94	95.5	2.12132	195	132	163.5	44.5477	1646	137.167
ENSMGAG00000001098	444444444444	4.20266e+95	4.20272e+95	-;-;-;-;-;-;-;-;-;-;-;-	3079	TRIM2	tripartite motif containing 2 [Source:HGNC Symbol;Acc:HGNC:15974]	ensembl	protein_coding	10	8	9	1.41421	10	6	8	2.82843	2	8	5	4.24264	1	2	1.5	0.707107	3	8	5.5	3.53553	19	7	13	8.48528	84	7
ENSMGAG00000001100	1919	298247299470	299085300410	-;-	1780	ENSMGAG00000001100	Chloride intracellular channel 3	ensembl	protein_coding	62	68	65	4.24264	113	88	100.5	17.6777	29	30	29.5	0.707107	42	53	47.5	7.77817	51	43	47	5.65685	45	56	50.5	7.77817	680	56.6667
ENSMGAG00000001102	0	394704395501395577398472398472417259417259422025422025422533422533423382423382432848432848444402444402462137462137471420471420473446473446474972478370478370479009479009483851485499487620489115489877490825490971491117493261494882495496497176497250498421498421	395702395521395702398576398576417358417358422107422107422682422682423499423499433034433034444623444623462250462250471543471543473564473564475058478458478458479556479778484065485694487840489366490034490913490990491276493337495056495574497282497282498579498579	-;-;-;-;-;-;-;-;-;-;-;-;-;-;-;-;-;-;-;-;-;-;-;-;-;-;-;-;-;-;-;-;-;-;-;-;-;-;-;-;-;-;-	5175	WDR7	WD repeat domain 7	uniprot	protein_coding	264	251	257.5	9.19239	298	289	293.5	6.36396	139	267	203	90.5097	150	101	125.5	34.6482	122	153	137.5	21.9203	337	230	283.5	75.6604	2601	216.75
ENSMGAG00000001104	1.11111e+25	4.57103e+155	4.58213e+155	-;-;-;-;-;-;-;-;-;-;-;-;-;-;-;-;-;-;-;-;-;-;-;-;-;-	4684	ATP13A1	ATPase 13A1	DAVID	protein_coding	875	919	897	31.1127	865	696	780.5	119.501	753	969	861	152.735	581	768	674.5	132.229	810	922	866	79.196	968	1118	1043	106.066	10244	853.667
ENSMGAG00000001105	22	8385679183857530	8385688983857766	+;+	336	H2BE1	H2B.E variant histone 1 [Source:HGNC Symbol;Acc:HGNC:53833]	ensembl	protein_coding	0	0	0	0	0	0	0	0	0	0	0	0	0	0	0	0	0	0	0	0	0	0	0	0	0	0
ENSMGAG00000001108	27	1243423	1244817	+	1395	ENSMGAG00000001108	lncRNA	ensembl	lncRNA	1	1	1	0	0	0	0	0	0	0	0	0	0	0	0	0	0	0	0	0	0	1	0.5	0.707107	3	0.25
ENSMGAG00000001109	1.91919e+199	301567;301567;304230;304230;304637;304637;304938;304938;305292;305292;305667;305667;306053;306053;306528;306528;306870;306870;307151;307151;307472;307472;308514;308514;308962;308962;309363;309363;309558;309558;309962;309962;310403;310403;310862;310862;311119;311119;311852;311977;311982;312622;312622;313073;313073;314456;314456;314719;314901;314921;315345;315345;316022;316022;316507;316507;317009;…	304017;304017;304436;304436;304774;304774;305040;305040;305384;305384;305770;305770;306187;306187;306669;306669;307048;307048;307268;307268;307604;307604;308637;308637;309109;309109;309478;309478;309732;309732;310022;310022;310514;310514;310967;310967;311332;311364;311887;312266;312266;312724;312724;313285;313285;314627;314673;314746;315041;315041;315548;315548;316170;316170;316703;316703;317109;…	-;-;-;-;-;-;-;-;-;-;-;-;-;-;-;-;-;-;-;-;-;-;-;-;-;-;-;-;-;-;-;-;-;-;-;-;-;-;-;-;-;-;-;-;-;-;-;-;-;-;-;-;-;-;-;-;-;-;-;-;-;-;-;-;-;-;-;-;-;-;-;-;-;-;-;-;-;-;-;-;-;-;-;-;-;-;-;-;-;-;-;-;-;-;-;-;-;-;-;-	9780	ABCA2	ATP binding cassette subfamily A member 2	DAVID	protein_coding	310	330	320	14.1421	326	307	316.5	13.435	274	516	395	171.12	391	310	350.5	57.2756	621	726	673.5	74.2462	1102	976	1039	89.0955	6189	515.75
ENSMGAG00000001111	2.12121e+39	5.18835e+139	5.18839e+139	+;+;+;+;+;+;+;+;+;+;+;+;+;+;+;+;+;+;+;+	847	STX1A	syntaxin 1A	DAVID	protein_coding	133	116	124.5	12.0208	117	136	126.5	13.435	91	124	107.5	23.3345	83	90	86.5	4.94975	85	116	100.5	21.9203	248	184	216	45.2548	1523	126.917
ENSMGAG00000001112	2.62626e+185	1547924;1549167;1549167;1549560;1551723;1551723;1551723;1551723;1553921;1553921;1553921;1553921;1555484;1555484;1555484;1555484;1557991;1557991;1557991;1558830;1559050;1559050;1559050;1559050;1559607;1559607;1559607;1560800;1560800;1560800;1560800;1562926;1562926;1562926;1562926;1563440;1563440;1563440;1563440;1564423;1564423;1564423;1564423;1566659;1566659;1566659;1566659;1570491;1570491;1570491…	1548029;1549397;1549397;1549632;1551912;1551912;1551912;1551912;1554085;1554085;1554085;1554085;1555543;1555543;1555543;1555543;1558110;1558110;1558110;1558957;1559257;1559257;1559257;1559257;1559848;1559848;1559848;1561003;1561003;1561003;1561003;1562998;1562998;1562998;1562998;1563557;1563557;1563557;1563557;1564552;1564552;1564552;1564552;1566886;1566886;1566886;1566886;1570838;1570838;1570838…	+;+;+;+;+;+;+;+;+;+;+;+;+;+;+;+;+;+;+;+;+;+;+;+;+;+;+;+;+;+;+;+;+;+;+;+;+;+;+;+;+;+;+;+;+;+;+;+;+;+;+;+;+;+;+;+;+;+;+;+;+;+;+;+;+;+;+;+;+;+;+;+;+;+;+;+;+;+;+;+;+;+;+;+;+;+;+;+;+;+;+;+;+	4977	PRDM10	PR/SET domain 10 [Source:HGNC Symbol;Acc:HGNC:13995]	ensembl	protein_coding	1005	1117	1061	79.196	949	886	917.5	44.5477	532	709	620.5	125.158	617	448	532.5	119.501	377	491	434	80.6102	1084	723	903.5	255.266	8938	744.833
ENSMGAG00000001113	2.72727e+29	1.29042e+104	1.29151e+104	-;-;-;-;-;-;-;-;-;-;-;-;-;-;-	2401	GABPB2	GA binding protein transcription factor subunit beta 2 [Source:HGNC Symbol;Acc:HGNC:28441]	ensembl	protein_coding	269	290	279.5	14.8492	264	216	240	33.9411	326	359	342.5	23.3345	218	290	254	50.9117	328	343	335.5	10.6066	240	315	277.5	53.033	3458	288.167
ENSMGAG00000001114	2.92929e+239	1298636;1298696;1298863;1298967;1299321;1299568;1299568;1299568;1299568;1299594;1302486;1302486;1303118;1303118;1303217;1303218;1303218;1303218;1303218;1303218;1303218;1303221;1305083;1305083;1305083;1305083;1305083;1305083;1305083;1305083;1305709;1305709;1305709;1305709;1305709;1305709;1305709;1305709;1306346;1306346;1306346;1306346;1306346;1306346;1306346;1306346;1306648;1306648;1306648;1306648…	1298674;1298898;1298877;1299008;1299344;1299675;1299675;1299681;1299675;1299675;1302499;1302499;1303184;1303184;1303410;1303410;1303410;1303410;1303410;1303410;1303410;1303410;1305335;1305335;1305335;1305335;1305335;1305335;1305335;1305335;1305871;1305871;1305871;1305871;1305871;1305871;1305871;1305871;1306507;1306507;1306507;1306507;1306507;1306507;1306507;1306507;1306743;1306752;1306743;1306743…	+;+;+;+;+;+;+;+;+;+;+;+;+;+;+;+;+;+;+;+;+;+;+;+;+;+;+;+;+;+;+;+;+;+;+;+;+;+;+;+;+;+;+;+;+;+;+;+;+;+;+;+;+;+;+;+;+;+;+;+;+;+;+;+;+;+;+;+;+;+;+;+;+;+;+;+;+;+;+;+;+;+;+;+;+;+;+;+;+;+;+;+;+;+;+;+;+;+;+;+;+;+;+;+;+;+;+;+;+;+;+;+;+;+;+;+;+;+;+;+	3896	ITGB3	integrin subunit beta 3	ensembl	protein_coding	5	5	5	0	3	5	4	1.41421	41	39	40	1.41421	95	80	87.5	10.6066	90	132	111	29.6985	72	75	73.5	2.12132	642	53.5
ENSMGAG00000001115	2.82828e+87	734947734947735893735893736967736967737733737733738604738604738604739763739763739763740582740582740582741326741326741326742080742080742080742874742874742874743483743483743483743964743964743964744479744479744479745113745113745113746068746068746068746578746578746578	735012735012735956735956738002737233738002738002738870738870738870740035740035740035740842740842740842741598741598741598742349742349742349743143743143743143743755743755743755744233744233744233744748744748744748745385745385745385746340746340746340746839746839746839	+;+;+;+;+;+;+;+;+;+;+;+;+;+;+;+;+;+;+;+;+;+;+;+;+;+;+;+;+;+;+;+;+;+;+;+;+;+;+;+;+;+;+;+	4401	ENSMGAG00000001115	receptor-type tyrosine-protein phosphatase V-like	ensembl	protein_coding	938	802	870	96.1665	1379	1331	1355	33.9411	693	1221	957	373.352	659	560	609.5	70.0036	605	784	694.5	126.572	1151	1030	1090.5	85.5599	11153	929.417
ENSMGAG00000001116	252525252525	8.57074e+35	8.57112e+35	+;+;+;+;+;+	2122	PPP1R8	protein phosphatase 1 regulatory subunit 8 [Source:HGNC Symbol;Acc:HGNC:9296]	ensembl	protein_coding	530	523	526.5	4.94975	587	511	549	53.7401	404	479	441.5	53.033	337	355	346	12.7279	348	374	361	18.3848	570	509	539.5	43.1335	5527	460.583
ENSMGAG00000001117	8.88889e+23	1.76424e+167	1.76484e+167	-;-;-;-;-;-;-;-;-;-;-;-;-;-;-;-;-;-;-;-;-;-;-;-	2575	CSGALNACT2	chondroitin sulfate N-acetylgalactosaminyltransferase 2 [Source:HGNC Symbol;Acc:HGNC:24292]	ensembl	protein_coding	696	820	758	87.6812	778	715	746.5	44.5477	660	725	692.5	45.9619	461	483	472	15.5563	408	444	426	25.4558	811	731	771	56.5685	7732	644.333
ENSMGAG00000001118	1.41414e+243	229808;229808;229808;229808;229808;229808;230059;230059;230059;230059;230059;230059;231573;231573;231573;231573;231573;231573;232830;232830;232830;232830;232830;232830;233600;233600;233600;233600;233600;233600;234326;234326;234326;234326;234326;234326;235261;235261;235261;235261;235261;235261;237538;237538;237538;237538;237538;237538;238052;238052;238052;238052;238052;238052;238798;238798;238798;…	229937;229937;229937;229937;229937;229937;230170;230170;230170;230170;230170;230170;231745;231745;231745;231745;231745;231745;233034;233034;233034;233034;233034;233034;233713;233713;233713;233713;233713;233713;234376;234376;234376;234376;234376;234376;235287;235287;235287;235287;235287;235287;237698;237698;237698;237698;237698;237698;238191;238191;238191;238191;238191;238191;238983;238983;238983;…	-;-;-;-;-;-;-;-;-;-;-;-;-;-;-;-;-;-;-;-;-;-;-;-;-;-;-;-;-;-;-;-;-;-;-;-;-;-;-;-;-;-;-;-;-;-;-;-;-;-;-;-;-;-;-;-;-;-;-;-;-;-;-;-;-;-;-;-;-;-;-;-;-;-;-;-;-;-;-;-;-;-;-;-;-;-;-;-;-;-;-;-;-;-;-;-;-;-;-;-;-;-;-;-;-;-;-;-;-;-;-;-;-;-;-;-;-;-;-;-;-;-	3835	ITIH3	inter-alpha-trypsin inhibitor heavy chain 3 [Source:HGNC Symbol;Acc:HGNC:6168]	ensembl	protein_coding	0	1	0.5	0.707107	2	0	1	1.41421	2	0	1	1.41421	0	0	0	0	0	0	0	0	1	0	0.5	0.707107	6	0.5
ENSMGAG00000001119	2.72727e+19	1.17649e+69	1.17664e+69	-;-;-;-;-;-;-;-;-;-	2043	MINDY1	MINDY lysine 48 deubiquitinase 1 [Source:HGNC Symbol;Acc:HGNC:25648]	ensembl	protein_coding	805	776	790.5	20.5061	820	758	789	43.8406	588	771	679.5	129.401	500	593	546.5	65.7609	674	787	730.5	79.9031	891	1081	986	134.35	9044	753.667
ENSMGAG00000001120	21	5324522	5326141	+	1620	FZD9	frizzled class receptor 9	ensembl	protein_coding	809	786	797.5	16.2635	1239	1072	1155.5	118.087	920	1342	1131	298.399	1171	1286	1228.5	81.3173	1301	1382	1341.5	57.2756	1852	2171	2011.5	225.567	15331	1277.58
ENSMGAG00000001121	22;22;22;22;22;22;22;22;22;22;22;22;22;22;22;22;22;22;22;22;22;22;22;22;22;22;22;22;22;22;22;22;22;22;22;22;22;22;22;22;22;22;22;22;22;22;22;22;22;22;22;22;22;22;22;22;22;22;22;22;22;22;22;22;22;22;22;22;22;22;22;22;22;22;22;22;22;22;22;22;22;22;22;22;22;22;22;22;22;22;22;22;22;22;22;22;22;22;22;22;22;22;22;22;22;22;22;22;22;22;22;22;22;22;22;22;22;22;22;22;22;22;22;22;22;22;22;22;22;22;22;22;22;…	701701;701701;701701;701701;701701;704351;704351;705744;705744;705744;705744;705744;708008;708024;708024;708024;708042;708417;708581;708741;708746;708750;708772;708772;708772;709683;709710;709710;709710;709710;709710;710194;710194;710194;710194;710659;710945;711100;711191;711258;711304;711339;711881;711963;712145;713593;713593;713593;713593;713593;713617;715620;715620;715620;715629;715702;715702;…	702591;702591;702591;702591;702591;704455;704455;705853;705902;705863;705863;705863;708267;708191;708206;708182;708267;708450;708603;709196;709196;709196;709160;709196;709196;709978;709949;709916;709916;709916;709916;710384;710380;710380;710384;710739;711299;712477;711682;711461;712477;712477;712477;712477;712498;713898;713898;713801;713801;713801;713831;715839;715839;715839;715878;715961;715961;…	-;-;-;-;-;-;-;-;-;-;-;-;-;-;-;-;-;-;-;-;-;-;-;-;-;-;-;-;-;-;-;-;-;-;-;-;-;-;-;-;-;-;-;-;-;-;-;-;-;-;-;-;-;-;-;-;-;-;-;-;-;-;-;-;-;-;-;-;-;-;-;-;-;-;-;-;-;-;-;-;-;-;-;-;-;-;-;-;-;-;-;-;-;-;-;-;-;-;-;-;-;-;-;-;-;-;-;-;-;-;-;-;-;-;-;-;-;-;-;-;-;-;-;-;-;-;-;-;-;-;-;-;-;-;-;-;-;-;-;-;-;-;-;-;-;-;-;-;-;-;-;-;-;-;-;-;-;-;-;-;-;-;-;-;-;-;-;-;-;-;-;-;-;-;-;-;-;-;-;-;-;-;-;-;-;-;-;-;-;-;-;-;-;-;-;-;-;-;-;-…	9548	LOC100539169	chromodomain-helicase-DNA-binding protein 6	DAVID	protein_coding	1451	1277	1364	123.037	1344	1319	1331.5	17.6777	534	997	765.5	327.39	584	488	536	67.8823	391	502	446.5	78.4889	1340	878	1109	326.683	11105	925.417
ENSMGAG00000001122	2.52525e+17	8.34168e+53	8.34261e+53	+;+;+;+;+;+;+;+;+	1883	THEMIS2	thymocyte selection associated family member 2	ensembl	protein_coding	2	1	1.5	0.707107	3	4	3.5	0.707107	0	0	0	0	3	3	3	0	0	1	0.5	0.707107	1	1	1	0	19	1.58333
ENSMGAG00000001123	2.72727e+37	1.27361e+132	1.27456e+132	+;+;+;+;+;+;+;+;+;+;+;+;+;+;+;+;+;+;+	2643	TMOD4	tropomodulin 4 [Source:HGNC Symbol;Acc:HGNC:11874]	ensembl	protein_coding	30	40	35	7.07107	39	51	45	8.48528	11	11	11	0	16	32	24	11.3137	17	19	18	1.41421	15	19	17	2.82843	300	25
ENSMGAG00000001124	8.88889e+38	180442818062211806510180755418075541809535180953518131571813157181614918161491816375181637518181801818180182201718220171823344182334418251841825184182871018287101829219182921918302751830275183581318358131836444183644418385261838526183924318392431841038184103818496341948540	180460218066571806657180765318076531809672180967218132271813227181627118162711816589181658918182871818287182216418221641823600182360018253031825303182882018288201829344182934418305331830533183601218360121836645183664518387671838767183953618395361841289184128918497301948666	-;-;-;-;-;-;-;-;-;-;-;-;-;-;-;-;-;-;-;-;-;-;-;-;-;-;-;-;-;-;-;-;-;-;-;-;-;-;-	3802	RET	ret proto-oncogene [Source:HGNC Symbol;Acc:HGNC:9967]	ensembl	protein_coding	515	564	539.5	34.6482	109	77	93	22.6274	206	213	209.5	4.94975	16	13	14.5	2.12132	78	63	70.5	10.6066	35	28	31.5	4.94975	1917	159.75
ENSMGAG00000001126	2.72727e+59	1.21714e+209	1.21717e+209	+;+;+;+;+;+;+;+;+;+;+;+;+;+;+;+;+;+;+;+;+;+;+;+;+;+;+;+;+;+	2810	RFX5	regulatory factor X5 [Source:HGNC Symbol;Acc:HGNC:9986]	ensembl	protein_coding	401	345	373	39.598	259	187	223	50.9117	140	198	169	41.0122	168	243	205.5	53.033	235	229	232	4.24264	166	221	193.5	38.8909	2792	232.667
ENSMGAG00000001127	1.41414e+27	2.57415e+83	2.57681e+83	+;+;+;+;+;+;+;+;+;+;+;+;+;+	2277	NEK4	NIMA related kinase 4 [Source:HGNC Symbol;Acc:HGNC:11399]	ensembl	protein_coding	971	1109	1040	97.5807	1212	1008	1110	144.25	955	952	953.5	2.12132	970	1063	1016.5	65.7609	749	734	741.5	10.6066	983	978	980.5	3.53553	11684	973.667
ENSMGAG00000001128	12121212121212	3.16065e+41	3.17067e+41	-;-;-;-;-;-;-	1654	RBPMS2	RNA binding protein with multiple splicing 2	DAVID	protein_coding	3	1	2	1.41421	1	0	0.5	0.707107	6	0	3	4.24264	0	2	1	1.41421	2	1	1.5	0.707107	5	4	4.5	0.707107	25	2.08333
ENSMGAG00000001129	3.33333e+24	9.31835e+199	9.31836e+199	+;+;+;+;+;+;+;+;+;+;+;+;+;+;+;+;+;+;+;+;+;+;+;+;+	729	PTGES3	prostaglandin E synthase 3 [Source:HGNC Symbol;Acc:HGNC:16049]	ensembl	protein_coding	4660	5269	4964.5	430.628	4579	3717	4148	609.526	3921	4337	4129	294.156	3007	4133	3570	796.202	4275	4635	4455	254.558	3726	4065	3895.5	239.709	50324	4193.67
ENSMGAG00000001130	2.62626e+97	1583152;1583152;1584076;1584076;1584364;1584364;1585406;1585406;1585787;1585787;1586480;1586480;1586892;1586892;1587441;1587441;1587770;1587770;1588353;1588353;1589291;1589291;1590361;1590361;1590524;1590524;1590985;1590988;1591635;1591635;1592399;1592399;1592805;1592805;1593403;1593403;1594185;1594185;1594507;1594507;1595080;1595780;1595780;1597290;1597290;1598173;1598173;1599036;1599036	1583833;1583833;1584277;1584277;1584491;1584491;1585580;1585580;1585888;1585888;1586553;1586553;1586976;1586976;1587621;1587621;1587878;1587878;1588479;1588479;1589356;1589356;1590440;1590440;1590567;1590567;1591045;1591045;1591809;1591809;1592505;1592505;1592928;1592928;1593482;1593482;1594405;1594405;1594795;1594795;1595298;1596565;1596565;1597396;1597396;1598308;1598308;1599161;1599161	+;+;+;+;+;+;+;+;+;+;+;+;+;+;+;+;+;+;+;+;+;+;+;+;+;+;+;+;+;+;+;+;+;+;+;+;+;+;+;+;+;+;+;+;+;+;+;+;+	4486	NFRKB	nuclear factor related to kappaB binding protein [Source:HGNC Symbol;Acc:HGNC:7802]	ensembl	protein_coding	691	780	735.5	62.9325	687	613	650	52.3259	474	609	541.5	95.4594	321	286	303.5	24.7487	260	284	272	16.9706	616	531	573.5	60.1041	6152	512.667
ENSMGAG00000001131	2.52525e+17	8.40688e+53	8.40772e+53	-;-;-;-;-;-;-;-;-	804	RPA2	replication protein A2	ensembl	protein_coding	706	776	741	49.4975	971	884	927.5	61.5183	797	797	797	0	571	712	641.5	99.7021	640	638	639	1.41421	688	775	731.5	61.5183	8955	746.25
ENSMGAG00000001132	272727272727	1.27181e+41	1.27195e+41	+;+;+;+;+;+	1617	VPS72	vacuolar protein sorting 72 homolog [Source:HGNC Symbol;Acc:HGNC:11644]	ensembl	protein_coding	349	309	329	28.2843	254	239	246.5	10.6066	236	341	288.5	74.2462	187	168	177.5	13.435	251	265	258	9.89949	271	370	320.5	70.0036	3240	270
ENSMGAG00000001133	3333333333333	9.31766e+103	9.31778e+103	+;+;+;+;+;+;+;+;+;+;+;+;+	4179	ATP5B	ATP synthase F1 subunit beta	ensembl	protein_coding	11598	11591	11594.5	4.94975	11275	9128	10201.5	1518.16	10017	13882	11949.5	2732.97	8770	12346	10558	2528.61	12742	14368	13555	1149.76	11562	12924	12243	963.079	140203	11683.6
ENSMGAG00000001134	2.12121e+29	5.23874e+104	5.23876e+104	+;+;+;+;+;+;+;+;+;+;+;+;+;+;+	1380	MKS1	Meckel syndrome, type 1	DAVID	protein_coding	198	191	194.5	4.94975	215	167	191	33.9411	140	144	142	2.82843	128	158	143	21.2132	180	166	173	9.89949	186	178	182	5.65685	2051	170.917
ENSMGAG00000001135	1.71717e+49	6.77175e+149	6.77821e+149	-;-;-;-;-;-;-;-;-;-;-;-;-;-;-;-;-;-;-;-;-;-;-;-;-	4225	LOC100544306	protein HIRA	DAVID	protein_coding	1715	1864	1789.5	105.359	1863	1507	1685	251.73	1310	1527	1418.5	153.442	1185	1330	1257.5	102.53	1234	1247	1240.5	9.19239	2125	1874	1999.5	177.484	18781	1565.08
ENSMGAG00000001137	2.72727e+23	1.20928e+83	1.20954e+83	+;+;+;+;+;+;+;+;+;+;+;+	2102	LOC100543274	selenium-binding protein 1-like	DAVID	protein_coding	0	0	0	0	0	0	0	0	0	0	0	0	0	0	0	0	0	0	0	0	0	0	0	0	0	0
ENSMGAG00000001138	1212121212	3.51272e+29	3.51364e+29	+;+;+;+;+	730	OAZ2	ornithine decarboxylase antizyme 2 [Source:NCBI gene (formerly Entrezgene);Acc:100539411]	ensembl	protein_coding	441	524	482.5	58.6899	629	455	542	123.037	614	582	598	22.6274	468	621	544.5	108.187	563	577	570	9.89949	570	621	595.5	36.0624	6665	555.417
ENSMGAG00000001139	1.0101e+27	4.55173e+83	4.55464e+83	+;+;+;+;+;+;+;+;+;+;+;+;+;+	1705	ODR4	odr-4 GPCR localization factor homolog [Source:HGNC Symbol;Acc:HGNC:24299]	ensembl	protein_coding	617	710	663.5	65.7609	723	618	670.5	74.2462	565	569	567	2.82843	360	403	381.5	30.4056	278	288	283	7.07107	456	324	390	93.3381	5911	492.583
ENSMGAG00000001140	0	5.07921e+41	5.08582e+41	+;+;+;+;+;+;+	1539	ENSMGAG00000001140	PITH domain-containing protein	ensembl	protein_coding	1302	1441	1371.5	98.2878	2067	1589	1828	337.997	1541	1453	1497	62.2254	1085	1444	1264.5	253.851	938	973	955.5	24.7487	1285	1400	1342.5	81.3173	16518	1376.5
ENSMGAG00000001141	2828	28667082866908	28667402867426	+;+	552	ENSMGAG00000001141	Uncharacterized protein	ensembl	protein_coding	30	33	31.5	2.12132	39	29	34	7.07107	35	58	46.5	16.2635	20	17	18.5	2.12132	39	39	39	0	47	62	54.5	10.6066	448	37.3333
ENSMGAG00000001143	2.52525e+45	8.24613e+137	8.24657e+137	+;+;+;+;+;+;+;+;+;+;+;+;+;+;+;+;+;+;+;+;+;+;+	1355	SMPDL3B	sphingomyelin phosphodiesterase acid like 3B [Source:HGNC Symbol;Acc:HGNC:21416]	ensembl	protein_coding	200	192	196	5.65685	262	225	243.5	26.163	205	252	228.5	33.234	266	354	310	62.2254	174	227	200.5	37.4767	252	259	255.5	4.94975	2868	239
ENSMGAG00000001145	1e+20	2.40772e+139	2.40788e+139	+;+;+;+;+;+;+;+;+;+;+;+;+;+;+;+;+;+;+;+	3493	STARD8	StAR related lipid transfer domain containing 8	DAVID	protein_coding	1853	1839	1846	9.89949	2092	1807	1949.5	201.525	1038	1252	1145	151.321	1101	1233	1167	93.3381	1150	1179	1164.5	20.5061	1637	1637	1637	0	17818	1484.83
ENSMGAG00000001147	66666666666	1.44697e+65	1.44891e+65	-;-;-;-;-;-;-;-;-;-;-	1774	ENSMGAG00000001147	Uncharacterized protein	ensembl	protein_coding	286	263	274.5	16.2635	224	221	222.5	2.12132	148	195	171.5	33.234	145	203	174	41.0122	178	201	189.5	16.2635	205	242	223.5	26.163	2511	209.25
ENSMGAG00000001148	1.11111e+229	11584474;11584474;11584852;11584993;11585308;11585308;11585323;11585382;11585396;11585510;11586196;11586196;11586196;11586196;11586196;11586196;11587140;11587140;11587140;11587140;11587140;11587140;11588497;11588497;11588497;11588497;11588497;11588497;11589395;11589395;11589395;11589395;11589395;11589395;11590084;11590084;11590084;11590084;11590084;11590084;11590787;11590787;11590787;11590787;115…	11584481;11584481;11584876;11585039;11585620;11585620;11585620;11585620;11585620;11585620;11586354;11586354;11586354;11586354;11586354;11586354;11587251;11587251;11587251;11587251;11587251;11587251;11588621;11588621;11588621;11588621;11588621;11588621;11589519;11589519;11589519;11589519;11589519;11589519;11590234;11590234;11590234;11590234;11590234;11590234;11590877;11590877;11590877;11590877;115…	+;+;+;+;+;+;+;+;+;+;+;+;+;+;+;+;+;+;+;+;+;+;+;+;+;+;+;+;+;+;+;+;+;+;+;+;+;+;+;+;+;+;+;+;+;+;+;+;+;+;+;+;+;+;+;+;+;+;+;+;+;+;+;+;+;+;+;+;+;+;+;+;+;+;+;+;+;+;+;+;+;+;+;+;+;+;+;+;+;+;+;+;+;+;+;+;+;+;+;+;+;+;+;+;+;+;+;+;+;+;+;+;+;+;+	3511	SAP130	Sin3A associated protein 130 [Source:HGNC Symbol;Acc:HGNC:29813]	ensembl	protein_coding	824	840	832	11.3137	757	620	688.5	96.8736	444	542	493	69.2965	434	450	442	11.3137	414	417	415.5	2.12132	712	702	707	7.07107	7156	596.333
ENSMGAG00000001149	3.0303e+23	1.22732e+83	1.22747e+83	+;+;+;+;+;+;+;+;+;+;+;+	833	C30H19orf70	chromosome 30 open reading frame, human C19orf70	DAVID	protein_coding	261	258	259.5	2.12132	291	264	277.5	19.0919	370	401	385.5	21.9203	341	472	406.5	92.631	440	443	441.5	2.12132	309	434	371.5	88.3883	4284	357
ENSMGAG00000001150	1.41414e+69	4.40037e+209	4.41436e+209	-;-;-;-;-;-;-;-;-;-;-;-;-;-;-;-;-;-;-;-;-;-;-;-;-;-;-;-;-;-;-;-;-;-;-	4750	NISCH	nischarin [Source:HGNC Symbol;Acc:HGNC:18006]	ensembl	protein_coding	1404	1540	1472	96.1665	1622	1414	1518	147.078	1434	1842	1638	288.5	1876	2121	1998.5	173.241	1615	1809	1712	137.179	2996	2576	2786	296.985	22249	1854.08
ENSMGAG00000001151	1.21212e+37	3.60629e+113	3.60983e+113	-;-;-;-;-;-;-;-;-;-;-;-;-;-;-;-;-;-;-	5206	ZNF609	zinc finger protein 609 [Source:HGNC Symbol;Acc:HGNC:29003]	ensembl	protein_coding	1845	1761	1803	59.397	1647	1460	1553.5	132.229	817	1397	1107	410.122	684	694	689	7.07107	778	894	836	82.0244	1648	1509	1578.5	98.2878	15134	1261.17
ENSMGAG00000001154	2.62626e+75	16125981617742162070916207091621109162110916217621621762162230116223011622691162269116230601623060162352816235281624100162410016247561624756162582116258211626232162623216270841627084162738216273821627689162768916281731628173162876516287651629287162928716299051629905	16131611617981162086816208681621236162123616218321621832162246116224611622726162272616232971623297162366716236671624197162419716248651624865162595116259511626336162633616271911627191162749516274951627817162781716283591628359162903916290391629423162942316300661630066	+;+;+;+;+;+;+;+;+;+;+;+;+;+;+;+;+;+;+;+;+;+;+;+;+;+;+;+;+;+;+;+;+;+;+;+;+;+	3294	ST14	ST14 transmembrane serine protease matriptase [Source:HGNC Symbol;Acc:HGNC:11344]	ensembl	protein_coding	321	380	350.5	41.7193	262	192	227	49.4975	227	293	260	46.669	158	178	168	14.1421	242	282	262	28.2843	308	216	262	65.0538	3059	254.917
ENSMGAG00000001155	2.72727e+101	1389175;1389175;1389175;1389175;1389695;1389695;1389695;1389695;1390019;1390019;1390019;1390019;1391168;1391168;1391168;1391168;1391379;1391379;1391379;1391379;1391920;1391920;1391920;1391920;1392277;1392277;1392277;1392277;1392557;1392557;1392557;1392557;1393158;1393158;1393158;1393158;1394439;1394439;1394439;1394439;1394984;1394984;1395494;1395494;1395494;1396180;1396180;1398240;1398240;1398240…	1389607;1389607;1389607;1389607;1389861;1389861;1389861;1389861;1390137;1390137;1390137;1390137;1391260;1391260;1391260;1391260;1391500;1391500;1391500;1391500;1391998;1391998;1391998;1391998;1392455;1392455;1392455;1392455;1392739;1392739;1392739;1392739;1393278;1393278;1393278;1393278;1394624;1394624;1394624;1394624;1395055;1395055;1395606;1395606;1395606;1396233;1396233;1398278;1398278;1398278…	-;-;-;-;-;-;-;-;-;-;-;-;-;-;-;-;-;-;-;-;-;-;-;-;-;-;-;-;-;-;-;-;-;-;-;-;-;-;-;-;-;-;-;-;-;-;-;-;-;-;-	2582	SELENBP1	selenium binding protein 1	ensembl	protein_coding	381	450	415.5	48.7904	496	419	457.5	54.4472	205	220	212.5	10.6066	178	196	187	12.7279	317	404	360.5	61.5183	485	455	470	21.2132	4206	350.5
ENSMGAG00000001156	3030303030303030	1.22478e+55	1.22497e+55	-;-;-;-;-;-;-;-	1079	HSD11B1L	Hydroxysteroid 11-beta dehydrogenase 1 like	uniprot	protein_coding	105	119	112	9.89949	45	41	43	2.82843	60	74	67	9.89949	40	38	39	1.41421	56	60	58	2.82843	35	49	42	9.89949	722	60.1667
ENSMGAG00000001157	389185.138918513891851389185138918513891851389185138918513891851389185138918513891851389185138918513891851389185138918513891851389185138918513891851389185138918513891851389185138918513891851389185138918513891851389185138918513891851389185138918513891851389185138918513891851389185138918513891851389185138918513891851389185138918513891851389185138918513891851389185138918513891851389185138918513891851	404874048741661416614195141951421094210942334425204252042767427674342243422436204362043840438404413144131447014470144956449564540545405468384683847151471514741447414476974769748069480694827548275484964849648896488964913249132495304953050024500245036150361507295072950979509795274952749	408324083241825418254203442034422214222142438426904269042922429224354443544437474374744027440274434444344448504485045334453344672946729469474694747307473074754247542478684786848188481884840948409486354863549040490404927649276497724977250217502175049750497508495084951083510835283652998	-;-;-;-;-;-;-;-;-;-;-;-;-;-;-;-;-;-;-;-;-;-;-;-;-;-;-;-;-;-;-;-;-;-;-;-;-;-;-;-;-;-;-;-;-;-;-;-;-;-;-;-;-;-;-;-;-	5950	ESPL1	Extra spindle pole bodies like 1, separase	uniprot	protein_coding	629	625	627	2.82843	461	350	405.5	78.4889	257	401	329	101.823	214	246	230	22.6274	315	347	331	22.6274	426	494	460	48.0833	4765	397.083
ENSMGAG00000001158	25	792330	793610	+	1281	XKR8	XK related 8 [Source:HGNC Symbol;Acc:HGNC:25508]	ensembl	protein_coding	167	149	158	12.7279	295	250	272.5	31.8198	98	154	126	39.598	196	240	218	31.1127	97	110	103.5	9.19239	169	245	207	53.7401	2170	180.833
ENSMGAG00000001160	2121212121	5.25651e+34	5.25679e+34	+;+;+;+;+	862	BCL7B	BAF chromatin remodeling complex subunit BCL7B	ensembl	protein_coding	420	491	455.5	50.2046	409	396	402.5	9.19239	401	523	462	86.267	256	300	278	31.1127	286	332	309	32.5269	334	408	371	52.3259	4556	379.667
ENSMGAG00000001161	1010	481326482532	481853482693	-;-	690	PDC	phosducin [Source:HGNC Symbol;Acc:HGNC:8759]	ensembl	protein_coding	0	0	0	0	0	0	0	0	0	0	0	0	0	0	0	0	0	0	0	0	0	0	0	0	0	0
ENSMGAG00000001162	0	860084;860084;860345;860568;860568;860568;860568;860568;861961;861961;861961;861961;861961;865216;865216;870408;870686;871341;871341;871341;871373;871373;873598;876319;876363;876363;876363;876363;876363;879935;879935;879935;879935;879935;879935;886763;886763;886763;886763;886763;886763;886763;887557;887557;887557;887557;887557;887557;887557;887962;887962;887962;887962;887962;887962;887962	860107;860107;860377;861917;861917;861917;861917;861917;862893;862926;862954;862898;862954;865244;865244;870499;870720;871549;871549;871549;871549;871549;873673;876525;876525;876525;876525;876525;876525;880213;880213;880213;880213;880213;880213;886875;886875;886875;886875;886875;886875;886875;887704;887704;887704;887704;887704;887704;887704;889456;889456;889456;889456;889456;889456;889456	+;+;+;+;+;+;+;+;+;+;+;+;+;+;+;+;+;+;+;+;+;+;+;+;+;+;+;+;+;+;+;+;+;+;+;+;+;+;+;+;+;+;+;+;+;+;+;+;+;+;+;+;+;+;+;+	5084	ENSMGAG00000001162	Uncharacterized protein	ensembl	protein_coding	493	527	510	24.0416	545	479	512	46.669	334	415	374.5	57.2756	540	459	499.5	57.2756	289	294	291.5	3.53553	634	527	580.5	75.6604	5536	461.333
ENSMGAG00000001163	666666	1.18372e+35	1.18381e+35	+;+;+;+;+;+	344	ENSMGAG00000001163	KRAB domain-containing protein	ensembl	protein_coding	81	67	74	9.89949	71	53	62	12.7279	27	41	34	9.89949	28	40	34	8.48528	19	18	18.5	0.707107	23	37	30	9.89949	505	42.0833
ENSMGAG00000001165	0	8.97705e+35	8.97927e+35	+;+;+;+;+;+	884	SEC11C	SEC11 homolog C, signal peptidase complex subunit [Source:HGNC Symbol;Acc:HGNC:23400]	ensembl	protein_coding	609	763	686	108.894	852	684	768	118.794	766	766	766	0	641	772	706.5	92.631	960	988	974	19.799	974	949	961.5	17.6777	9724	810.333
ENSMGAG00000001166	1.21212e+149	396187;397887;400375;400375;401177;401177;401177;401177;411476;414381;414381;414381;414381;414381;414569;415286;415286;415286;415286;415286;415286;416303;416303;416303;416303;416303;416303;417218;417218;417218;417218;417218;417218;417830;417830;417830;417830;417830;417830;418230;418230;418230;418230;418230;418230;420152;420152;420152;420152;420152;420152;421095;421095;421095;421095;421095;421095;…	396676;397974;400994;400994;401279;401279;401279;401279;411629;414472;414472;414472;414472;414472;414735;415410;415410;415410;415410;415410;415410;416490;416490;416490;416490;416490;416490;417344;417344;417344;417344;417344;417344;418045;418045;418045;418045;418045;418045;418359;418359;418359;418359;418359;418359;420230;420230;420230;420230;420230;420230;421322;421322;421322;421322;421322;421322;…	-;-;-;-;-;-;-;-;-;-;-;-;-;-;-;-;-;-;-;-;-;-;-;-;-;-;-;-;-;-;-;-;-;-;-;-;-;-;-;-;-;-;-;-;-;-;-;-;-;-;-;-;-;-;-;-;-;-;-;-;-;-;-;-;-;-;-;-;-;-;-;-;-;-;-	4116	TRIP4	thyroid hormone receptor interactor 4 [Source:HGNC Symbol;Acc:HGNC:12310]	ensembl	protein_coding	496	531	513.5	24.7487	441	290	365.5	106.773	315	316	315.5	0.707107	197	293	245	67.8823	178	209	193.5	21.9203	205	228	216.5	16.2635	3699	308.25
ENSMGAG00000001167	2.72727e+161	1255495;1256668;1256668;1256668;1257149;1257149;1257149;1257980;1257980;1258685;1258685;1258685;1259503;1259503;1259503;1259503;1259503;1259503;1259894;1259894;1259894;1259894;1259894;1259894;1260319;1260319;1260319;1260319;1260319;1260319;1260643;1260643;1260643;1260643;1260643;1260643;1261075;1261075;1261075;1261075;1261075;1261712;1261712;1261712;1261712;1261712;1261712;1262355;1262355;1262355…	1255524;1257233;1256757;1256757;1257233;1257233;1257233;1258759;1258759;1258759;1258759;1258759;1259632;1259632;1259632;1259632;1259632;1259632;1260031;1260031;1260031;1260031;1260031;1260031;1260403;1260403;1260403;1260403;1260403;1260403;1260691;1260691;1260691;1260691;1260691;1260691;1261158;1261158;1261158;1261158;1261158;1261917;1261917;1261917;1261917;1261917;1261917;1262654;1262654;1262654…	-;-;-;-;-;-;-;-;-;-;-;-;-;-;-;-;-;-;-;-;-;-;-;-;-;-;-;-;-;-;-;-;-;-;-;-;-;-;-;-;-;-;-;-;-;-;-;-;-;-;-;-;-;-;-;-;-;-;-;-;-;-;-;-;-;-;-;-;-;-;-;-;-;-;-;-;-;-;-;-;-	3598	PIP5K1A	phosphatidylinositol-4-phosphate 5-kinase type 1 alpha [Source:HGNC Symbol;Acc:HGNC:8994]	ensembl	protein_coding	662	595	628.5	47.3762	577	594	585.5	12.0208	289	403	346	80.6102	206	218	212	8.48528	263	271	267	5.65685	539	489	514	35.3553	5106	425.5
ENSMGAG00000001168	1919	336765339055	337353340364	+;+	1899	FUT7	fucosyltransferase 7	ensembl	protein_coding	1	0	0.5	0.707107	3	0	1.5	2.12132	1	0	0.5	0.707107	2	0	1	1.41421	1	2	1.5	0.707107	2	1	1.5	0.707107	13	1.08333
ENSMGAG00000001169	3.0303e+55	1.18896e+195	1.18919e+195	+;+;+;+;+;+;+;+;+;+;+;+;+;+;+;+;+;+;+;+;+;+;+;+;+;+;+;+	2551	CELF5	CUGBP Elav-like family member 5 [Source:HGNC Symbol;Acc:HGNC:14058]	ensembl	protein_coding	17	20	18.5	2.12132	35	33	34	1.41421	18	20	19	1.41421	22	30	26	5.65685	22	25	23.5	2.12132	35	45	40	7.07107	322	26.8333
ENSMGAG00000001170	8.88889e+64	1968125;2063038;2064133;2072973;2074178;2074734;2074734;2074734;2075832;2075832;2075832;2077288;2077288;2077288;2078224;2078224;2078224;2078813;2078813;2078813;2079583;2079583;2079583;2081335;2081335;2081335;2082448;2082448;2082448;2083709;2083709;2083709;2084313;2084313;2084313;2085455;2085455;2085455;2086370;2086370;2086370;2087674;2087674;2087674;2088231;2088231;2088231;2089080;2089080;2089080…	1968335;2064226;2064226;2073512;2074339;2074909;2074909;2074909;2075979;2075979;2075979;2077410;2077410;2077410;2078282;2078282;2078282;2078993;2078993;2078993;2079771;2079771;2079771;2081514;2081514;2081514;2082524;2082524;2082524;2083790;2083790;2083790;2084470;2084470;2084470;2085556;2085556;2085556;2087151;2087151;2087151;2087810;2087810;2087810;2088427;2088427;2088427;2089201;2089201;2089201…	-;-;-;-;-;-;-;-;-;-;-;-;-;-;-;-;-;-;-;-;-;-;-;-;-;-;-;-;-;-;-;-;-;-;-;-;-;-;-;-;-;-;-;-;-;-;-;-;-;-;-;-;-;-;-;-;-;-;-;-;-;-;-;-;-	5720	BMS1	BMS1 ribosome biogenesis factor [Source:HGNC Symbol;Acc:HGNC:23505]	ensembl	protein_coding	1397	1512	1454.5	81.3173	1379	1259	1319	84.8528	1126	1221	1173.5	67.1751	815	877	846	43.8406	765	795	780	21.2132	1351	1169	1260	128.693	13666	1138.83
ENSMGAG00000001171	5.55556e+17	1.49352e+97	1.50982e+97	-;-;-;-;-;-;-;-;-;-;-;-;-;-;-;-;-;-	2537	SPON1	spondin 1	DAVID	protein_coding	491	508	499.5	12.0208	327	303	315	16.9706	246	359	302.5	79.9031	189	140	164.5	34.6482	246	318	282	50.9117	1079	703	891	265.872	4909	409.083
ENSMGAG00000001174	2.52525e+135	796260;796260;796260;797334;798226;798226;798226;798604;798604;798604;798604;799109;799109;799109;799109;800325;800325;800325;800325;801285;801285;801285;801285;802462;802462;802462;802462;802725;802725;802725;802725;804100;804100;804100;804100;806105;806105;806105;806105;806986;806986;807749;807749;807749;807749;813223;813223;813223;817938;817938;817938;817938;818718;818718;818718;818718;820200;…	797398;797398;797398;797398;798326;798326;798326;798725;798725;798725;798725;799223;799223;799223;799223;800485;800485;800485;800485;801343;801343;801343;801343;802551;802551;802551;802551;802808;802808;802808;802808;804239;804239;804239;804239;806288;806288;806288;806288;807057;807057;807831;807831;807831;807831;813360;813360;813360;818080;818080;818080;818080;818784;818784;818784;818784;820279;…	-;-;-;-;-;-;-;-;-;-;-;-;-;-;-;-;-;-;-;-;-;-;-;-;-;-;-;-;-;-;-;-;-;-;-;-;-;-;-;-;-;-;-;-;-;-;-;-;-;-;-;-;-;-;-;-;-;-;-;-;-;-;-;-;-;-;-;-	2858	EYA3	EYA transcriptional coactivator and phosphatase 3	ensembl	protein_coding	1172	1333	1252.5	113.844	1460	1289	1374.5	120.915	1104	1305	1204.5	142.128	664	744	704	56.5685	693	785	739	65.0538	1495	1201	1348	207.889	13245	1103.75
ENSMGAG00000001176	1.11111e+73	18975683189758621897606418976218189762181897625318976493189764931897649318978747189787471897874718979488189794881897948818980978189809781898097818981475189814751898147518982175189821751898217518982600189826001898260018982911189829111898291118987226189872261898722618988070189880701898807018989134	18975744189759771897610018976407189764071897640718976600189766001897660018978808189788081897880818979587189795871897958718981101189811011898110118981533189815331898153318982307189823071898230718982793189827931898279318982981189829811898298118987379189873791898737918988191189881951898819518989194	+;+;+;+;+;+;+;+;+;+;+;+;+;+;+;+;+;+;+;+;+;+;+;+;+;+;+;+;+;+;+;+;+;+;+;+;+	1597	LMAN1	lectin, mannose binding 1	DAVID	protein_coding	1820	2021	1920.5	142.128	2095	1832	1963.5	185.969	1457	1668	1562.5	149.2	1156	1085	1120.5	50.2046	1004	1107	1055.5	72.832	1843	1583	1713	183.848	18671	1555.92
ENSMGAG00000001177	1717	705719706211	705876706520	+;+	468	MRPL40	mitochondrial ribosomal protein L40	DAVID	protein_coding	995	1349	1172	250.316	1425	1146	1285.5	197.283	1155	1057	1106	69.2965	997	1511	1254	363.453	1155	1021	1088	94.7523	1051	1041	1046	7.07107	13903	1158.58
ENSMGAG00000001178	2.12121e+41	5.25942e+146	5.25958e+146	+;+;+;+;+;+;+;+;+;+;+;+;+;+;+;+;+;+;+;+;+	4252	TBL2	transducin beta like 2 [Source:HGNC Symbol;Acc:HGNC:11586]	ensembl	protein_coding	158	195	176.5	26.163	210	172	191	26.8701	167	207	187	28.2843	152	187	169.5	24.7487	126	170	148	31.1127	137	165	151	19.799	2046	170.5
ENSMGAG00000001179	1.91919e+27	4.62424e+83	4.63273e+83	-;-;-;-;-;-;-;-;-;-;-;-;-;-	3881	RABL6	RAB, member RAS oncogene family like 6 [Source:HGNC Symbol;Acc:HGNC:24703]	ensembl	protein_coding	1342	1409	1375.5	47.3762	1338	1311	1324.5	19.0919	845	1351	1098	357.796	782	827	804.5	31.8198	774	805	789.5	21.9203	1361	1134	1247.5	160.513	13279	1106.58
ENSMGAG00000001180	1.51515e+25	9.47994e+77	9.4819e+77	+;+;+;+;+;+;+;+;+;+;+;+;+	3159	ENSMGAG00000001180	ANK_REP_REGION domain-containing protein	ensembl	protein_coding	474	483	478.5	6.36396	497	473	485	16.9706	244	388	316	101.823	125	123	124	1.41421	132	130	131	1.41421	582	403	492.5	126.572	4054	337.833
ENSMGAG00000001181	1.71717e+19	7.08729e+59	7.08869e+59	-;-;-;-;-;-;-;-;-;-	1028	UFD1L	ubiquitin fusion degradation 1 like (yeast)	DAVID	protein_coding	982	1129	1055.5	103.945	1133	896	1014.5	167.584	827	825	826	1.41421	834	1161	997.5	231.224	902	1028	965	89.0955	880	1000	940	84.8528	11597	966.417
ENSMGAG00000001182	1.0101e+85	347854347854348965348965350518350518351319351319352053352053352448352448353521354232355084359191359191359762359762360256360256360707360707362287362287363988363988365322365322365669365669366118366118366554366554367216367216373164373164373912373912374565374565	348067348067349848349848350599350599351588351588352223352223352618352618353691354402355254359361359361359911359911360393360393360828360828362524362524364050364050365441365441365803365803366231366231366679366679367344367344373283373283374038374038375227375227	+;+;+;+;+;+;+;+;+;+;+;+;+;+;+;+;+;+;+;+;+;+;+;+;+;+;+;+;+;+;+;+;+;+;+;+;+;+;+;+;+;+;+	4721	HMCN1	hemicentin 1	DAVID	protein_coding	4092	4363	4227.5	191.626	4038	3609	3823.5	303.349	2347	2721	2534	264.458	2227	2116	2171.5	78.4889	1578	1587	1582.5	6.36396	2338	1946	2142	277.186	32962	2746.83
ENSMGAG00000001183	999999	2.46715e+41	2.46718e+41	+;+;+;+;+;+	767	YIPF6	Yip1 domain family member 6	DAVID	protein_coding	315	338	326.5	16.2635	322	260	291	43.8406	250	340	295	63.6396	197	213	205	11.3137	172	213	192.5	28.9914	339	294	316.5	31.8198	3253	271.083
ENSMGAG00000001184	1.41414e+17	4.7588e+53	4.75934e+53	+;+;+;+;+;+;+;+;+	933	TNNC1	troponin C1, slow skeletal and cardiac type [Source:HGNC Symbol;Acc:HGNC:11943]	ensembl	protein_coding	7335	9154	8244.5	1286.23	10753	8683	9718	1463.71	13721	12998	13359.5	511.238	20296	28566	24431	5847.77	21488	24972	23230	2463.56	24865	25057	24961	135.765	207888	17324
ENSMGAG00000001185	4.44444e+164	41894004;41894004;41894004;41894063;41894063;41894377;41894377;41895776;41895776;41895776;41895801;41895801;41896711;41896711;41896711;41896711;41896711;41897700;41897700;41897700;41897700;41897700;41899012;41899012;41899012;41899012;41900085;41900085;41900085;41900085;41900095;41901203;41901203;41901203;41901225;41901225;41901794;41901794;41901794;41901794;41903144;41903153;41903153;41903153;419…	41894344;41894344;41894344;41894310;41894310;41894390;41894390;41895921;41895921;41895921;41895921;41895921;41896799;41896799;41896799;41896799;41896799;41897814;41897814;41897814;41897856;41897814;41899094;41899094;41899094;41899094;41900179;41900163;41900163;41900163;41900179;41901388;41901388;41901388;41901384;41901388;41901951;41901951;41901941;41901951;41903277;41903277;41903277;41903277;419…	-;-;-;-;-;-;-;-;-;-;-;-;-;-;-;-;-;-;-;-;-;-;-;-;-;-;-;-;-;-;-;-;-;-;-;-;-;-;-;-;-;-;-;-;-;-;-;-;-;-;-;-;-;-;-;-;-;-;-;-;-;-;-;-;-;-;-;-;-;-;-;-;-;-;-;-;-;-;-;-;-;-;-;-;-;-;-;-;-;-;-;-;-;-;-;-;-;-;-;-;-;-;-;-;-;-;-;-;-;-;-;-;-;-;-;-;-;-;-;-;-;-;-;-;-;-;-;-;-;-;-;-;-;-;-;-;-;-;-;-;-;-;-;-;-;-;-;-;-;-;-;-;-;-;-;-;-;-;-;-;-;-;-;-;-	5344	TMEM131L	transmembrane 131 like [Source:HGNC Symbol;Acc:HGNC:29146]	ensembl	protein_coding	1005	1201	1103	138.593	1270	1113	1191.5	111.016	824	988	906	115.966	747	902	824.5	109.602	747	745	746	1.41421	1226	1076	1151	106.066	11844	987
ENSMGAG00000001186	389210	5.44536e+24	5.47526e+24	-;-;-;-;-	876	ENSMGAG00000001186	TPR_REGION domain-containing protein	ensembl	protein_coding	34	33	33.5	0.707107	26	22	24	2.82843	20	32	26	8.48528	47	39	43	5.65685	58	50	54	5.65685	31	52	41.5	14.8492	444	37
ENSMGAG00000001187	2.12121e+37	5.26135e+132	5.26148e+132	+;+;+;+;+;+;+;+;+;+;+;+;+;+;+;+;+;+;+	3897	MLXIPL	MLX interacting protein like	ensembl	protein_coding	0	0	0	0	0	0	0	0	0	0	0	0	0	0	0	0	0	0	0	0	0	0	0	0	0	0
ENSMGAG00000001190	5.55556e+41	4.3109e+251	4.31423e+251	-;-;-;-;-;-;-;-;-;-;-;-;-;-;-;-;-;-;-;-;-;-;-;-;-;-;-;-;-;-;-;-;-;-;-;-;-;-;-;-;-;-	5328	KIAA1549L	KIAA1549 like [Source:HGNC Symbol;Acc:HGNC:24836]	ensembl	protein_coding	21	23	22	1.41421	12	5	8.5	4.94975	7	14	10.5	4.94975	9	4	6.5	3.53553	4	3	3.5	0.707107	21	7	14	9.89949	130	10.8333
ENSMGAG00000001191	1.21212e+103	444180;444180;444180;465943;465943;465943;465943;466117;466117;466117;470607;470607;470607;470607;474259;474259;474259;474259;489958;489958;489958;489958;493184;493184;493184;493184;495150;495150;495150;495150;497315;497315;497315;497315;499350;499350;499350;499350;500965;500965;500965;500965;501204;505034;505034;505034;505417;505417;505417;507658;510478;510478	444287;444287;444287;466357;465993;465993;465993;466357;466357;466357;470647;470647;470647;470647;474328;474328;474328;474328;490109;490109;490109;490109;493418;493418;493418;493418;495235;495235;495235;495235;497399;497399;497399;497399;499498;499498;499498;499498;501069;501069;501069;501069;501464;505141;505141;505141;505523;505779;505523;507681;512024;510678	+;+;+;+;+;+;+;+;+;+;+;+;+;+;+;+;+;+;+;+;+;+;+;+;+;+;+;+;+;+;+;+;+;+;+;+;+;+;+;+;+;+;+;+;+;+;+;+;+;+;+;+	3749	CSNK1G1	casein kinase 1 gamma 1 [Source:HGNC Symbol;Acc:HGNC:2454]	ensembl	protein_coding	1101	1229	1165	90.5097	1224	1092	1158	93.3381	698	977	837.5	197.283	553	617	585	45.2548	515	506	510.5	6.36396	909	844	876.5	45.9619	10265	855.417
ENSMGAG00000001193	2.72727e+33	1.36209e+118	1.36215e+118	+;+;+;+;+;+;+;+;+;+;+;+;+;+;+;+;+	3978	POGZ	pogo transposable element derived with ZNF domain	ensembl	protein_coding	916	897	906.5	13.435	898	850	874	33.9411	494	683	588.5	133.643	593	606	599.5	9.19239	491	606	548.5	81.3173	977	878	927.5	70.0036	8889	740.75
ENSMGAG00000001194	0	5.81855e+63	5.81861e+63	+;+;+;+;+;+;+;+	2758	GRIN3A	glutamate ionotropic receptor NMDA type subunit 3A [Source:HGNC Symbol;Acc:HGNC:16767]	ensembl	protein_coding	4	8	6	2.82843	13	3	8	7.07107	3	7	5	2.82843	1	0	0.5	0.707107	13	18	15.5	3.53553	14	6	10	5.65685	90	7.5
ENSMGAG00000001195	27	674941	675501	+	561	LOC104914419	beta-keratin-related protein-like	DAVID	protein_coding	0	0	0	0	0	0	0	0	0	0	0	0	0	0	0	0	0	0	0	0	0	0	0	0	0	0
ENSMGAG00000001196	2323232323232323	5.56285e+47	5.57087e+47	+;+;+;+;+;+;+;+	2081	NOL9	nucleolar protein 9 [Source:HGNC Symbol;Acc:HGNC:26265]	ensembl	protein_coding	1442	1611	1526.5	119.501	1859	1306	1582.5	391.03	867	964	915.5	68.5894	1136	1508	1322	263.044	995	1184	1089.5	133.643	1232	1274	1253	29.6985	15378	1281.5
ENSMGAG00000001197	2727	682159682560	682442682731	-;-	456	ENSMGAG00000001197	Keratin	ensembl	protein_coding	0	0	0	0	0	0	0	0	0	0	0	0	0	0	0	0	0	0	0	0	0	0	0	0	0	0
ENSMGAG00000001202	3333	5.782e+23	5.78281e+23	+;+;+;+	603	HUS1	HUS1 checkpoint clamp component	DAVID	protein_coding	236	270	253	24.0416	207	173	190	24.0416	161	177	169	11.3137	108	113	110.5	3.53553	73	64	68.5	6.36396	86	106	96	14.1421	1774	147.833
ENSMGAG00000001204	99	19807731981607	19814661981821	-;-	909	LOC104912128	uncharacterized LOC104912128	DAVID	protein_coding	96	125	110.5	20.5061	92	106	99	9.89949	114	158	136	31.1127	59	61	60	1.41421	98	135	116.5	26.163	218	174	196	31.1127	1436	119.667
ENSMGAG00000001206	272727	5.86827e+17	5.8753e+17	-;-;-	1266	ENSMGAG00000001206	Uncharacterized protein	ensembl	protein_coding	2	0	1	1.41421	1	0	0.5	0.707107	0	0	0	0	0	0	0	0	0	0	0	0	0	0	0	0	3	0.25
ENSMGAG00000001207	555555555555555	5.32988e+89	5.34937e+89	-;-;-;-;-;-;-;-;-;-;-;-;-;-;-	5057	HIPK3	homeodomain interacting protein kinase 3 [Source:HGNC Symbol;Acc:HGNC:4915]	ensembl	protein_coding	1124	1118	1121	4.24264	984	1011	997.5	19.0919	556	785	670.5	161.927	508	431	469.5	54.4472	347	384	365.5	26.163	1446	874	1160	404.465	9568	797.333
ENSMGAG00000001208	1.61616e+23	1.25743e+95	1.25746e+95	+;+;+;+;+;+;+;+;+;+;+;+	2740	TXNDC11	thioredoxin domain containing 11	ensembl	protein_coding	909	1157	1033	175.362	1089	939	1014	106.066	685	881	783	138.593	595	699	647	73.5391	441	504	472.5	44.5477	554	540	547	9.89949	8993	749.417
ENSMGAG00000001209	2.32323e+97	513999513999513999516848516848516848517322517322517322518582518582518582522543522543522543523364523364523364523601524114524114524114524439524439524439524711524711524711525204525204525204526016526016526016526456526456526456526639526639526639527354527354527354527922527922527922528635528968529702	514542514542514542516977516977516977517395517395517395518683518683518683522671522671522671523486523486523486523663524187524187524187524628524628524628524796524796524796525320525320525320526171526171526171526525526525526525526696526696526696527496527496527496528059528051528051528696529058529714	+;+;+;+;+;+;+;+;+;+;+;+;+;+;+;+;+;+;+;+;+;+;+;+;+;+;+;+;+;+;+;+;+;+;+;+;+;+;+;+;+;+;+;+;+;+;+;+;+	2363	DNAJC11	DnaJ heat shock protein family (Hsp40) member C11 [Source:HGNC Symbol;Acc:HGNC:25570]	ensembl	protein_coding	998	1120	1059	86.267	1146	899	1022.5	174.655	864	948	906	59.397	678	872	775	137.179	795	704	749.5	64.3467	1047	970	1008.5	54.4472	11041	920.083
ENSMGAG00000001210	2.42424e+17	2.61074e+53	2.61981e+53	+;+;+;+;+;+;+;+;+	3119	STC1	stanniocalcin 1	ensembl	protein_coding	222	235	228.5	9.19239	391	302	346.5	62.9325	375	517	446	100.409	557	575	566	12.7279	258	251	254.5	4.94975	708	645	676.5	44.5477	5036	419.667
ENSMGAG00000001211	2.62626e+33	1.66179e+118	1.6619e+118	-;-;-;-;-;-;-;-;-;-;-;-;-;-;-;-;-	3897	ZBTB44	zinc finger and BTB domain containing 44 [Source:HGNC Symbol;Acc:HGNC:25001]	ensembl	protein_coding	234	268	251	24.0416	229	229	229	0	113	164	138.5	36.0624	112	82	97	21.2132	92	118	105	18.3848	319	196	257.5	86.9741	2156	179.667
ENSMGAG00000001214	2.82828e+33	6.72872e+101	6.72943e+101	+;+;+;+;+;+;+;+;+;+;+;+;+;+;+;+;+	2947	LGR6	leucine rich repeat containing G protein-coupled receptor 6	ensembl	protein_coding	0	0	0	0	0	0	0	0	0	1	0.5	0.707107	0	1	0.5	0.707107	0	1	0.5	0.707107	1	0	0.5	0.707107	4	0.333333
ENSMGAG00000001215	1.71717e+145	714314;714393;714393;714393;714771;714771;714771;714775;715104;715104;715104;715104;715627;715627;715627;715627;716281;716281;716281;716281;717591;717591;717591;718117;718117;718866;718866;718866;718866;719246;719246;719246;719246;720053;720053;720053;720053;720120;720550;720550;720550;720976;721081;721081;721081;721439;721439;721439;721439;721795;721795;721795;721795;722317;722317;722317;722317;…	714383;714467;714467;714467;714830;714830;714830;714830;715196;715196;715196;715196;715764;715764;715764;715764;716424;716424;716424;716424;717638;717646;717646;718165;718165;718927;718927;718927;718927;719296;719296;719296;719296;720172;720172;720172;720062;720172;720681;720681;720681;721179;721179;721179;721179;721600;721600;721600;721600;721933;721933;721933;721933;722400;722400;722400;722400;…	+;+;+;+;+;+;+;+;+;+;+;+;+;+;+;+;+;+;+;+;+;+;+;+;+;+;+;+;+;+;+;+;+;+;+;+;+;+;+;+;+;+;+;+;+;+;+;+;+;+;+;+;+;+;+;+;+;+;+;+;+;+;+;+;+;+;+;+;+;+;+;+;+	3452	CDC45	cell division cycle 45	DAVID	protein_coding	597	752	674.5	109.602	535	431	483	73.5391	620	715	667.5	67.1751	281	339	310	41.0122	320	372	346	36.7696	429	407	418	15.5563	5798	483.167
ENSMGAG00000001216	6.66667e+36	2.6741e+221	2.67742e+221	-;-;-;-;-;-;-;-;-;-;-;-;-;-;-;-;-;-;-;-;-;-;-;-;-;-;-;-;-;-;-;-;-;-;-;-;-	4273	DHX30	DExH-box helicase 30 [Source:HGNC Symbol;Acc:HGNC:16716]	ensembl	protein_coding	999	963	981	25.4558	909	800	854.5	77.0746	568	859	713.5	205.768	507	495	501	8.48528	686	817	751.5	92.631	1221	1141	1181	56.5685	9965	830.417
ENSMGAG00000001220	141414	7.97069e+17	7.98376e+17	-;-;-	2062	ENSMGAG00000001220	Tyrosine-protein phosphatase domain-containing protein	ensembl	protein_coding	361	428	394.5	47.3762	327	266	296.5	43.1335	315	435	375	84.8528	212	201	206.5	7.77817	290	283	286.5	4.94975	428	349	388.5	55.8614	3895	324.583
ENSMGAG00000001221	26262626262626	1.70157e+48	1.70509e+48	-;-;-;-;-;-;-	5086	ADAMTS8	ADAM metallopeptidase with thrombospondin type 1 motif 8 [Source:HGNC Symbol;Acc:HGNC:224]	ensembl	protein_coding	37	32	34.5	3.53553	51	55	53	2.82843	31	39	35	5.65685	15	39	27	16.9706	55	74	64.5	13.435	60	51	55.5	6.36396	539	44.9167
ENSMGAG00000001222	3.0303e+29	1.17799e+104	1.17916e+104	+;+;+;+;+;+;+;+;+;+;+;+;+;+;+	3665	NCLN	nicalin [Source:HGNC Symbol;Acc:HGNC:26923]	ensembl	protein_coding	1262	1347	1304.5	60.1041	1360	1161	1260.5	140.714	1034	1133	1083.5	70.0036	691	830	760.5	98.2878	654	795	724.5	99.7021	1038	960	999	55.1543	12265	1022.08
ENSMGAG00000001223	0	58212515;58218468;58218468;58218493;58229085;58229479;58229479;58229823;58229823;58229823;58229823;58229823;58230278;58230278;58230278;58230278;58231463;58231463;58231463;58231463;58231463;58232722;58232722;58232722;58232722;58232722;58233780;58233780;58233780;58233780;58233780;58235865;58235865;58235865;58235865;58235865;58236531;58236531;58236531;58236531;58236531;58237260;58237260;58237260;582…	58212525;58218530;58218530;58218530;58229590;58229590;58229590;58229924;58229924;58229924;58229924;58229924;58230418;58230418;58230418;58230418;58231588;58231588;58231588;58231588;58231588;58232934;58232934;58232934;58232934;58232934;58233929;58233929;58233929;58233929;58233929;58235982;58235982;58235982;58235982;58235982;58236916;58236916;58236916;58236916;58236916;58237381;58237381;58237381;582…	-;-;-;-;-;-;-;-;-;-;-;-;-;-;-;-;-;-;-;-;-;-;-;-;-;-;-;-;-;-;-;-;-;-;-;-;-;-;-;-;-;-;-;-;-;-;-;-;-;-;-;-;-;-;-;-;-;-;-;-;-;-;-;-;-;-;-;-;-;-;-;-;-;-;-;-;-;-;-;-;-;-;-;-;-;-;-;-;-;-;-;-;-;-;-;-	3389	RNF20	ring finger protein 20 [Source:HGNC Symbol;Acc:HGNC:10062]	ensembl	protein_coding	1544	1778	1661	165.463	2388	2087	2237.5	212.839	2140	2349	2244.5	147.785	1760	1937	1848.5	125.158	1709	2034	1871.5	229.81	4184	3588	3886	421.436	27498	2291.5
ENSMGAG00000001224	1.91919e+37	5.13877e+113	5.13906e+113	-;-;-;-;-;-;-;-;-;-;-;-;-;-;-;-;-;-;-	1170	AMBP	alpha-1-microglobulin/bikunin precursor	DAVID	protein_coding	0	0	0	0	1	1	1	0	1	1	1	0	0	5	2.5	3.53553	0	0	0	0	0	0	0	0	9	0.75
ENSMGAG00000001227	1.51515e+33	1.25919e+118	1.25935e+118	+;+;+;+;+;+;+;+;+;+;+;+;+;+;+;+;+	7660	PCDH1	protocadherin 1	ensembl	protein_coding	25	27	26	1.41421	24	22	23	1.41421	25	38	31.5	9.19239	44	26	35	12.7279	35	45	40	7.07107	80	88	84	5.65685	479	39.9167
ENSMGAG00000001228	25252525	6.24981e+23	6.26568e+23	+;+;+;+	3147	LUZP1	leucine zipper protein 1	DAVID	protein_coding	697	731	714	24.0416	508	477	492.5	21.9203	320	434	377	80.6102	188	179	183.5	6.36396	266	252	259	9.89949	584	488	536	67.8823	5124	427
ENSMGAG00000001229	99	19070311907359	19072021907909	+;+	723	ENSMGAG00000001229	Uncharacterized protein	ensembl	protein_coding	0	1	0.5	0.707107	3	2	2.5	0.707107	1	1	1	0	0	0	0	0	2	2	2	0	4	2	3	1.41421	18	1.5
ENSMGAG00000001230	111111111111	1.15635e+47	1.15639e+47	+;+;+;+;+;+	933	AMMECR1L	AMMECR1 like	ensembl	protein_coding	246	278	262	22.6274	232	259	245.5	19.0919	153	183	168	21.2132	109	97	103	8.48528	79	97	88	12.7279	232	159	195.5	51.6188	2124	177
ENSMGAG00000001234	212121212121	5.38321e+41	5.38407e+41	-;-;-;-;-;-	1761	TRIM50	tripartite motif containing 50	DAVID	protein_coding	1	0	0.5	0.707107	0	0	0	0	0	1	0.5	0.707107	0	0	0	0	0	0	0	0	0	0	0	0	2	0.166667
ENSMGAG00000001235	9999	1.83515e+27	1.83529e+27	+;+;+;+	567	EDA	ectodysplasin A [Source:HGNC Symbol;Acc:HGNC:3157]	ensembl	protein_coding	158	157	157.5	0.707107	168	132	150	25.4558	117	160	138.5	30.4056	128	107	117.5	14.8492	94	98	96	2.82843	138	175	156.5	26.163	1632	136
ENSMGAG00000001236	2.52525e+247	584519;584519;584519;584519;584519;584519;584519;585904;585904;585904;585904;585904;585904;585904;586836;586836;586836;586836;586836;586836;586836;587993;587993;587993;587993;587993;587993;587993;588518;588518;588518;588518;588518;588518;588518;589451;589451;589451;589451;589451;589451;589451;589941;589941;589941;589941;589941;589941;589941;590331;590331;590331;590331;590331;590331;590331;590883;…	585253;585253;585253;585253;585253;585253;585253;586050;586050;586050;586050;586050;586050;586050;586963;586963;586963;586963;586963;586963;586963;588107;588107;588107;588107;588107;588107;588107;588705;588705;588705;588705;588705;588705;588705;589583;589583;589583;589583;589583;589583;589583;590052;590052;590052;590052;590052;590052;590052;590404;590404;590404;590404;590404;590404;590404;591017;…	-;-;-;-;-;-;-;-;-;-;-;-;-;-;-;-;-;-;-;-;-;-;-;-;-;-;-;-;-;-;-;-;-;-;-;-;-;-;-;-;-;-;-;-;-;-;-;-;-;-;-;-;-;-;-;-;-;-;-;-;-;-;-;-;-;-;-;-;-;-;-;-;-;-;-;-;-;-;-;-;-;-;-;-;-;-;-;-;-;-;-;-;-;-;-;-;-;-;-;-;-;-;-;-;-;-;-;-;-;-;-;-;-;-;-;-;-;-;-;-;-;-;-;-	3246	KDM1A	lysine demethylase 1A	DAVID	protein_coding	1232	1305	1268.5	51.6188	1198	1011	1104.5	132.229	786	1078	932	206.475	432	436	434	2.82843	488	529	508.5	28.9914	1096	881	988.5	152.028	10472	872.667
ENSMGAG00000001238	2929292929	2.87794e+34	2.87808e+34	+;+;+;+;+	558	CBX1	chromobox 1	ensembl	protein_coding	719	871	795	107.48	861	728	794.5	94.0452	672	818	745	103.238	561	569	565	5.65685	645	702	673.5	40.3051	1511	1173	1342	239.002	9830	819.167
ENSMGAG00000001239	2.42424e+39	1.51464e+119	1.51617e+119	+;+;+;+;+;+;+;+;+;+;+;+;+;+;+;+;+;+;+;+	2185	TNFRSF10B	tumor necrosis factor receptor superfamily, member 10b [Source:NCBI gene (formerly Entrezgene);Acc:664712]	ensembl	protein_coding	481	541	511	42.4264	346	285	315.5	43.1335	447	551	499	73.5391	343	439	391	67.8823	635	715	675	56.5685	615	631	623	11.3137	6029	502.417
ENSMGAG00000001240	27272727272727	1.33039e+48	1.33044e+48	-;-;-;-;-;-;-	820	PSMB4	proteasome 20S subunit beta 4	ensembl	protein_coding	3224	3414	3319	134.35	3334	2736	3035	422.85	2491	2861	2676	261.63	1941	2976	2458.5	731.856	2481	2565	2523	59.397	1986	2299	2142.5	221.324	32308	2692.33
ENSMGAG00000001243	99	18452891846062	18453961847996	+;+	2043	LOC104912148	leucine-rich repeat-containing protein 32-like	DAVID	protein_coding	0	0	0	0	0	0	0	0	0	0	0	0	0	0	0	0	0	0	0	0	1	0	0.5	0.707107	1	0.0833333
ENSMGAG00000001244	99999	1.85239e+34	1.85246e+34	+;+;+;+;+	1056	LOC100538380	protein Wnt-11b-like	DAVID	protein_coding	0	0	0	0	6	8	7	1.41421	3	5	4	1.41421	7	12	9.5	3.53553	0	0	0	0	5	5	5	0	51	4.25
ENSMGAG00000001245	2929292929292929	1.27821e+55	1.27833e+55	+;+;+;+;+;+;+;+	2113	mettl2a	methyltransferase like 2A	ensembl	protein_coding	542	603	572.5	43.1335	648	469	558.5	126.572	599	571	585	19.799	393	542	467.5	105.359	533	569	551	25.4558	502	541	521.5	27.5772	6512	542.667
ENSMGAG00000001246	1.11111e+63	1892065018934144189366701893667018936857189375761893757618937576189382641893826418938264189403651894036518940365189411711894117118941171189425171894251718942517189432461894324618943246189444061894440618944406189454031894540318945403189480901894809018948090	1892162618934172189367221893672218936910189377301893773018937730189383341893833418938334189404941894049418940494189413461894134618941346189426641894266418942664189433621894336218943362189445341894453418944534189455691894556918945569189481091894810918948109	-;-;-;-;-;-;-;-;-;-;-;-;-;-;-;-;-;-;-;-;-;-;-;-;-;-;-;-;-;-;-;-	2226	ACAA2	acetyl-CoA acyltransferase 2 [Source:HGNC Symbol;Acc:HGNC:83]	ensembl	protein_coding	4119	4718	4418.5	423.557	6406	5574	5990	588.313	5693	5517	5605	124.451	5111	6061	5586	671.751	2379	2648	2513.5	190.212	4193	3941	4067	178.191	56360	4696.67
ENSMGAG00000001247	389535.13895351389535138953513895351389535138953513895351389535138953513895351389535138953513895351389535138953513895351389535138953513895351389535138953513895351389535138953513895351389535138953513895351389535138953513895351389535138953513895351389535138953513895351	1.47612e+189	1.55902e+189	-;-;-;-;-;-;-;-;-;-;-;-;-;-;-;-;-;-;-;-;-;-;-;-;-;-;-;-;-;-;-;-;-;-;-;-;-;-	6918	LOC100549331	myosin-7-like	DAVID	protein_coding	33	38	35.5	3.53553	76	65	70.5	7.77817	981	941	961	28.2843	2303	2545	2424	171.12	8208	9648	8928	1018.23	9459	8617	9038	595.384	42914	3576.17
ENSMGAG00000001248	11111111111111	1.15799e+55	1.158e+55	+;+;+;+;+;+;+	429	POLR2D	RNA polymerase II subunit D	ensembl	protein_coding	426	552	489	89.0955	439	404	421.5	24.7487	526	492	509	24.0416	321	412	366.5	64.3467	462	476	469	9.89949	382	511	446.5	91.2168	5403	450.25
ENSMGAG00000001249	444444444444444	4.19765e+119	4.19768e+119	-;-;-;-;-;-;-;-;-;-;-;-;-;-;-	823	MND1	meiotic nuclear divisions 1 [Source:HGNC Symbol;Acc:HGNC:24839]	ensembl	protein_coding	342	413	377.5	50.2046	280	230	255	35.3553	323	282	302.5	28.9914	159	227	193	48.0833	169	155	162	9.89949	126	131	128.5	3.53553	2837	236.417
ENSMGAG00000001250	2.72727e+39	1.33745e+139	1.3384e+139	+;+;+;+;+;+;+;+;+;+;+;+;+;+;+;+;+;+;+;+	3630	CGN	cingulin [Source:HGNC Symbol;Acc:HGNC:17429]	ensembl	protein_coding	128	130	129	1.41421	156	146	151	7.07107	42	87	64.5	31.8198	97	114	105.5	12.0208	36	44	40	5.65685	66	43	54.5	16.2635	1089	90.75
ENSMGAG00000001251	232323	5.34808e+17	5.35034e+17	-;-;-	861	PHF13	PHD finger protein 13 [Source:HGNC Symbol;Acc:HGNC:22983]	ensembl	protein_coding	161	164	162.5	2.12132	151	137	144	9.89949	107	162	134.5	38.8909	74	84	79	7.07107	104	91	97.5	9.19239	133	170	151.5	26.163	1538	128.167
ENSMGAG00000001252	1.11111e+31	1.15077e+127	1.15077e+127	+;+;+;+;+;+;+;+;+;+;+;+;+;+;+;+	4195	WDR33	WD repeat domain 33	uniprot	protein_coding	1652	1706	1679	38.1838	1620	1414	1517	145.664	888	1181	1034.5	207.182	779	892	835.5	79.9031	743	764	753.5	14.8492	1295	1197	1246	69.2965	14131	1177.58
ENSMGAG00000001256	3.33333e+100	366044;366053;366520;366520;366547;366547;366547;366547;366547;371547;371547;371547;371547;371547;371547;371547;374608;374608;374608;374608;374608;374608;374608;376592;376592;376592;376592;376592;376592;376592;378914;378914;378914;378914;378914;378914;378914;380253;380253;380253;380253;380253;380253;380253;381209;381209;381209;381209;381209;381209;381377;381377;381377;381377;381377;381377;381380;…	366070;366070;366696;366696;366696;366696;366696;366696;366696;371597;371597;371597;371597;371597;371597;371597;374730;374730;374730;374730;374730;374730;374730;376656;376656;376656;376656;376656;376656;376656;378997;378997;378997;378997;378997;378997;378997;380365;380365;380405;380365;380365;380365;380365;381269;381269;381269;381269;381269;381269;381452;381452;381452;381452;381452;381452;381452;…	+;+;+;+;+;+;+;+;+;+;+;+;+;+;+;+;+;+;+;+;+;+;+;+;+;+;+;+;+;+;+;+;+;+;+;+;+;+;+;+;+;+;+;+;+;+;+;+;+;+;+;+;+;+;+;+;+;+;+;+;+;+;+;+;+;+;+;+;+;+;+;+;+;+;+;+;+;+;+;+;+;+;+;+;+;+;+;+;+;+;+;+;+;+;+;+;+;+;+;+;+	3523	LOC100539445	tensin-3	DAVID	protein_coding	220	220	220	0	185	157	171	19.799	99	158	128.5	41.7193	31	44	37.5	9.19239	40	55	47.5	10.6066	221	138	179.5	58.6899	1568	130.667
ENSMGAG00000001258	1.51515e+21	1.5868e+76	1.58745e+76	+;+;+;+;+;+;+;+;+;+;+	2363	ENSMGAG00000001258	Uncharacterized protein	ensembl	protein_coding	216	200	208	11.3137	199	183	191	11.3137	80	117	98.5	26.163	94	78	86	11.3137	45	35	40	7.07107	98	110	104	8.48528	1455	121.25
ENSMGAG00000001260	1.31313e+19	1.16002e+79	1.16005e+79	+;+;+;+;+;+;+;+;+;+	1650	ENSMGAG00000001260	pseudogene	ensembl	pseudogene	16	7	11.5	6.36396	25	22	23.5	2.12132	6	16	11	7.07107	25	27	26	1.41421	27	25	26	1.41421	25	36	30.5	7.77817	257	21.4167
ENSMGAG00000001261	15151515	1.60611e+27	1.60647e+27	-;-;-;-	3366	PCDH12	protocadherin 12	ensembl	protein_coding	1	0	0.5	0.707107	0	0	0	0	0	0	0	0	0	0	0	0	0	0	0	0	0	0	0	0	1	0.0833333
ENSMGAG00000001262	161616	1.25266e+23	1.25268e+23	+;+;+	447	LITAF	lipopolysaccharide induced TNF factor	ensembl	protein_coding	10	17	13.5	4.94975	16	19	17.5	2.12132	7	12	9.5	3.53553	6	7	6.5	0.707107	9	9	9	0	4	4	4	0	120	10
ENSMGAG00000001264	2.92929e+31	1.22957e+111	1.23001e+111	+;+;+;+;+;+;+;+;+;+;+;+;+;+;+;+	2261	TLK2	tousled like kinase 2	DAVID	protein_coding	702	792	747	63.6396	678	628	653	35.3553	340	505	422.5	116.673	401	357	379	31.1127	318	404	361	60.8112	808	638	723	120.208	6571	547.583
ENSMGAG00000001265	3333	9.32089e+31	9.32089e+31	-;-;-;-	1143	GPR182	G protein-coupled receptor 182	DAVID	protein_coding	16	8	12	5.65685	8	7	7.5	0.707107	8	9	8.5	0.707107	2	1	1.5	0.707107	2	2	2	0	1	2	1.5	0.707107	66	5.5
ENSMGAG00000001266	232323	5.37225e+17	5.38028e+17	+;+;+	1417	KLHL21	kelch like family member 21	DAVID	protein_coding	149	136	142.5	9.19239	160	135	147.5	17.6777	80	129	104.5	34.6482	72	69	70.5	2.12132	78	113	95.5	24.7487	230	198	214	22.6274	1549	129.083
ENSMGAG00000001267	1.91919e+129	534710;534710;542736;542736;560404;635288;635288;635288;636899;636899;636899;642876;642876;642876;647629;647629;647629;648837;648837;648837;650054;650054;650054;650885;650885;650885;651459;651459;651459;656092;656092;656092;673754;673754;673754;676719;676719;676719;683878;683878;683878;684762;684762;684762;685386;685386;685386;695237;695237;695237;696677;696677;696677;700880;700880;700880;725140;…	537203;537203;542829;542829;560850;635419;635419;635419;636952;636952;636952;643046;643046;643046;647795;647795;647795;649047;649047;649047;650163;650163;650163;651098;651098;651098;651597;651597;651597;656258;656258;656258;673792;673792;673792;676792;676792;676792;683978;683978;683978;684901;684901;684901;685439;685439;685439;695404;695404;695404;696844;696847;696844;700944;700944;700944;725249;…	-;-;-;-;-;-;-;-;-;-;-;-;-;-;-;-;-;-;-;-;-;-;-;-;-;-;-;-;-;-;-;-;-;-;-;-;-;-;-;-;-;-;-;-;-;-;-;-;-;-;-;-;-;-;-;-;-;-;-;-;-;-;-;-;-	5797	EXD3	exonuclease 3'-5' domain containing 3 [Source:HGNC Symbol;Acc:HGNC:26023]	ensembl	protein_coding	327	412	369.5	60.1041	405	375	390	21.2132	359	404	381.5	31.8198	250	291	270.5	28.9914	202	187	194.5	10.6066	271	242	256.5	20.5061	3725	310.417
ENSMGAG00000001268	2424	256082256474	256295256943	+;+	684	NKX2-6	NK2 homeobox 6	DAVID	protein_coding	0	0	0	0	0	0	0	0	0	0	0	0	0	0	0	0	0	0	0	0	0	0	0	0	0	0
ENSMGAG00000001269	29292929	2.86606e+27	2.86744e+27	-;-;-;-	1947	NFE2L1	nuclear factor, erythroid 2 like 1	ensembl	protein_coding	2874	2841	2857.5	23.3345	3120	2599	2859.5	368.403	2061	2650	2355.5	416.486	1936	1900	1918	25.4558	2309	2504	2406.5	137.886	3804	3341	3572.5	327.39	31939	2661.58
ENSMGAG00000001270	2.82828e+25	6.31419e+77	6.31512e+77	+;+;+;+;+;+;+;+;+;+;+;+;+	1992	ZC3H11A	zinc finger CCCH-type containing 11A	DAVID	protein_coding	838	959	898.5	85.5599	1161	962	1061.5	140.714	630	851	740.5	156.271	1120	1097	1108.5	16.2635	1093	1141	1117	33.9411	1862	1599	1730.5	185.969	13313	1109.42
ENSMGAG00000001271	4	123872	126537	+	2666	TLR2	toll-like receptor 2 type-1	ensembl	protein_coding	4	6	5	1.41421	4	3	3.5	0.707107	0	5	2.5	3.53553	0	2	1	1.41421	0	3	1.5	2.12132	0	0	0	0	27	2.25
ENSMGAG00000001272	2525252525252525	5.33101e+47	5.37798e+47	-;-;-;-;-;-;-;-	5697	RLF	RLF zinc finger	ensembl	protein_coding	718	809	763.5	64.3467	772	670	721	72.1249	521	697	609	124.451	544	520	532	16.9706	449	501	475	36.7696	1107	876	991.5	163.342	8184	682
ENSMGAG00000001273	1.61616e+29	1.25475e+119	1.25487e+119	-;-;-;-;-;-;-;-;-;-;-;-;-;-;-	3589	USP42	ubiquitin specific peptidase 42	ensembl	protein_coding	93	85	89	5.65685	62	70	66	5.65685	26	40	33	9.89949	27	32	29.5	3.53553	27	23	25	2.82843	98	42	70	39.598	625	52.0833
ENSMGAG00000001274	0	3.40767e+111	3.40772e+111	-;-;-;-;-;-;-;-;-;-;-;-;-;-	8114	PRUNE2	prune homolog 2 with BCH domain [Source:HGNC Symbol;Acc:HGNC:25209]	ensembl	protein_coding	345	384	364.5	27.5772	418	419	418.5	0.707107	440	661	550.5	156.271	144	132	138	8.48528	122	153	137.5	21.9203	1017	462	739.5	392.444	4697	391.417
ENSMGAG00000001275	2.32323e+59	5.45633e+179	5.46186e+179	-;-;-;-;-;-;-;-;-;-;-;-;-;-;-;-;-;-;-;-;-;-;-;-;-;-;-;-;-;-	1658	ZBTB48	zinc finger and BTB domain containing 48 [Source:HGNC Symbol;Acc:HGNC:4930]	ensembl	protein_coding	410	408	409	1.41421	459	357	408	72.1249	286	350	318	45.2548	339	378	358.5	27.5772	369	402	385.5	23.3345	444	446	445	1.41421	4648	387.333
ENSMGAG00000001276	242424	2.37512e+17	2.38035e+17	-;-;-	837	SLC25A37	solute carrier family 25 member 37	DAVID	protein_coding	118	140	129	15.5563	91	69	80	15.5563	71	92	81.5	14.8492	53	45	49	5.65685	69	66	67.5	2.12132	108	106	107	1.41421	1028	85.6667
ENSMGAG00000001277	1.51515e+29	1.66602e+104	1.66605e+104	+;+;+;+;+;+;+;+;+;+;+;+;+;+;+	1848	SLC23A1	solute carrier family 23 member 1	ensembl	protein_coding	0	0	0	0	0	0	0	0	0	0	0	0	0	0	0	0	0	0	0	0	0	0	0	0	0	0
ENSMGAG00000001279	1.71717e+17	9.57222e+62	9.5729e+62	+;+;+;+;+;+;+;+;+	2568	TBC1D10A	TBC1 domain family member 10A	DAVID	protein_coding	678	641	659.5	26.163	753	570	661.5	129.401	431	645	538	151.321	424	489	456.5	45.9619	537	665	601	90.5097	627	718	672.5	64.3467	7178	598.167
ENSMGAG00000001280	131313	1.15921e+23	1.15921e+23	-;-;-	216	ZNRF1	Zinc and ring finger 1	uniprot	protein_coding	130	166	148	25.4558	142	107	124.5	24.7487	109	133	121	16.9706	99	94	96.5	3.53553	123	134	128.5	7.77817	183	188	185.5	3.53553	1608	134
ENSMGAG00000001281	9999999999999	1.80664e+90	1.80675e+90	+;+;+;+;+;+;+;+;+;+;+;+;+	1015	IGBP1	immunoglobulin (CD79A) binding protein 1	DAVID	protein_coding	689	753	721	45.2548	781	610	695.5	120.915	537	528	532.5	6.36396	527	647	587	84.8528	572	616	594	31.1127	627	685	656	41.0122	7572	631
ENSMGAG00000001282	2.62626e+17	1.72224e+62	1.72238e+62	+;+;+;+;+;+;+;+;+	2799	ADAMTS15	ADAM metallopeptidase with thrombospondin type 1 motif 15 [Source:HGNC Symbol;Acc:HGNC:16305]	ensembl	protein_coding	143	122	132.5	14.8492	204	237	220.5	23.3345	51	69	60	12.7279	28	30	29	1.41421	0	5	2.5	3.53553	20	12	16	5.65685	921	76.75
ENSMGAG00000001283	1.21212e+17	5.16325e+53	5.16501e+53	+;+;+;+;+;+;+;+;+	818	PPIB	peptidylprolyl isomerase B [Source:HGNC Symbol;Acc:HGNC:9255]	ensembl	protein_coding	8642	8464	8553	125.865	7887	6272	7079.5	1141.98	5930	7577	6753.5	1164.6	6382	9142	7762	1951.61	11115	12669	11892	1098.84	8144	10134	9139	1407.14	102358	8529.83
ENSMGAG00000001284	1.91919e+29	7.82524e+89	7.82835e+89	+;+;+;+;+;+;+;+;+;+;+;+;+;+;+	2507	NOXA1	NADPH oxidase activator 1	ensembl	protein_coding	20	23	21.5	2.12132	36	15	25.5	14.8492	14	20	17	4.24264	22	16	19	4.24264	1	9	5	5.65685	2	9	5.5	4.94975	187	15.5833
ENSMGAG00000001285	444	1.75571e+17	1.76081e+17	-;-;-	1165	SFRP2	secreted frizzled related protein 2 [Source:HGNC Symbol;Acc:HGNC:10777]	ensembl	protein_coding	40	31	35.5	6.36396	55	32	43.5	16.2635	138	166	152	19.799	128	153	140.5	17.6777	1528	1743	1635.5	152.028	719	762	740.5	30.4056	5495	457.917
ENSMGAG00000001287	1.0101e+17	5.77452e+53	5.77858e+53	-;-;-;-;-;-;-;-;-	1763	PTGS2	prostaglandin-endoperoxide synthase 2 [Source:HGNC Symbol;Acc:HGNC:9605]	ensembl	protein_coding	102	110	106	5.65685	58	79	68.5	14.8492	58	70	64	8.48528	17	10	13.5	4.94975	9	15	12	4.24264	35	42	38.5	4.94975	605	50.4167
ENSMGAG00000001288	2.72727e+45	1.35068e+160	1.35073e+160	+;+;+;+;+;+;+;+;+;+;+;+;+;+;+;+;+;+;+;+;+;+;+	1466	TUFT1	tuftelin 1	DAVID	protein_coding	908	854	881	38.1838	1315	1069	1192	173.948	832	956	894	87.6812	838	944	891	74.9533	656	742	699	60.8112	1061	995	1028	46.669	11170	930.833
ENSMGAG00000001289	1.21212e+29	5.19501e+89	5.19907e+89	-;-;-;-;-;-;-;-;-;-;-;-;-;-;-	1907	SNX1	sorting nexin 1 [Source:HGNC Symbol;Acc:HGNC:11172]	ensembl	protein_coding	2630	3062	2846	305.47	3252	2866	3059	272.943	3299	3550	3424.5	177.484	2052	2401	2226.5	246.78	2504	2565	2534.5	43.1335	3435	3203	3319	164.049	34819	2901.58
ENSMGAG00000001290	1.31313e+149	11543461;11543461;11548758;11548758;11549809;11550365;11550701;11550701;11550701;11550701;11554163;11554163;11554163;11555010;11555063;11555063;11555063;11559190;11559190;11559190;11559190;11560170;11560170;11560170;11560170;11561229;11561229;11561229;11561229;11562318;11562318;11562318;11562318;11564413;11564413;11564413;11564413;11566629;11566629;11566629;11566629;11569817;11569817;11569817;115…	11544462;11544462;11548807;11548807;11549828;11550462;11550848;11550836;11550836;11550836;11554248;11554248;11554248;11555106;11555106;11555106;11555106;11559278;11559278;11559278;11559278;11560286;11560286;11560286;11560286;11561306;11561306;11561306;11561306;11562474;11562474;11562474;11562474;11564492;11564492;11564492;11564492;11566761;11566761;11566761;11566770;11569941;11569941;11569941;115…	+;+;+;+;+;+;+;+;+;+;+;+;+;+;+;+;+;+;+;+;+;+;+;+;+;+;+;+;+;+;+;+;+;+;+;+;+;+;+;+;+;+;+;+;+;+;+;+;+;+;+;+;+;+;+;+;+;+;+;+;+;+;+;+;+;+;+;+;+;+;+;+;+;+;+	3249	WDR59	WD repeat domain 59	DAVID	protein_coding	654	624	639	21.2132	588	531	559.5	40.3051	269	408	338.5	98.2878	254	225	239.5	20.5061	190	243	216.5	37.4767	366	321	343.5	31.8198	4673	389.417
ENSMGAG00000001291	2.52525e+33	5.14817e+101	5.14948e+101	-;-;-;-;-;-;-;-;-;-;-;-;-;-;-;-;-	2202	ENSMGAG00000001291	pseudogene	ensembl	pseudogene	119	99	109	14.1421	156	106	131	35.3553	86	119	102.5	23.3345	158	181	169.5	16.2635	147	169	158	15.5563	260	256	258	2.82843	1856	154.667
ENSMGAG00000001293	2.42424e+19	2.31215e+59	2.31325e+59	+;+;+;+;+;+;+;+;+;+	1738	ENTPD4	ectonucleoside triphosphate diphosphohydrolase 4	DAVID	protein_coding	263	324	293.5	43.1335	322	316	319	4.24264	198	232	215	24.0416	181	166	173.5	10.6066	116	169	142.5	37.4767	296	244	270	36.7696	2827	235.583
ENSMGAG00000001295	2222222222	8.38981e+79	8.38982e+79	-;-;-;-;-;-;-;-;-;-	2007	AGAP3	ArfGAP with GTPase domain, ankyrin repeat and PH domain 3 [Source:HGNC Symbol;Acc:HGNC:16923]	ensembl	protein_coding	299	270	284.5	20.5061	323	245	284	55.1543	189	286	237.5	68.5894	208	294	251	60.8112	289	323	306	24.0416	272	376	324	73.5391	3374	281.167
ENSMGAG00000001296	99999999	1.81298e+55	1.81302e+55	+;+;+;+;+;+;+;+	1086	LOC100540643	diacylglycerol O-acyltransferase 2-like	DAVID	protein_coding	0	1	0.5	0.707107	0	2	1	1.41421	0	0	0	0	0	0	0	0	0	0	0	0	0	0	0	0	3	0.25
ENSMGAG00000001297	2828282828	6.42298e+29	6.42401e+29	-;-;-;-;-	1163	NELFE	Negative elongation factor E	uniprot	protein_coding	214	144	179	49.4975	200	184	192	11.3137	122	157	139.5	24.7487	144	181	162.5	26.163	164	184	174	14.1421	153	195	174	29.6985	2042	170.167
ENSMGAG00000001298	2.32323e+33	5.5168e+101	5.53062e+101	-;-;-;-;-;-;-;-;-;-;-;-;-;-;-;-;-	2706	TAS1R1	taste 1 receptor member 1 [Source:HGNC Symbol;Acc:HGNC:14448]	ensembl	protein_coding	65	67	66	1.41421	79	57	68	15.5563	22	26	24	2.82843	28	37	32.5	6.36396	12	14	13	1.41421	21	16	18.5	3.53553	444	37
ENSMGAG00000001299	1.0101e+35	6.2834e+107	6.28437e+107	+;+;+;+;+;+;+;+;+;+;+;+;+;+;+;+;+;+	2450	PLA2G4A	phospholipase A2 group IVA [Source:HGNC Symbol;Acc:HGNC:9035]	ensembl	protein_coding	229	236	232.5	4.94975	197	183	190	9.89949	182	215	198.5	23.3345	77	91	84	9.89949	101	80	90.5	14.8492	264	233	248.5	21.9203	2088	174
ENSMGAG00000001300	111111111111	1.14243e+47	1.14244e+47	+;+;+;+;+;+	670	LOC100548709	LIM and senescent cell antigen-like-containing domain protein 2	DAVID	protein_coding	613	765	689	107.48	701	736	718.5	24.7487	502	783	642.5	198.697	271	228	249.5	30.4056	303	332	317.5	20.5061	1098	804	951	207.889	7136	594.667
ENSMGAG00000001302	555555555	6.67235e+53	6.6847e+53	-;-;-;-;-;-;-;-;-	2563	TCP11L1	t-complex 11 like 1 [Source:HGNC Symbol;Acc:HGNC:25655]	ensembl	protein_coding	229	233	231	2.82843	224	201	212.5	16.2635	126	134	130	5.65685	113	84	98.5	20.5061	94	101	97.5	4.94975	239	159	199	56.5685	1937	161.417
ENSMGAG00000001303	4.44444e+18	3.4002e+113	3.40266e+113	-;-;-;-;-;-;-;-;-;-;-;-;-;-;-;-;-;-;-	3603	ENSMGAG00000001303	Uncharacterized protein	ensembl	protein_coding	1	0	0.5	0.707107	0	0	0	0	1	0	0.5	0.707107	2	1	1.5	0.707107	2	2	2	0	5	2	3.5	2.12132	16	1.33333
ENSMGAG00000001305	1.41414e+209	1813096;1813120;1813185;1813280;1813414;1813587;1813587;1813779;1813814;1813814;1813814;1813814;1813873;1813873;1813922;1814527;1814527;1814527;1814527;1814527;1814527;1814527;1815226;1815226;1815226;1815226;1815226;1815226;1815226;1816098;1816098;1816098;1816098;1816098;1816098;1816098;1816770;1816770;1816770;1816770;1816770;1816770;1816770;1818058;1818058;1820025;1820025;1820028;1820028;1820028…	1813259;1813259;1813201;1813375;1813465;1813597;1813597;1813812;1814029;1814029;1814029;1814029;1814029;1814029;1814029;1814558;1814558;1814558;1814558;1814558;1814558;1814558;1815311;1815311;1815311;1815311;1815311;1815311;1815311;1816227;1816227;1816227;1816227;1816227;1816227;1816227;1817048;1817052;1816988;1816870;1817052;1816970;1816870;1818154;1818163;1820155;1820155;1820067;1820067;1820067…	+;+;+;+;+;+;+;+;+;+;+;+;+;+;+;+;+;+;+;+;+;+;+;+;+;+;+;+;+;+;+;+;+;+;+;+;+;+;+;+;+;+;+;+;+;+;+;+;+;+;+;+;+;+;+;+;+;+;+;+;+;+;+;+;+;+;+;+;+;+;+;+;+;+;+;+;+;+;+;+;+;+;+;+;+;+;+;+;+;+;+;+;+;+;+;+;+;+;+;+;+;+;+;+;+	2989	LOC100541931	protein kinase C delta type-like	DAVID	protein_coding	295	307	301	8.48528	341	255	298	60.8112	208	204	206	2.82843	143	131	137	8.48528	104	80	92	16.9706	106	111	108.5	3.53553	2285	190.417
ENSMGAG00000001306	8.88889e+38	220410822041082204108220488522048872204887220523422052342205234220563022056302205630220648422064842206484220762822076282207628220803022080302208030220897422089742208974220958822095882209588221012722101272210127221106322110632211063221125322112532211253221160222118192211905	220428422043222204322220511122051112205111220530122053012205301220580722058072205807220659022065902206590220771322077132207713220815522081552208155220910222091022209102220978022097802209780221030822103082210308221115022111502211150221141122114152211398221169622118432211916	-;-;-;-;-;-;-;-;-;-;-;-;-;-;-;-;-;-;-;-;-;-;-;-;-;-;-;-;-;-;-;-;-;-;-;-;-;-;-	1894	ECD	ecdysoneless cell cycle regulator	DAVID	protein_coding	898	1018	958	84.8528	1065	938	1001.5	89.8026	742	807	774.5	45.9619	583	667	625	59.397	501	591	546	63.6396	861	772	816.5	62.9325	9443	786.917
ENSMGAG00000001307	1.31313e+29	1.15274e+119	1.15274e+119	+;+;+;+;+;+;+;+;+;+;+;+;+;+;+	1073	FA2H	Fatty acid 2-hydroxylase (EC 1.-.-.-)	uniprot	protein_coding	6	6	6	0	0	0	0	0	3	8	5.5	3.53553	2	0	1	1.41421	6	3	4.5	2.12132	1	2	1.5	0.707107	37	3.08333
ENSMGAG00000001308	3.0303e+253	910222;911167;911167;911167;911167;911762;911838;911838;911838;911838;911838;911838;911838;912240;912240;912240;912240;912240;912240;912240;912240;912961;912961;912961;912961;912961;912961;912961;912961;914882;914882;914882;914882;914882;914882;914882;914882;916351;916351;916351;916351;916351;916351;916351;916351;917311;917311;917311;917311;917311;917311;917311;917311;918310;918310;918310;918310;…	910253;911328;911328;911328;911328;911830;911915;911915;911915;911915;911915;911915;911915;912370;912370;912370;912370;912370;912370;912370;912370;913078;913078;913078;913078;913078;913078;913078;913078;915034;915034;915034;915034;915034;915034;915034;915034;916650;916650;916650;916650;916650;916650;916650;916650;917516;917516;917516;917516;917516;917516;917516;917516;918393;918393;918393;918393;…	+;+;+;+;+;+;+;+;+;+;+;+;+;+;+;+;+;+;+;+;+;+;+;+;+;+;+;+;+;+;+;+;+;+;+;+;+;+;+;+;+;+;+;+;+;+;+;+;+;+;+;+;+;+;+;+;+;+;+;+;+;+;+;+;+;+;+;+;+;+;+;+;+;+;+;+;+;+;+;+;+;+;+;+;+;+;+;+;+;+;+;+;+;+;+;+;+;+;+;+;+;+;+;+;+;+;+;+;+;+;+;+;+;+;+;+;+;+;+;+;+;+;+;+;+;+;+	3563	PIP5K1C	phosphatidylinositol-4-phosphate 5-kinase type 1 gamma [Source:HGNC Symbol;Acc:HGNC:8996]	ensembl	protein_coding	251	235	243	11.3137	253	202	227.5	36.0624	164	199	181.5	24.7487	174	167	170.5	4.94975	163	194	178.5	21.9203	199	228	213.5	20.5061	2429	202.417
ENSMGAG00000001309	1.21212e+35	5.31855e+107	5.31894e+107	-;-;-;-;-;-;-;-;-;-;-;-;-;-;-;-;-;-	2254	PATL2	PAT1 homolog 2 [Source:HGNC Symbol;Acc:HGNC:33630]	ensembl	protein_coding	57	55	56	1.41421	55	37	46	12.7279	59	71	65	8.48528	51	44	47.5	4.94975	105	130	117.5	17.6777	165	125	145	28.2843	954	79.5
ENSMGAG00000001310	151515151515	1.64327e+41	1.6435e+41	+;+;+;+;+;+	1035	DNAJC18	DnaJ heat shock protein family (Hsp40) member C18	DAVID	protein_coding	712	763	737.5	36.0624	770	700	735	49.4975	582	743	662.5	113.844	470	556	513	60.8112	543	520	531.5	16.2635	827	786	806.5	28.9914	7972	664.333
ENSMGAG00000001311	4.44444e+42	447315447315447315448856448856448856451543451543451543452503452503452503453299453299453299453843453843453843454061454061454061454575454575454575455272455272455272455565455565455565456123456123456123456989456989456989457962457962457962458322458322459239459520	447880447880447880449049449049449049451682451682451682452611452611452611453401453401453401453944453944453944454210454210454210454667454667454667455373455373455373455655455655455655456216456216456216457042457042457042458428458104458104458428458428459393459528	-;-;-;-;-;-;-;-;-;-;-;-;-;-;-;-;-;-;-;-;-;-;-;-;-;-;-;-;-;-;-;-;-;-;-;-;-;-;-;-;-;-;-	2429	PLRG1	pleiotropic regulator 1 [Source:HGNC Symbol;Acc:HGNC:9089]	ensembl	protein_coding	1103	1200	1151.5	68.5894	1165	1072	1118.5	65.7609	923	1037	980	80.6102	486	452	469	24.0416	395	453	424	41.0122	992	812	902	127.279	10090	840.833
ENSMGAG00000001314	2.42424e+25	1.92898e+77	1.9314e+77	+;+;+;+;+;+;+;+;+;+;+;+;+	2724	LOXL2	lysyl oxidase like 2	ensembl	protein_coding	527	616	571.5	62.9325	298	326	312	19.799	368	575	471.5	146.371	249	222	235.5	19.0919	551	683	617	93.3381	1319	1000	1159.5	225.567	6734	561.167
ENSMGAG00000001315	23232323232323	5.75518e+41	5.75976e+41	+;+;+;+;+;+;+	1544	TNFRSF25	TNF receptor superfamily member 25 [Source:HGNC Symbol;Acc:HGNC:11910]	ensembl	protein_coding	0	3	1.5	2.12132	1	2	1.5	0.707107	0	1	0.5	0.707107	0	1	0.5	0.707107	0	0	0	0	1	0	0.5	0.707107	9	0.75
ENSMGAG00000001316	2.92929e+57	1.2131e+202	1.2135e+202	+;+;+;+;+;+;+;+;+;+;+;+;+;+;+;+;+;+;+;+;+;+;+;+;+;+;+;+;+	5322	MRC2	mannose receptor C type 2 [Source:HGNC Symbol;Acc:HGNC:16875]	ensembl	protein_coding	1607	1490	1548.5	82.7315	1554	1414	1484	98.9949	1135	1766	1450.5	446.184	1271	1257	1264	9.89949	2483	2908	2695.5	300.52	4912	4574	4743	239.002	26371	2197.58
ENSMGAG00000001317	1111111111111111	1.88663e+63	1.88665e+63	+;+;+;+;+;+;+;+	1622	LIPG	lipase G, endothelial type [Source:HGNC Symbol;Acc:HGNC:6623]	ensembl	protein_coding	39	63	51	16.9706	51	44	47.5	4.94975	99	127	113	19.799	49	52	50.5	2.12132	96	98	97	1.41421	193	190	191.5	2.12132	1101	91.75
ENSMGAG00000001318	1.31313e+19	1.15234e+79	1.15239e+79	+;+;+;+;+;+;+;+;+;+	2248	MLKL	mixed lineage kinase domain like pseudokinase	ensembl	protein_coding	3	4	3.5	0.707107	4	5	4.5	0.707107	4	1	2.5	2.12132	1	1	1	0	0	0	0	0	2	0	1	1.41421	25	2.08333
ENSMGAG00000001319	1.71717e+109	753201;753201;753352;753352;754615;754615;755335;755335;758771;758771;759336;759336;763595;763595;764562;764562;765693;765693;766718;766718;768762;771597;771658;779268;780767;790330;808868;808868;808868;809308;809308;809308;809956;809956;809956;810231;810231;810231;811030;811030;811030;811475;811475;811475;812072;812072;812072;813433;813433;813433;815005;815005;815005;815255;815255	753256;753256;753451;753451;754701;754701;755458;755458;758905;758905;759453;759453;763696;763696;764707;764707;765776;765776;766775;766775;769235;771690;771690;780067;780808;790512;808964;808964;808964;809394;809394;809394;810079;810079;810079;810365;810365;810365;811147;811147;811147;811576;811576;811576;812168;812168;812168;813568;813568;813568;815107;815311;815107;815318;815318	+;+;+;+;+;+;+;+;+;+;+;+;+;+;+;+;+;+;+;+;+;+;+;+;+;+;+;+;+;+;+;+;+;+;+;+;+;+;+;+;+;+;+;+;+;+;+;+;+;+;+;+;+;+;+	3813	LOC100544620	septin-2	DAVID	protein_coding	8450	9984	9217	1084.7	9879	8389	9134	1053.59	7730	8286	8008	393.151	5709	7297	6503	1122.89	4987	5493	5240	357.796	7546	7495	7520.5	36.0624	91245	7603.75
ENSMGAG00000001321	1515151515	1.67318e+34	1.67325e+34	-;-;-;-;-	384	PAIP2	poly(A) binding protein interacting protein 2	ensembl	protein_coding	595	715	655	84.8528	783	641	712	100.409	730	717	723.5	9.19239	669	754	711.5	60.1041	700	816	758	82.0244	957	933	945	16.9706	9010	750.833
ENSMGAG00000001322	1.61616e+33	1.2501e+135	1.25011e+135	+;+;+;+;+;+;+;+;+;+;+;+;+;+;+;+;+	4080	EIF2AK1	eukaryotic translation initiation factor 2 alpha kinase 1	DAVID	protein_coding	654	738	696	59.397	718	693	705.5	17.6777	607	594	600.5	9.19239	552	781	666.5	161.927	634	708	671	52.3259	717	696	706.5	14.8492	8092	674.333
ENSMGAG00000001323	2.72727e+75	12730141273279127361013176331318389131847713185901318590131956413195641319564132047313204731320473132090413209041320904132142913214291321429132261513226151322615132390713239071323907132474213247421324742132505413250541325054132561413256141326603132660313275591327559	12731931273420127425513176951318504131882113188211318821131975613197561319756132053713205371320537132100813210081321008132150713215071321507132277813227781322778132399613239961323996132489113248911324891132518213252451325182132567313256731326665132666513295101329510	+;+;+;+;+;+;+;+;+;+;+;+;+;+;+;+;+;+;+;+;+;+;+;+;+;+;+;+;+;+;+;+;+;+;+;+;+;+	4577	SNX27	sorting nexin family member 27	DAVID	protein_coding	848	1035	941.5	132.229	1061	858	959.5	143.543	880	1032	956	107.48	1066	1301	1183.5	166.17	1262	1346	1304	59.397	1476	1469	1472.5	4.94975	13634	1136.17
ENSMGAG00000001327	8.88889e+41	221356322135632213563221387222138722213872221433522143352214335221541322154132215413221722222172222217222221782122178212217821221945722194572219457221989022198902219890222059022205902221101222110122211012222165222216522221652224159222415922241592224611222461122246112225167222516722251672226031	221376322137632213763221396422139642213964221446722144672214467221555522155552215555221734122173412217341221798822179882217988221964422196442219644222002022200202220020222064322206432221207222120722212072222374222237422223742224285222428522242852224736222473622247362225361222536122252482226104	+;+;+;+;+;+;+;+;+;+;+;+;+;+;+;+;+;+;+;+;+;+;+;+;+;+;+;+;+;+;+;+;+;+;+;+;+;+;+;+;+;+	2070	FAM149B1	family with sequence similarity 149 member B1	ensembl	protein_coding	710	840	775	91.9239	591	528	559.5	44.5477	396	539	467.5	101.116	243	181	212	43.8406	221	240	230.5	13.435	425	346	385.5	55.8614	5260	438.333
ENSMGAG00000001328	1e+22	1.79127e+153	1.79149e+153	-;-;-;-;-;-;-;-;-;-;-;-;-;-;-;-;-;-;-;-;-;-	2571	ENSMGAG00000001328	pseudogene	ensembl	pseudogene	2	1	1.5	0.707107	0	0	0	0	0	1	0.5	0.707107	0	3	1.5	2.12132	1	0	0.5	0.707107	0	3	1.5	2.12132	11	0.916667
ENSMGAG00000001329	2.22222e+57	7.85398e+173	7.85774e+173	-;-;-;-;-;-;-;-;-;-;-;-;-;-;-;-;-;-;-;-;-;-;-;-;-;-;-;-;-	4659	RALGAPB	Ral GTPase activating protein non-catalytic subunit beta	ensembl	protein_coding	1064	1106	1085	29.6985	913	842	877.5	50.2046	602	825	713.5	157.685	480	422	451	41.0122	444	505	474.5	43.1335	1232	875	1053.5	252.437	9310	775.833
ENSMGAG00000001330	1.71717e+91	9588155;9588155;9588155;9590169;9590169;9590169;9591946;9591946;9591946;9592997;9592997;9592997;9593703;9593703;9593703;9594168;9594168;9594168;9594736;9594736;9594736;9595582;9595582;9595582;9595816;9595816;9595816;9596360;9596360;9596360;9596642;9596642;9596642;9597591;9597591;9597591;9598576;9598576;9598576;9599528;9599528;9599844;9599844;9600784;9600784;9600784	9588311;9588311;9588311;9590281;9590281;9590281;9592150;9592150;9592150;9593254;9593254;9593254;9593777;9593777;9593777;9594318;9594318;9594318;9594929;9594929;9594929;9595699;9595699;9595699;9596001;9596001;9596001;9596481;9596481;9596481;9596884;9596884;9596884;9597801;9597801;9597801;9598730;9598730;9598730;9599629;9599629;9599915;9599915;9601548;9601548;9601548	+;+;+;+;+;+;+;+;+;+;+;+;+;+;+;+;+;+;+;+;+;+;+;+;+;+;+;+;+;+;+;+;+;+;+;+;+;+;+;+;+;+;+;+;+;+	3127	SF3A1	splicing factor 3a subunit 1 [Source:HGNC Symbol;Acc:HGNC:10765]	ensembl	protein_coding	2683	2990	2836.5	217.082	2237	1821	2029	294.156	1572	1831	1701.5	183.141	1215	1332	1273.5	82.7315	1549	1646	1597.5	68.5894	2215	2062	2138.5	108.187	23153	1929.42
ENSMGAG00000001331	1.51515e+53	1.68449e+188	1.68492e+188	-;-;-;-;-;-;-;-;-;-;-;-;-;-;-;-;-;-;-;-;-;-;-;-;-;-;-	3285	MATR3	matrin 3	ensembl	protein_coding	5919	6548	6233.5	444.77	6456	5686	6071	544.472	6039	6452	6245.5	292.035	4261	5064	4662.5	567.807	3915	4456	4185.5	382.545	6857	5872	6364.5	696.5	67525	5627.08
ENSMGAG00000001332	555555555	6.82588e+53	6.82802e+53	-;-;-;-;-;-;-;-;-	1908	DEPDC7	DEP domain containing 7 [Source:HGNC Symbol;Acc:HGNC:29899]	ensembl	protein_coding	115	151	133	25.4558	95	77	86	12.7279	74	86	80	8.48528	38	64	51	18.3848	106	137	121.5	21.9203	114	93	103.5	14.8492	1150	95.8333
ENSMGAG00000001333	1.91919e+19	7.96624e+59	7.97101e+59	-;-;-;-;-;-;-;-;-;-	1899	LOC100546469	ectonucleoside triphosphate diphosphohydrolase 8	DAVID	protein_coding	1	4	2.5	2.12132	1	1	1	0	2	0	1	1.41421	2	5	3.5	2.12132	1	2	1.5	0.707107	8	3	5.5	3.53553	30	2.5
ENSMGAG00000001335	3333333333	8.26587e+59	8.26734e+59	+;+;+;+;+;+;+;+;+;+	1986	PDIA4	protein disulfide isomerase family A member 4 [Source:HGNC Symbol;Acc:HGNC:30167]	ensembl	protein_coding	3954	4813	4383.5	607.405	3913	3372	3642.5	382.545	4561	4771	4666	148.492	2752	3528	3140	548.715	5267	5880	5573.5	433.456	6392	6658	6525	188.09	55861	4655.08
ENSMGAG00000001336	2.32323e+43	5.62829e+131	5.62961e+131	+;+;+;+;+;+;+;+;+;+;+;+;+;+;+;+;+;+;+;+;+;+	4122	ENSMGAG00000001336	pseudogene	ensembl	pseudogene	180	167	173.5	9.19239	228	182	205	32.5269	74	117	95.5	30.4056	51	73	62	15.5563	21	26	23.5	3.53553	26	30	28	2.82843	1175	97.9167
ENSMGAG00000001337	11;11;11;11;11;11;11;11;11;11;11;11;11;11;11;11;11;11;11;11;11;11;11;11;11;11;11;11;11;11;11;11;11;11;11;11;11;11;11;11;11;11;11;11;11;11;11;11;11;11;11;11;11;11;11;11;11;11;11;11;11;11;11;11;11;11;11;11;11;11;11;11;11;11;11;11;11;11;11;11;11;11;11;11;11;11;11;11;11;11;11;11;11;11;11;11;11;11;11;11;11;11;11;11;11;11;11;11;11;11;11;11;11;11;11;11;11;11;11;11;11;11;11;11;11;11;11;11;11;11;11;11;11;…	11433603;11433603;11433603;11433603;11433603;11434143;11434143;11434369;11434537;11434537;11434537;11434537;11434537;11434537;11434537;11435317;11435317;11435317;11435317;11435317;11435317;11435317;11435317;11436139;11436139;11436139;11436139;11436139;11436139;11436139;11436139;11436917;11436917;11436917;11436917;11436917;11436917;11436917;11436917;11437472;11437472;11437472;11437472;11437472;114…	11433686;11433686;11433686;11433686;11433686;11434199;11434199;11434656;11434656;11434656;11434656;11434656;11434656;11434656;11434656;11435400;11435400;11435400;11435400;11435400;11435400;11435400;11435400;11436255;11436255;11436255;11436255;11436255;11436255;11436255;11436255;11437102;11437102;11437102;11437102;11437102;11437102;11437102;11437102;11437578;11437560;11437560;11437560;11437578;114…	-;-;-;-;-;-;-;-;-;-;-;-;-;-;-;-;-;-;-;-;-;-;-;-;-;-;-;-;-;-;-;-;-;-;-;-;-;-;-;-;-;-;-;-;-;-;-;-;-;-;-;-;-;-;-;-;-;-;-;-;-;-;-;-;-;-;-;-;-;-;-;-;-;-;-;-;-;-;-;-;-;-;-;-;-;-;-;-;-;-;-;-;-;-;-;-;-;-;-;-;-;-;-;-;-;-;-;-;-;-;-;-;-;-;-;-;-;-;-;-;-;-;-;-;-;-;-;-;-;-;-;-;-;-;-;-;-;-;-;-;-;-;-;-;-;-;-;-;-;-;-;-;-;-;-;-;-;-;-;-;-;-;-;-;-;-;-;-;-;-;-;-;-;-;-;-;-;-;-;-;-;-;-;-;-;-;-;-;-;-;-;-;-;-;-;-;-;-;-;-…	7912	MYO7B	myosin VIIB	DAVID	protein_coding	0	0	0	0	1	3	2	1.41421	0	1	0.5	0.707107	0	1	0.5	0.707107	0	0	0	0	2	0	1	1.41421	8	0.666667
ENSMGAG00000001339	6.66667e+141	325315;325315;325315;328911;328973;328973;329719;329719;329778;329778;329778;329778;331564;331564;331564;331564;331564;331564;335484;335484;335484;335484;335484;335484;336960;336960;336960;336960;336960;336960;339884;339884;339884;339884;339884;342137;342204;342204;342204;342204;342204;343294;343294;343294;343294;343294;343294;346319;346319;346319;346319;346319;346319;347100;347100;347100;347100;…	325955;325955;325955;329102;329072;329072;329897;329897;329897;329897;329897;329897;331649;331649;331649;331649;331649;331649;335565;335565;335565;335565;335565;335565;337052;337052;337052;337052;337052;337052;339953;339953;339953;339953;339953;342273;342273;342273;342273;342273;342273;343369;343369;343369;343369;343369;343369;346444;346444;346444;346444;346444;346444;347218;347218;347218;347218;…	+;+;+;+;+;+;+;+;+;+;+;+;+;+;+;+;+;+;+;+;+;+;+;+;+;+;+;+;+;+;+;+;+;+;+;+;+;+;+;+;+;+;+;+;+;+;+;+;+;+;+;+;+;+;+;+;+;+;+;+;+;+;+;+;+;+;+;+;+;+;+;+;+;+;+;+;+;+;+;+;+;+;+;+;+;+;+;+;+;+;+;+;+;+;+;+;+;+;+;+;+;+;+;+;+;+;+;+;+;+;+;+;+;+;+;+;+;+;+;+;+;+;+;+;+;+;+;+;+;+;+;+;+;+;+;+;+;+;+;+;+;+	6549	SMARCC1	SWI/SNF related, matrix associated, actin dependent regulator of chromatin subfamily c member 1 [Source:HGNC Symbol;Acc:HGNC:11104]	ensembl	protein_coding	5787	5797	5792	7.07107	4881	4461	4671	296.985	1967	2872	2419.5	639.932	1082	1277	1179.5	137.886	1348	1414	1381	46.669	2180	1950	2065	162.635	35016	2918
ENSMGAG00000001340	1.0101e+29	1.81662e+104	1.81797e+104	-;-;-;-;-;-;-;-;-;-;-;-;-;-;-	2594	BRINP3	BMP/retinoic acid inducible neural specific 3 [Source:HGNC Symbol;Acc:HGNC:22393]	ensembl	protein_coding	2	2	2	0	0	0	0	0	0	3	1.5	2.12132	0	2	1	1.41421	0	0	0	0	0	2	1	1.41421	11	0.916667
ENSMGAG00000001342	0	7886489293669293669293669293669293669296879296999296999296999296999296999298419298419298419298419298419298419298549309779309779309779314139314139320869320869326529374419374419374419374419378799378799378799378799378799385519385519385519385519385519389499389499389499391109391109391109391109391101136209	7886739294289294289294289294289294289297519297519297519297519297519297519298819298819298819298819298819298819298819311119311119311119315119315119322779322779327319375759375759375759375759379779379779379779379779379779387429387429387429387429387429389929389929389929392019392169392169392169392161136283	+;+;+;+;+;+;+;+;+;+;+;+;+;+;+;+;+;+;+;+;+;+;+;+;+;+;+;+;+;+;+;+;+;+;+;+;+;+;+;+;+;+;+;+;+;+;+;+;+;+	1353	LOC100543589	60S ribosomal protein L17	DAVID	protein_coding	9387	11091	10239	1204.91	13919	11431	12675	1759.28	11166	10448	10807	507.703	9563	14422	11992.5	3435.83	9524	9910	9717	272.943	11512	12418	11965	640.639	134791	11232.6
ENSMGAG00000001343	8.88889e+43	22287042229206223008522300852230918223091822312792231279223148922314892232558223255822325582233811223381122338112233811223481522348152235692223569222366702236670223685822368582238707224007422400742240074224154622415462241546224194022419402241940224249422424942244719224471922447192244845224484522448452251739	22293502229350223017122301712231172223117222314192231419223277122318762232771223277122327712233867223386722338672233867223491022349102235841223584122367402236740223699422369942238975224016722401672240167224165122416512241651224201722420172242017224261122426112244750224475022447502244908224490822449082251827	-;-;-;-;-;-;-;-;-;-;-;-;-;-;-;-;-;-;-;-;-;-;-;-;-;-;-;-;-;-;-;-;-;-;-;-;-;-;-;-;-;-;-;-	3774	UBE2D1	ubiquitin conjugating enzyme E2 D1	ensembl	protein_coding	3026	3333	3179.5	217.082	3487	2808	3147.5	480.126	2763	3063	2913	212.132	2403	2984	2693.5	410.829	2783	2921	2852	97.5807	3307	3271	3289	25.4558	36149	3012.42
ENSMGAG00000001344	13;13;13;13;13;13;13;13;13;13;13;13;13;13;13;13;13;13;13;13;13;13;13;13;13;13;13;13;13;13;13;13;13;13;13;13;13;13;13;13;13;13;13;13;13;13;13;13;13;13;13;13;13;13;13;13;13;13;13;13;13;13;13;13;13;13;13;13;13;13;13;13;13;13;13;13;13;13;13;13;13;13;13;13;13;13;13;13;13;13;13;13;13;13;13;13;13;13;13;13;13;13;13;13;13;13;13;13;13;13;13;13;13;13;13;13;13;13;13;13;13;13;13;13;13;13;13;13;13;13;13;13;13;…	11176037;11176037;11176037;11177763;11177763;11177763;11178723;11178723;11178723;11179347;11179347;11179347;11179808;11179808;11179808;11180440;11180440;11180440;11181024;11181024;11181024;11181534;11181534;11181534;11181941;11181946;11181946;11182232;11182232;11182232;11182761;11182761;11182761;11183292;11183292;11183292;11184017;11184017;11184017;11184798;11184798;11184798;11185331;11185331;111…	11176644;11176644;11176644;11177987;11177987;11177987;11178959;11178959;11178959;11179497;11179497;11179497;11179971;11179971;11179971;11180649;11180649;11180649;11181243;11181243;11181243;11181814;11181791;11181814;11182104;11182104;11182104;11182430;11182430;11182430;11182930;11182930;11182930;11183513;11183513;11183513;11184224;11184224;11184224;11184928;11184928;11184928;11185504;11185504;111…	-;-;-;-;-;-;-;-;-;-;-;-;-;-;-;-;-;-;-;-;-;-;-;-;-;-;-;-;-;-;-;-;-;-;-;-;-;-;-;-;-;-;-;-;-;-;-;-;-;-;-;-;-;-;-;-;-;-;-;-;-;-;-;-;-;-;-;-;-;-;-;-;-;-;-;-;-;-;-;-;-;-;-;-;-;-;-;-;-;-;-;-;-;-;-;-;-;-;-;-;-;-;-;-;-;-;-;-;-;-;-;-;-;-;-;-;-;-;-;-;-;-;-;-;-;-;-;-;-;-;-;-;-;-;-;-;-;-;-;-;-;-;-;-;-;-;-;-;-;-;-;-;-;-;-;-;-;-;-;-;-;-;-;-;-;-;-;-;-;-;-;-;-;-;-;-;-;-;-;-;-;-;-;-;-;-;-;-;-;-;-;-;-;-;-;-;-;-;-;-…	16584	HYDIN	HYDIN, axonemal central pair apparatus protein	DAVID	protein_coding	58	66	62	5.65685	119	98	108.5	14.8492	29	37	33	5.65685	133	93	113	28.2843	41	49	45	5.65685	103	54	78.5	34.6482	880	73.3333
ENSMGAG00000001345	12	538302	538580	+	279	BTM	beta-2-microglobulin [Source:NCBI gene;Acc:414830] ortholog	ensembl	protein_coding	470	511	490.5	28.9914	462	411	436.5	36.0624	438	580	509	100.409	332	398	365	46.669	731	793	762	43.8406	750	781	765.5	21.9203	6657	554.75
ENSMGAG00000001346	2.62626e+23	1.82491e+83	1.8258e+83	-;-;-;-;-;-;-;-;-;-;-;-	3199	SNX19	sorting nexin 19	DAVID	protein_coding	437	477	457	28.2843	810	697	753.5	79.9031	590	673	631.5	58.6899	615	668	641.5	37.4767	478	595	536.5	82.7315	523	520	521.5	2.12132	7083	590.25
ENSMGAG00000001347	111111	1.88469e+23	1.88474e+23	-;-;-	828	C18orf32	chromosome 18 open reading frame 32 [Source:HGNC Symbol;Acc:HGNC:31690]	ensembl	protein_coding	482	567	524.5	60.1041	891	733	812	111.723	827	745	786	57.9828	699	1060	879.5	255.266	747	715	731	22.6274	858	877	867.5	13.435	9201	766.75
ENSMGAG00000001348	2.32323e+67	5.93654e+203	5.93827e+203	+;+;+;+;+;+;+;+;+;+;+;+;+;+;+;+;+;+;+;+;+;+;+;+;+;+;+;+;+;+;+;+;+;+	2989	ACOT7	acyl-CoA thioesterase 7 [Source:HGNC Symbol;Acc:HGNC:24157]	ensembl	protein_coding	332	369	350.5	26.163	301	229	265	50.9117	211	258	234.5	33.234	145	183	164	26.8701	270	231	250.5	27.5772	234	276	255	29.6985	3039	253.25
ENSMGAG00000001349	2525252525252525	3.24826e+47	3.25139e+47	-;-;-;-;-;-;-;-	1183	WASF2	Wiskott-Aldrich syndrome protein family member (WASP family protein member)	uniprot	protein_coding	819	785	802	24.0416	753	742	747.5	7.77817	363	561	462	140.007	139	141	140	1.41421	172	208	190	25.4558	613	475	544	97.5807	5771	480.917
ENSMGAG00000001350	1212121212121212	5.38711e+47	5.38745e+47	+;+;+;+;+;+;+;+	1887	TERB2	telomere repeat binding bouquet formation protein 2 [Source:HGNC Symbol;Acc:HGNC:28520]	ensembl	protein_coding	1383	1555	1469	121.622	1526	1121	1323.5	286.378	1614	1632	1623	12.7279	1596	2187	1891.5	417.9	3203	3558	3380.5	251.023	2551	3182	2866.5	446.184	25108	2092.33
ENSMGAG00000001351	0	1349157;1349157;1349157;1349157;1350027;1350027;1350027;1350027;1350027;1350027;1350027;1368195;1368195;1368195;1368195;1368195;1369379;1369379;1369379;1369379;1369379;1370293;1370293;1370293;1373471;1373471;1374024;1374654;1534784;1536008;1536008;1536836;1536836;1536836;1536836;1540218;1540218;1540218;1540218;1540218;1540760;1540760;1540760;1540760;1540760;1540760;1541400;1541400;1541400;1541400…	1349174;1349174;1349262;1349262;1350312;1350312;1350312;1350312;1350312;1350312;1350312;1368284;1368284;1368284;1368284;1368284;1369572;1369572;1369572;1369572;1369572;1370427;1370427;1370427;1373545;1373545;1374077;1374866;1534873;1536201;1536201;1536970;1536970;1536970;1536970;1540292;1540292;1540292;1540292;1540292;1540813;1540813;1540813;1540813;1540813;1540813;1541612;1541612;1541612;1541612…	+;+;+;+;+;+;+;+;+;+;+;+;+;+;+;+;+;+;+;+;+;+;+;+;+;+;+;+;+;+;+;+;+;+;+;+;+;+;+;+;+;+;+;+;+;+;+;+;+;+;+;+;+;+;+;+;+;+;+	2492	SMAD2	SMAD family member 2 [Source:HGNC Symbol;Acc:HGNC:6768]	ensembl	protein_coding	480	542	511	43.8406	478	488	483	7.07107	414	512	463	69.2965	253	228	240.5	17.6777	278	351	314.5	51.6188	779	655	717	87.6812	5458	454.833
ENSMGAG00000001352	4.44444e+16	4.62892e+101	4.6305e+101	+;+;+;+;+;+;+;+;+;+;+;+;+;+;+;+;+	1577	FGB	fibrinogen beta chain [Source:HGNC Symbol;Acc:HGNC:3662]	ensembl	protein_coding	0	0	0	0	0	0	0	0	0	0	0	0	1	0	0.5	0.707107	0	0	0	0	0	0	0	0	1	0.0833333
ENSMGAG00000001353	3.0303e+17	9.3188e+53	9.32956e+53	+;+;+;+;+;+;+;+;+	2799	CACTIN	cactin, spliceosome C complex subunit [Source:HGNC Symbol;Acc:HGNC:29938]	ensembl	protein_coding	1376	1267	1321.5	77.0746	1175	1067	1121	76.3675	726	913	819.5	132.229	700	883	791.5	129.401	898	1039	968.5	99.7021	1090	1140	1115	35.3553	12274	1022.83
ENSMGAG00000001355	777777777	1.6309e+53	1.63269e+53	-;-;-;-;-;-;-;-;-	1203	KMO	kynurenine 3-monooxygenase	DAVID	protein_coding	0	2	1	1.41421	6	7	6.5	0.707107	1	3	2	1.41421	8	3	5.5	3.53553	2	1	1.5	0.707107	11	7	9	2.82843	51	4.25
ENSMGAG00000001356	2.42424e+27	1.7596e+83	1.78735e+83	-;-;-;-;-;-;-;-;-;-;-;-;-;-	4475	R3HCC1	R3H domain and coiled-coil containing 1	uniprot	protein_coding	1720	1840	1780	84.8528	2159	1892	2025.5	188.798	1612	2044	1828	305.47	1474	1793	1633.5	225.567	1637	1831	1734	137.179	1946	1933	1939.5	9.19239	21881	1823.42
ENSMGAG00000001357	1.71717e+21	9.58122e+76	9.58155e+76	-;-;-;-;-;-;-;-;-;-;-	2368	CCDC157	Coiled-coil domain containing 157	uniprot	protein_coding	25	20	22.5	3.53553	29	28	28.5	0.707107	29	29	29	0	34	35	34.5	0.707107	55	45	50	7.07107	59	50	54.5	6.36396	438	36.5
ENSMGAG00000001358	1515151515151515	1.72719e+55	1.72731e+55	+;+;+;+;+;+;+;+	1312	SIL1	SIL1 nucleotide exchange factor	DAVID	protein_coding	255	275	265	14.1421	301	284	292.5	12.0208	267	283	275	11.3137	195	262	228.5	47.3762	156	217	186.5	43.1335	215	200	207.5	10.6066	2910	242.5
ENSMGAG00000001359	1212121212	5.44663e+29	5.44783e+29	-;-;-;-;-	451	RPS17	ribosomal protein S17 [Source:HGNC Symbol;Acc:HGNC:10397]	ensembl	protein_coding	9035	10015	9525	692.965	9542	8044	8793	1059.25	10154	10362	10258	147.078	7286	11805	9545.5	3195.42	8438	8587	8512.5	105.359	7456	8584	8020	797.616	109308	9109
ENSMGAG00000001360	888888888888888	2.16925e+104	2.16931e+104	-;-;-;-;-;-;-;-;-;-;-;-;-;-;-	1609	ANXA11	Annexin	uniprot	protein_coding	1136	1294	1215	111.723	1173	999	1086	123.037	1370	1497	1433.5	89.8026	806	873	839.5	47.3762	945	951	948	4.24264	1603	1453	1528	106.066	14100	1175
ENSMGAG00000001361	5555555555555	6.9802e+77	6.99178e+77	-;-;-;-;-;-;-;-;-;-;-;-;-	6846	QSER1	glutamine and serine rich 1 [Source:HGNC Symbol;Acc:HGNC:26154]	ensembl	protein_coding	1019	1065	1042	32.5269	859	868	863.5	6.36396	485	656	570.5	120.915	314	277	295.5	26.163	329	354	341.5	17.6777	1319	771	1045	387.495	8316	693
ENSMGAG00000001362	3.0303e+17	9.46298e+53	9.46985e+53	-;-;-;-;-;-;-;-;-	1664	HMG20B	high mobility group 20B [Source:HGNC Symbol;Acc:HGNC:5002]	ensembl	protein_coding	806	799	802.5	4.94975	716	621	668.5	67.1751	597	732	664.5	95.4594	374	447	410.5	51.6188	474	579	526.5	74.2462	567	638	602.5	50.2046	7350	612.5
ENSMGAG00000001364	23232323	6.00185e+23	6.00214e+23	+;+;+;+	1155	GPR153	G protein-coupled receptor 153 [Source:HGNC Symbol;Acc:HGNC:23618]	ensembl	protein_coding	7	11	9	2.82843	10	8	9	1.41421	4	7	5.5	2.12132	3	5	4	1.41421	14	17	15.5	2.12132	15	22	18.5	4.94975	123	10.25
ENSMGAG00000001365	2.22222e+29	8.82269e+89	8.82374e+89	+;+;+;+;+;+;+;+;+;+;+;+;+;+;+	1204	NDRG3	NDRG family member 3	DAVID	protein_coding	1275	1479	1377	144.25	1696	1435	1565.5	184.555	1269	1558	1413.5	204.354	1311	1477	1394	117.38	1135	1302	1218.5	118.087	2399	2201	2300	140.007	18537	1544.75
ENSMGAG00000001366	0	1.28541e+20	1.28553e+20	+;+;+	3215	ZBTB7C	zinc finger and BTB domain containing 7C [Source:HGNC Symbol;Acc:HGNC:31700]	ensembl	protein_coding	34	38	36	2.82843	34	36	35	1.41421	18	41	29.5	16.2635	15	13	14	1.41421	26	35	30.5	6.36396	66	68	67	1.41421	424	35.3333
ENSMGAG00000001367	2.62626e+139	1867164;1880725;1906636;1909874;1909874;1909874;1942564;2055623;2055623;2055623;2055623;2056911;2056911;2056911;2056911;2056911;2056911;2121314;2121314;2121314;2121314;2121314;2121314;2121314;2121314;2140445;2140445;2140445;2140445;2140445;2140445;2140445;2140445;2155971;2155971;2155971;2155971;2155971;2155971;2155971;2155971;2156714;2156714;2156714;2156714;2156714;2156714;2156714;2156714;2157388…	1867708;1880855;1906657;1909942;1909942;1909942;1942585;2056995;2056709;2056709;2056995;2056995;2056995;2056995;2056995;2056995;2056995;2121546;2121546;2121546;2121546;2121546;2121546;2121546;2121546;2140570;2140570;2140570;2140570;2140570;2140570;2140570;2140570;2156105;2156105;2156105;2156105;2156105;2156105;2156105;2156105;2156834;2156834;2156834;2156834;2156834;2156834;2156834;2156834;2157539…	+;+;+;+;+;+;+;+;+;+;+;+;+;+;+;+;+;+;+;+;+;+;+;+;+;+;+;+;+;+;+;+;+;+;+;+;+;+;+;+;+;+;+;+;+;+;+;+;+;+;+;+;+;+;+;+;+;+;+;+;+;+;+;+;+;+;+;+;+;+	4209	NTM	neurotrimin [Source:HGNC Symbol;Acc:HGNC:17941]	ensembl	protein_coding	118	128	123	7.07107	245	173	209	50.9117	131	156	143.5	17.6777	162	194	178	22.6274	24	26	25	1.41421	37	44	40.5	4.94975	1438	119.833
ENSMGAG00000001368	1.51515e+61	1.81323e+216	1.81397e+216	-;-;-;-;-;-;-;-;-;-;-;-;-;-;-;-;-;-;-;-;-;-;-;-;-;-;-;-;-;-;-	3040	CTNNA1	catenin alpha 1	ensembl	protein_coding	7173	7732	7452.5	395.273	6527	5609	6068	649.124	5785	7287	6536	1062.07	3055	3096	3075.5	28.9914	3567	3906	3736.5	239.709	6683	5920	6301.5	539.522	66340	5528.33
ENSMGAG00000001369	1.41414e+77	183181718354251836934183804918380491838049184133618413361841336184176518417651841765184311418431141843114184384618438461843846184454718445471844547184593818459381845938184638418463841846384184730618473061847306184848918484891848489185081118508111850811185406218540621854062	183187618355661837693183811318381131838113184139818413981841398184189418418941841894184321818432181843218184399218439921843992184475418447541844754184605918460591846059184644018464401846440184738018473801847380184855518485551848555185090718509071850907185417818541781854178	-;-;-;-;-;-;-;-;-;-;-;-;-;-;-;-;-;-;-;-;-;-;-;-;-;-;-;-;-;-;-;-;-;-;-;-;-;-;-	2215	LOC100541523	6-phosphofructo-2-kinase/fructose-2,6-bisphosphatase 4	DAVID	protein_coding	349	447	398	69.2965	586	548	567	26.8701	254	309	281.5	38.8909	326	257	291.5	48.7904	153	167	160	9.89949	424	327	375.5	68.5894	4147	345.583
ENSMGAG00000001370	3.33333e+64	889019;889846;889846;889846;906181;906181;906181;906181;906814;906814;906814;906814;908597;909558;909558;909558;909558;910924;910924;910924;913118;913118;913118;913836;913836;913836;914417;914417;914417;919270;919270;919270;919937;920319;920319;920319;920954;920954;920954;921515;921515;921515;926788;926788;926788;927893;927893;927893;929569;929569;929569;930621;930621;930621;931210;931210;931210;…	889080;890803;890803;890803;906304;906304;906304;906304;906942;906942;906942;906942;908673;909579;909674;909674;909674;911044;911044;911044;913258;913258;913258;913938;913938;913938;914580;914580;914580;919361;919361;919361;920029;920559;920559;920559;921123;921123;921123;921609;921609;921609;926828;926828;926828;928018;928018;928018;929747;929747;929747;930716;930716;930716;931291;931291;931291;…	+;+;+;+;+;+;+;+;+;+;+;+;+;+;+;+;+;+;+;+;+;+;+;+;+;+;+;+;+;+;+;+;+;+;+;+;+;+;+;+;+;+;+;+;+;+;+;+;+;+;+;+;+;+;+;+;+;+;+;+;+;+;+;+;+	3740	EZH2	enhancer of zeste 2 polycomb repressive complex 2 subunit [Source:HGNC Symbol;Acc:HGNC:3527]	ensembl	protein_coding	1731	1957	1844	159.806	1575	1295	1435	197.99	1087	1216	1151.5	91.2168	778	969	873.5	135.057	951	1014	982.5	44.5477	1121	1088	1104.5	23.3345	14782	1231.83
ENSMGAG00000001371	3.0303e+61	9.52542e+185	9.52543e+185	+;+;+;+;+;+;+;+;+;+;+;+;+;+;+;+;+;+;+;+;+;+;+;+;+;+;+;+;+;+;+	1621	MFSD12	major facilitator superfamily domain containing 12 [Source:HGNC Symbol;Acc:HGNC:28299]	ensembl	protein_coding	61	59	60	1.41421	56	43	49.5	9.19239	31	39	35	5.65685	19	30	24.5	7.77817	31	53	42	15.5563	40	32	36	5.65685	494	41.1667
ENSMGAG00000001372	17171717171717	9.82455e+42	9.82721e+42	-;-;-;-;-;-;-	1370	GNB1L	G protein subunit beta 1 like	ensembl	protein_coding	226	217	221.5	6.36396	254	219	236.5	24.7487	207	188	197.5	13.435	164	173	168.5	6.36396	169	189	179	14.1421	217	185	201	22.6274	2408	200.667
ENSMGAG00000001373	1.0101e+27	2.15063e+97	2.15247e+97	-;-;-;-;-;-;-;-;-;-;-;-;-;-	3235	RNF2	ring finger protein 2	ensembl	protein_coding	177	208	192.5	21.9203	185	169	177	11.3137	67	99	83	22.6274	105	98	101.5	4.94975	76	101	88.5	17.6777	113	131	122	12.7279	1529	127.417
ENSMGAG00000001374	2.82828e+29	6.15268e+89	6.15394e+89	+;+;+;+;+;+;+;+;+;+;+;+;+;+;+	1485	KLHL12	Kelch like family member 12	uniprot	protein_coding	281	274	277.5	4.94975	356	283	319.5	51.6188	184	243	213.5	41.7193	191	242	216.5	36.0624	239	284	261.5	31.8198	338	324	331	9.89949	3239	269.917
ENSMGAG00000001375	2.42424e+21	1.62528e+65	1.62904e+65	-;-;-;-;-;-;-;-;-;-;-	1728	CHMP7	charged multivesicular body protein 7	DAVID	protein_coding	1178	1311	1244.5	94.0452	1407	1181	1294	159.806	1243	1361	1302	83.4386	891	926	908.5	24.7487	860	908	884	33.9411	1372	1256	1314	82.0244	13894	1157.83
ENSMGAG00000001376	1.71717e+29	9.57753e+104	9.57766e+104	+;+;+;+;+;+;+;+;+;+;+;+;+;+;+	788	RNF215	ring finger protein 215 [Source:HGNC Symbol;Acc:HGNC:33434]	ensembl	protein_coding	420	419	419.5	0.707107	431	404	417.5	19.0919	272	382	327	77.7817	315	385	350	49.4975	310	298	304	8.48528	430	434	432	2.82843	4500	375
ENSMGAG00000001380	2828282828	5.93401e+29	5.93427e+29	+;+;+;+;+	1374	LOC100548827	tubulin alpha-8 chain	DAVID	protein_coding	2736	3138	2937	284.257	2760	2074	2417	485.075	3071	3126	3098.5	38.8909	1549	2165	1857	435.578	1485	1727	1606	171.12	1684	1764	1724	56.5685	27279	2273.25
ENSMGAG00000001383	5.55556e+108	622472;622472;631203;631203;631390;631390;631390;631390;631620;631620;631620;631620;650275;650275;650275;650679;650679;650679;650679;651370;651370;652192;652192;652192;652192;652352;652352;652352;652352;652352;652352;652500;652500;652500;652500;652500;652500;654810;654810;654810;654810;654810;654810;655070;655070;655070;655070;655070;655070;655744;655744;655744;655744;655744;655744;656271;656271;…	622501;622501;631232;631232;631491;631491;631491;631491;631715;631715;631715;631715;650307;650307;650307;650776;650776;650776;650776;652255;652255;652255;652255;652255;652255;652386;652386;652386;652386;652386;652386;652626;652626;652626;652626;652626;652626;654887;654887;654887;654887;654887;654887;655232;655232;655232;655232;655232;655232;655853;655853;655853;655853;655853;655853;656387;656387;…	+;+;+;+;+;+;+;+;+;+;+;+;+;+;+;+;+;+;+;+;+;+;+;+;+;+;+;+;+;+;+;+;+;+;+;+;+;+;+;+;+;+;+;+;+;+;+;+;+;+;+;+;+;+;+;+;+;+;+;+;+;+;+;+;+;+;+;+;+;+;+;+;+;+;+;+;+;+;+;+;+;+;+;+;+;+;+;+;+;+;+;+;+;+;+;+;+;+;+;+;+;+;+;+;+;+;+;+;+	3115	CSTF3	cleavage stimulation factor subunit 3 [Source:HGNC Symbol;Acc:HGNC:2485]	ensembl	protein_coding	1196	1342	1269	103.238	1297	1124	1210.5	122.329	859	860	859.5	0.707107	720	882	801	114.551	709	704	706.5	3.53553	938	965	951.5	19.0919	11596	966.333
ENSMGAG00000001384	0	1.61885e+153	1.61889e+153	+;+;+;+;+;+;+;+;+;+;+;+;+;+;+;+;+;+;+;+;+;+	1533	PIAS2	Protein inhibitor of activated STAT 2	uniprot	protein_coding	184	206	195	15.5563	220	229	224.5	6.36396	137	197	167	42.4264	103	98	100.5	3.53553	63	83	73	14.1421	265	145	205	84.8528	1930	160.833
ENSMGAG00000001385	1e+28	1.80216e+195	1.80221e+195	+;+;+;+;+;+;+;+;+;+;+;+;+;+;+;+;+;+;+;+;+;+;+;+;+;+;+;+	1274	ARR3	arrestin 3 [Source:HGNC Symbol;Acc:HGNC:710]	ensembl	protein_coding	0	0	0	0	0	0	0	0	0	0	0	0	0	0	0	0	0	0	0	0	0	0	0	0	0	0
ENSMGAG00000001386	3.0303e+41	9.57684e+125	9.57854e+125	+;+;+;+;+;+;+;+;+;+;+;+;+;+;+;+;+;+;+;+;+	2742	ENSMGAG00000001386	GRAM domain-containing protein	ensembl	protein_coding	33	41	37	5.65685	42	37	39.5	3.53553	38	54	46	11.3137	40	44	42	2.82843	70	73	71.5	2.12132	66	74	70	5.65685	612	51
ENSMGAG00000001387	1.21212e+45	5.47081e+137	5.48451e+137	-;-;-;-;-;-;-;-;-;-;-;-;-;-;-;-;-;-;-;-;-;-;-	3282	CPEB1	cytoplasmic polyadenylation element binding protein 1	ensembl	protein_coding	331	352	341.5	14.8492	559	457	508	72.1249	335	440	387.5	74.2462	313	389	351	53.7401	277	314	295.5	26.163	266	320	293	38.1838	4353	362.75
ENSMGAG00000001388	2.42424e+17	1.42903e+53	1.45124e+53	-;-;-;-;-;-;-;-;-	4380	RHOBTB2	Rho related BTB domain containing 2	DAVID	protein_coding	265	293	279	19.799	339	290	314.5	34.6482	175	280	227.5	74.2462	195	295	245	70.7107	193	184	188.5	6.36396	194	215	204.5	14.8492	2918	243.167
ENSMGAG00000001389	2.52525e+43	3.6217e+131	3.62807e+131	-;-;-;-;-;-;-;-;-;-;-;-;-;-;-;-;-;-;-;-;-;-	3843	ENSMGAG00000001389	pseudogene	ensembl	pseudogene	5	4	4.5	0.707107	15	8	11.5	4.94975	2	8	5	4.24264	6	15	10.5	6.36396	12	3	7.5	6.36396	14	8	11	4.24264	100	8.33333
ENSMGAG00000001391	444444	4.72439e+35	4.73294e+35	-;-;-;-;-;-	3133	FGA	fibrinogen alpha chain	ensembl	protein_coding	0	0	0	0	0	0	0	0	0	0	0	0	0	0	0	0	0	0	0	0	0	0	0	0	0	0
ENSMGAG00000001392	1.0101e+133	2186551;2186569;2208920;2208920;2210462;2210462;2211284;2211284;2212735;2212735;2228373;2228373;2233690;2233690;2233884;2233884;2234649;2234649;2235037;2235037;2237955;2237955;2238613;2238613;2240484;2240484;2241525;2241525;2248586;2248586;2251919;2251919;2254293;2254293;2255673;2255673;2256460;2256460;2257581;2257581;2258900;2258900;2259564;2259564;2260702;2260702;2261366;2261366;2262554;2262554…	2186623;2186623;2209050;2209050;2210593;2210593;2211398;2211398;2212902;2212902;2228488;2228488;2233794;2233794;2234046;2234046;2234836;2234836;2235198;2235198;2238065;2238065;2238720;2238720;2240595;2240595;2243202;2243202;2248631;2248631;2252019;2252019;2254332;2254332;2255785;2255785;2256613;2256613;2257715;2257715;2259005;2259005;2259661;2259661;2260827;2260827;2261449;2261449;2262637;2262637…	+;+;+;+;+;+;+;+;+;+;+;+;+;+;+;+;+;+;+;+;+;+;+;+;+;+;+;+;+;+;+;+;+;+;+;+;+;+;+;+;+;+;+;+;+;+;+;+;+;+;+;+;+;+;+;+;+;+;+;+;+;+;+;+;+;+;+	7051	NIBAN1	Niban apoptosis regulator 1	uniprot	protein_coding	1440	1581	1510.5	99.7021	1456	1330	1393	89.0955	881	1165	1023	200.818	739	598	668.5	99.7021	465	550	507.5	60.1041	1357	972	1164.5	272.236	12534	1044.5
ENSMGAG00000001393	2.82828e+161	561007;561506;563240;568731;568731;569358;569358;569358;570292;570292;570292;572582;572582;572582;573238;573238;573238;573713;573713;573713;574328;574328;574328;575069;575069;575069;575575;575575;575575;576139;576139;576139;576937;576937;576937;577475;577475;577475;577926;577926;577926;578305;578305;578305;579003;579003;579003;579424;579424;579424;580758;580758;580758;581777;581777;581777;583389;…	561093;563004;563446;568808;568808;569480;569480;569480;570462;570462;570462;572716;572716;572716;573331;573331;573331;573816;573816;573816;574486;574486;574486;575188;575188;575188;575733;575733;575733;576320;576320;576320;577099;577099;577099;577594;577594;577594;578120;578120;578120;578486;578486;578486;579127;579127;579127;579574;579574;579574;580872;580872;580872;582132;582132;582132;583527;…	+;+;+;+;+;+;+;+;+;+;+;+;+;+;+;+;+;+;+;+;+;+;+;+;+;+;+;+;+;+;+;+;+;+;+;+;+;+;+;+;+;+;+;+;+;+;+;+;+;+;+;+;+;+;+;+;+;+;+;+;+;+;+;+;+;+;+;+;+;+;+;+;+;+;+;+;+;+;+;+;+	7091	KDM5B	lysine demethylase 5B	ensembl	protein_coding	1425	1551	1488	89.0955	1733	1461	1597	192.333	1087	1358	1222.5	191.626	1311	1431	1371	84.8528	1441	1757	1599	223.446	2686	2554	2620	93.3381	19795	1649.58
ENSMGAG00000001394	1.71717e+67	1.03936e+237	1.0401e+237	-;-;-;-;-;-;-;-;-;-;-;-;-;-;-;-;-;-;-;-;-;-;-;-;-;-;-;-;-;-;-;-;-;-	2491	TXNRD2	thioredoxin reductase 2	DAVID	protein_coding	383	387	385	2.82843	432	394	413	26.8701	257	328	292.5	50.2046	198	178	188	14.1421	109	152	130.5	30.4056	303	230	266.5	51.6188	3351	279.25
ENSMGAG00000001395	3.0303e+25	9.67741e+77	9.68012e+77	-;-;-;-;-;-;-;-;-;-;-;-;-	1911	FZR1	fizzy and cell division cycle 20 related 1 [Source:HGNC Symbol;Acc:HGNC:24824]	ensembl	protein_coding	558	541	549.5	12.0208	515	429	472	60.8112	341	451	396	77.7817	182	173	177.5	6.36396	158	158	158	0	373	356	364.5	12.0208	4235	352.917
ENSMGAG00000001396	2.32323e+31	6.06758e+95	6.07301e+95	-;-;-;-;-;-;-;-;-;-;-;-;-;-;-;-	2114	RNF207	ring finger protein 207 [Source:HGNC Symbol;Acc:HGNC:32947]	ensembl	protein_coding	112	95	103.5	12.0208	179	120	149.5	41.7193	59	72	65.5	9.19239	104	121	112.5	12.0208	77	77	77	0	76	101	88.5	17.6777	1193	99.4167
ENSMGAG00000001397	16	12515384	12516202	-	819	ANKRD61	ankyrin repeat domain 61 [Source:HGNC Symbol;Acc:HGNC:22467]	ensembl	protein_coding	0	1	0.5	0.707107	0	0	0	0	0	0	0	0	0	0	0	0	0	0	0	0	0	0	0	0	1	0.0833333
ENSMGAG00000001399	161616	1.25211e+23	1.25215e+23	-;-;-	726	AIMP2	aminoacyl tRNA synthetase complex interacting multifunctional protein 2	ensembl	protein_coding	853	1040	946.5	132.229	935	698	816.5	167.584	909	941	925	22.6274	577	919	748	241.831	824	977	900.5	108.187	693	808	750.5	81.3173	10174	847.833
ENSMGAG00000001400	0	22788615;22788615;22788615;22788615;22788929;22788929;22788929;22788929;22789814;22789814;22789814;22789814;22790634;22790634;22790634;22790634;22791301;22791301;22791301;22791301;22792442;22792442;22792442;22792442;22794650;22794650;22794650;22794650;22795107;22795107;22795107;22795107;22797236;22797236;22797236;22797236;22797399;22797428;22797428;22797555;22797559;22797784;22797991	22788723;22788723;22788723;22788723;22789019;22789019;22789019;22789019;22789988;22789988;22789988;22789988;22790706;22790706;22790706;22790706;22791387;22791387;22791387;22791387;22792622;22792622;22792622;22792622;22794779;22794779;22794779;22794779;22795208;22795208;22795208;22795208;22797308;22797346;22797346;22797346;22797447;22797468;22797477;22797597;22797605;22797799;22797994	-;-;-;-;-;-;-;-;-;-;-;-;-;-;-;-;-;-;-;-;-;-;-;-;-;-;-;-;-;-;-;-;-;-;-;-;-;-;-;-;-;-;-	1209	HEXB	Beta-N-acetylhexosaminidase (EC 3.2.1.52)	uniprot	protein_coding	917	1068	992.5	106.773	1026	909	967.5	82.7315	811	876	843.5	45.9619	638	890	764	178.191	454	520	487	46.669	495	566	530.5	50.2046	9170	764.167
ENSMGAG00000001401	0	2.06492e+34	2.06496e+34	-;-;-;-;-	957	SIGLEC15	sialic acid binding Ig like lectin 15 [Source:HGNC Symbol;Acc:HGNC:27596]	ensembl	protein_coding	13	7	10	4.24264	30	15	22.5	10.6066	12	14	13	1.41421	34	29	31.5	3.53553	6	7	6.5	0.707107	37	23	30	9.89949	227	18.9167
ENSMGAG00000001402	4444444444	4.84202e+59	4.84263e+59	-;-;-;-;-;-;-;-;-;-	1367	FGG	fibrinogen gamma chain [Source:HGNC Symbol;Acc:HGNC:3694]	ensembl	protein_coding	2	1	1.5	0.707107	0	2	1	1.41421	0	2	1	1.41421	1	0	0.5	0.707107	1	0	0.5	0.707107	2	2	2	0	13	1.08333
ENSMGAG00000001404	4.44444e+21	6.361e+175	6.36102e+175	-;-;-;-;-;-;-;-;-;-;-;-;-;-;-;-;-;-;-;-;-;-	2817	ENSMGAG00000001404	pseudogene	ensembl	pseudogene	73	79	76	4.24264	154	119	136.5	24.7487	82	165	123.5	58.6899	147	120	133.5	19.0919	87	87	87	0	277	251	264	18.3848	1641	136.75
ENSMGAG00000001405	0	1.86147e+55	1.86162e+55	-;-;-;-;-;-;-;-	1351	RNF165	ring finger protein 165 [Source:HGNC Symbol;Acc:HGNC:31696]	ensembl	protein_coding	123	131	127	5.65685	188	248	218	42.4264	123	179	151	39.598	76	60	68	11.3137	22	42	32	14.1421	179	132	155.5	33.234	1503	125.25
ENSMGAG00000001406	25252525252525	3.89936e+41	3.89958e+41	+;+;+;+;+;+;+	1393	LOC100545547	WD and tetratricopeptide repeats protein 1	DAVID	protein_coding	891	999	945	76.3675	1020	945	982.5	53.033	577	858	717.5	198.697	417	331	374	60.8112	260	299	279.5	27.5772	755	633	694	86.267	7985	665.417
ENSMGAG00000001410	1.61616e+115	12491630;12491630;12491759;12492338;12492338;12492356;12492360;12493422;12493422;12493422;12493422;12494151;12494151;12494151;12494151;12494825;12494825;12494825;12494825;12494904;12495459;12495459;12495459;12495459;12496299;12496299;12496299;12496299;12496678;12496678;12496678;12496678;12497236;12497236;12497236;12497236;12498618;12498618;12498618;12498618;12499173;12499173;12500339;12500339;125…	12491722;12491722;12491807;12492446;12492446;12492446;12492446;12493524;12493524;12493524;12493524;12494339;12494334;12494334;12494334;12494850;12494992;12494992;12494992;12494992;12495556;12495556;12495559;12495559;12496398;12496398;12496398;12496398;12496762;12496762;12496762;12496762;12497388;12497388;12497388;12497388;12499509;12499112;12499112;12499509;12499509;12499509;12500506;12500506;125…	+;+;+;+;+;+;+;+;+;+;+;+;+;+;+;+;+;+;+;+;+;+;+;+;+;+;+;+;+;+;+;+;+;+;+;+;+;+;+;+;+;+;+;+;+;+;+;+;+;+;+;+;+;+;+;+;+;+	2896	PMS2	PMS1 homolog 2, mismatch repair system component	DAVID	protein_coding	526	681	603.5	109.602	553	436	494.5	82.7315	463	529	496	46.669	277	345	311	48.0833	368	389	378.5	14.8492	519	466	492.5	37.4767	5552	462.667
ENSMGAG00000001413	888	2.25328e+20	2.25334e+20	+;+;+	786	CISD1	CDGSH iron sulfur domain 1	DAVID	protein_coding	685	749	717	45.2548	662	587	624.5	53.033	760	719	739.5	28.9914	476	530	503	38.1838	569	616	592.5	33.234	854	765	809.5	62.9325	7972	664.333
ENSMGAG00000001416	2.32323e+117	643565;643565;643565;643565;643779;643779;643779;643779;643937;643937;643937;643937;644137;644137;644137;644137;644474;644474;644474;644474;644688;644688;644688;644688;646189;646189;646189;646577;646577;646577;646577;646732;646732;646732;646732;646849;646849;646849;646849;647299;647299;647299;647299;648348;648348;648348;648348;648535;648535;648535;648695;648695;648695;650701;656137;656137;656379;…	643654;643654;643654;643654;643867;643867;643867;643867;644057;644057;644057;644057;644231;644231;644231;644231;644594;644594;644594;644594;644773;644773;644773;644773;646233;646233;646233;646663;646663;646663;646663;646775;646775;646775;646775;646893;646893;646893;646893;647343;647343;647343;647343;648427;648427;648427;648738;648572;648572;648572;648738;648738;648738;650912;656178;656178;656497;…	-;-;-;-;-;-;-;-;-;-;-;-;-;-;-;-;-;-;-;-;-;-;-;-;-;-;-;-;-;-;-;-;-;-;-;-;-;-;-;-;-;-;-;-;-;-;-;-;-;-;-;-;-;-;-;-;-;-;-	2250	KCNAB2	potassium voltage-gated channel subfamily A regulatory beta subunit 2 [Source:HGNC Symbol;Acc:HGNC:6229]	ensembl	protein_coding	77	60	68.5	12.0208	68	72	70	2.82843	61	106	83.5	31.8198	50	66	58	11.3137	62	63	62.5	0.707107	129	98	113.5	21.9203	912	76
ENSMGAG00000001417	555555	7.39071e+35	7.41178e+35	-;-;-;-;-;-	2876	PRRG4	proline rich and Gla domain 4 [Source:HGNC Symbol;Acc:HGNC:30799]	ensembl	protein_coding	73	87	80	9.89949	65	59	62	4.24264	23	29	26	4.24264	17	14	15.5	2.12132	13	23	18	7.07107	10	16	13	4.24264	429	35.75
ENSMGAG00000001418	2.92929e+83	6.45325e+251	6.45344e+251	+;+;+;+;+;+;+;+;+;+;+;+;+;+;+;+;+;+;+;+;+;+;+;+;+;+;+;+;+;+;+;+;+;+;+;+;+;+;+;+;+;+	1120	SLC25A39	solute carrier family 25 member 39 [Source:HGNC Symbol;Acc:HGNC:24279]	ensembl	protein_coding	601	590	595.5	7.77817	576	456	516	84.8528	502	734	618	164.049	383	399	391	11.3137	434	544	489	77.7817	402	525	463.5	86.9741	6146	512.167
ENSMGAG00000001420	141414	1.78955e+20	1.78987e+20	-;-;-	1332	HYAL1	hyaluronidase 1	ensembl	protein_coding	55	48	51.5	4.94975	43	40	41.5	2.12132	44	60	52	11.3137	57	98	77.5	28.9914	124	165	144.5	28.9914	135	190	162.5	38.8909	1059	88.25
ENSMGAG00000001422	88888	2.27042e+34	2.27051e+34	+;+;+;+;+	1165	IPMK	inositol polyphosphate multikinase [Source:HGNC Symbol;Acc:HGNC:20739]	ensembl	protein_coding	198	207	202.5	6.36396	240	207	223.5	23.3345	150	205	177.5	38.8909	130	147	138.5	12.0208	104	133	118.5	20.5061	328	228	278	70.7107	2277	189.75
ENSMGAG00000001424	141414	1.78668e+20	1.78707e+20	-;-;-	1302	HYAL2	hyaluronoglucosaminidase 2	DAVID	protein_coding	191	208	199.5	12.0208	195	161	178	24.0416	169	255	212	60.8112	215	241	228	18.3848	235	274	254.5	27.5772	263	292	277.5	20.5061	2699	224.917
ENSMGAG00000001425	2.52525e+51	4.23287e+155	4.23609e+155	-;-;-;-;-;-;-;-;-;-;-;-;-;-;-;-;-;-;-;-;-;-;-;-;-;-	2511	SLC9A1	solute carrier family 9 member A1	DAVID	protein_coding	1920	1901	1910.5	13.435	1551	1351	1451	141.421	912	1349	1130.5	309.006	729	717	723	8.48528	784	906	845	86.267	1016	1093	1054.5	54.4472	14229	1185.75
ENSMGAG00000001426	2.42424e+109	1299285;1299289;1299826;1299826;1300176;1300176;1301155;1301155;1301539;1301539;1302693;1302693;1303402;1303402;1304525;1304525;1305264;1305264;1305722;1305722;1306207;1306207;1307338;1307338;1307911;1307911;1309039;1309039;1309719;1309719;1311044;1311044;1312148;1312148;1312836;1313341;1313341;1313634;1313634;1313988;1313988;1314391;1314391;1314954;1314954;1316499;1316499;1319123;1319123;1320260…	1299732;1299732;1299953;1299953;1300274;1300274;1301315;1301315;1301677;1301677;1302907;1302907;1303484;1303484;1304632;1304632;1305352;1305352;1305828;1305828;1306315;1306315;1307401;1307401;1307991;1307991;1309112;1309112;1309854;1309854;1311149;1311149;1312341;1312341;1312955;1313513;1313513;1313780;1313780;1314107;1314107;1314464;1314464;1315119;1315119;1316603;1316603;1319188;1319188;1320426…	-;-;-;-;-;-;-;-;-;-;-;-;-;-;-;-;-;-;-;-;-;-;-;-;-;-;-;-;-;-;-;-;-;-;-;-;-;-;-;-;-;-;-;-;-;-;-;-;-;-;-;-;-;-;-	3948	XPO7	exportin 7 [Source:HGNC Symbol;Acc:HGNC:14108]	ensembl	protein_coding	1626	1796	1711	120.208	1877	1508	1692.5	260.922	1244	1554	1399	219.203	1035	1206	1120.5	120.915	1244	1417	1330.5	122.329	2034	1905	1969.5	91.2168	18446	1537.17
ENSMGAG00000001427	2.62626e+35	2.17146e+125	2.17156e+125	-;-;-;-;-;-;-;-;-;-;-;-;-;-;-;-;-;-	1727	OPCML	opioid binding protein/cell adhesion molecule like [Source:HGNC Symbol;Acc:HGNC:8143]	ensembl	protein_coding	45	35	40	7.07107	44	42	43	1.41421	64	97	80.5	23.3345	35	39	37	2.82843	162	159	160.5	2.12132	297	288	292.5	6.36396	1307	108.917
ENSMGAG00000001428	13;13;13;13;13;13;13;13;13;13;13;13;13;13;13;13;13;13;13;13;13;13;13;13;13;13;13;13;13;13;13;13;13;13;13;13;13;13;13;13;13;13;13;13;13;13;13;13;13;13;13;13;13;13;13;13;13;13;13;13;13;13;13;13;13;13;13;13;13;13;13;13;13;13;13;13;13;13;13;13;13;13;13;13;13;13;13;13;13;13;13;13;13;13;13;13;13;13;13;13;13;13;13;13;13;13;13;13;13;13;13;13;13;13;13;13;13;13;13;13;13;13;13;13;13;13;13;13;13;13;13;13;13;…	11456271;11456271;11456271;11457779;11458087;11458087;11458355;11458355;11458355;11458355;11458355;11458355;11459745;11460022;11460212;11460212;11460212;11460212;11460212;11465155;11465155;11465155;11465155;11465155;11465155;11465155;11465880;11465880;11465880;11465880;11465880;11465880;11465880;11468477;11468477;11468477;11468477;11468477;11468477;11468477;11469974;11469974;11469974;11469974;114…	11456303;11456303;11456303;11457853;11458122;11458122;11458441;11458441;11458441;11458441;11458441;11458441;11459794;11460427;11460427;11460427;11460427;11460427;11460427;11465358;11465358;11465358;11465358;11465358;11465358;11465358;11465951;11465951;11465951;11465951;11465951;11465951;11465951;11468660;11468660;11468660;11468660;11468660;11468660;11468660;11470188;11470188;11470188;11470188;114…	+;+;+;+;+;+;+;+;+;+;+;+;+;+;+;+;+;+;+;+;+;+;+;+;+;+;+;+;+;+;+;+;+;+;+;+;+;+;+;+;+;+;+;+;+;+;+;+;+;+;+;+;+;+;+;+;+;+;+;+;+;+;+;+;+;+;+;+;+;+;+;+;+;+;+;+;+;+;+;+;+;+;+;+;+;+;+;+;+;+;+;+;+;+;+;+;+;+;+;+;+;+;+;+;+;+;+;+;+;+;+;+;+;+;+;+;+;+;+;+;+;+;+;+;+;+;+;+;+;+;+;+;+;+;+;+;+;+;+;+;+;+;+;+;+;+;+;+;+;+;+;+;+;+;+;+;+;+;+;+;+;+;+;+;+;+;+;+;+;+;+;+;+;+;+;+	3676	GLG1	golgi glycoprotein 1	DAVID	protein_coding	3541	3688	3614.5	103.945	3015	2871	2943	101.823	1995	2921	2458	654.781	961	910	935.5	36.0624	1157	1308	1232.5	106.773	3179	2276	2727.5	638.517	27822	2318.5
ENSMGAG00000001429	1717171717	1.08134e+34	1.08134e+34	+;+;+;+;+	1067	COMT	catechol-O-methyltransferase	ensembl	protein_coding	1893	2193	2043	212.132	2138	1940	2039	140.007	2073	1975	2024	69.2965	1195	1422	1308.5	160.513	1793	1853	1823	42.4264	2281	1988	2134.5	207.182	22744	1895.33
ENSMGAG00000001430	386378	5.01692e+20	1.22524e+21	+;+;+;+;+;+	1239	ENSMGAG00000001430	Uncharacterized protein	ensembl	protein_coding	0	0	0	0	0	0	0	0	0	0	0	0	0	0	0	0	0	0	0	0	1	0	0.5	0.707107	1	0.0833333
ENSMGAG00000001433	7;7;7;7;7;7;7;7;7;7;7;7;7;7;7;7;7;7;7;7;7;7;7;7;7;7;7;7;7;7;7;7;7;7;7;7;7;7;7;7;7;7;7;7;7;7;7;7;7;7;7;7;7;7;7;7;7;7;7;7;7;7;7;7;7;7;7;7;7;7;7;7;7;7;7;7;7;7;7;7;7;7;7;7;7;7;7;7;7;7;7;7;7;7;7;7;7;7;7;7;7;7;7;7;7;7;7;7;7;7;7;7;7;7;7;7;7;7;7;7;7;7;7;7;7;7;7;7;7;7;7;7;7;7;7;7;7;7;7;7;7;7;7;7;7;7;7;7;7;7;7;7;7;7;7;7;7;7;7;7;7;7;7;7;7;7;7;7;7;7;7;7;7;7;7;7;7;7;7;7;7;7;7;7;7;7;7;7;7;7;7;7;7;7;7;7;7;7;7;7…	313698;313698;314070;314070;314070;314070;314077;314077;329170;329170;329170;329170;329170;333488;333488;333660;333660;333847;334216;334567;334567;334567;334567;334567;334567;334567;334567;334567;334567;341696;341696;341696;341696;341696;341696;341696;341696;341696;341696;341880;349701;349701;349701;349701;349701;349701;349701;349701;349701;349701;350974;350974;350974;350974;350974;350974;350974;…	313725;313725;314193;314193;314193;314193;314193;314193;329289;329289;329289;329289;329289;333605;333605;333788;333788;334003;334357;334686;334686;334686;334686;334686;334686;334686;334686;334686;334686;341941;341878;341941;341941;341941;341878;341813;341941;341941;341941;341941;349829;349829;349829;349829;349829;349829;349829;349829;349829;349829;351093;351093;351093;351093;351093;351093;351093;…	+;+;+;+;+;+;+;+;+;+;+;+;+;+;+;+;+;+;+;+;+;+;+;+;+;+;+;+;+;+;+;+;+;+;+;+;+;+;+;+;+;+;+;+;+;+;+;+;+;+;+;+;+;+;+;+;+;+;+;+;+;+;+;+;+;+;+;+;+;+;+;+;+;+;+;+;+;+;+;+;+;+;+;+;+;+;+;+;+;+;+;+;+;+;+;+;+;+;+;+;+;+;+;+;+;+;+;+;+;+;+;+;+;+;+;+;+;+;+;+;+;+;+;+;+;+;+;+;+;+;+;+;+;+;+;+;+;+;+;+;+;+;+;+;+;+;+;+;+;+;+;+;+;+;+;+;+;+;+;+;+;+;+;+;+;+;+;+;+;+;+;+;+;+;+;+;+;+;+;+;+;+;+;+;+;+;+;+;+;+;+;+;+;+;+;+;+;+;+;+…	5885	DIP2A	disco interacting protein 2 homolog A	DAVID	protein_coding	955	1058	1006.5	72.832	1106	1044	1075	43.8406	630	756	693	89.0955	714	673	693.5	28.9914	444	514	479	49.4975	1095	807	951	203.647	9796	816.333
ENSMGAG00000001435	17171717171717171717171717171717171717171717171717171717171717171717171717171717171717171717171717171717171717171717171717171717171717171717171717171717171717171717171717171717171717171717171717171717171717171717171717171717171717171717171717171717171717171717	1098557;1098557;1098557;1098557;1099941;1099941;1099941;1102544;1102544;1102544;1102544;1102544;1102544;1102544;1107886;1107886;1107886;1107886;1107886;1107886;1107886;1108446;1108446;1108446;1108446;1108446;1108446;1108446;1109147;1109147;1109147;1109147;1109147;1109147;1109147;1109942;1109942;1109942;1109942;1109942;1109942;1109942;1111456;1111456;1111456;1111456;1111456;1111456;1111456;1112518…	1098562;1098562;1098562;1098562;1100054;1100054;1100054;1102635;1102635;1102635;1102635;1102635;1102635;1102635;1107939;1107939;1107939;1107939;1107939;1107939;1107939;1108536;1108536;1108536;1108536;1108536;1108536;1108536;1109258;1109258;1109258;1109258;1109258;1109258;1109258;1110134;1110134;1110134;1110134;1110134;1110134;1110134;1111606;1111606;1111606;1111606;1111606;1111606;1111606;1112645…	-;-;-;-;-;-;-;-;-;-;-;-;-;-;-;-;-;-;-;-;-;-;-;-;-;-;-;-;-;-;-;-;-;-;-;-;-;-;-;-;-;-;-;-;-;-;-;-;-;-;-;-;-;-;-;-;-;-;-;-;-;-;-;-;-;-;-;-;-;-;-;-;-;-;-;-;-;-;-;-;-;-;-;-;-;-;-;-;-;-;-;-;-;-;-;-;-;-;-;-;-;-;-;-;-;-;-;-;-;-;-;-;-;-;-;-;-;-;-;-;-;-;-;-;-;-;-;-;-;-	3257	arvcf	ARVCF delta catenin family member	ensembl	protein_coding	981	1023	1002	29.6985	730	669	699.5	43.1335	507	889	698	270.115	350	292	321	41.0122	248	310	279	43.8406	1312	714	1013	422.85	8025	668.75
ENSMGAG00000001436	3.33333e+66	937306;937306;937359;937391;937391;941551;941551;941551;942768;942768;942768;944284;944284;944284;944451;944451;944451;945758;945758;946980;946980;946980;947861;947861;947861;948834;948834;948834;949452;949452;949452;950074;950074;950074;951272;951272;951272;951466;951466;951466;954990;954990;954990;955829;955829;955829;958812;958812;958812;959952;959952;959952;961168;961168;961168;962278;962278;…	937313;937313;937439;937439;937439;941664;941664;941664;942873;942873;942873;944366;944366;944366;944498;944498;944498;945850;945850;947111;947111;947111;947937;947937;947937;948951;948951;948951;949583;949583;949583;950122;950122;950122;951378;951378;951378;951573;951573;951573;955120;955120;955120;955991;955991;955991;958975;958975;958975;960042;960042;960042;961218;961218;961218;962445;962445;…	-;-;-;-;-;-;-;-;-;-;-;-;-;-;-;-;-;-;-;-;-;-;-;-;-;-;-;-;-;-;-;-;-;-;-;-;-;-;-;-;-;-;-;-;-;-;-;-;-;-;-;-;-;-;-;-;-;-;-;-;-;-;-;-;-;-;-	2628	CUL1	cullin 1 [Source:HGNC Symbol;Acc:HGNC:2551]	ensembl	protein_coding	1766	2163	1964.5	280.721	2308	2097	2202.5	149.2	1742	1914	1828	121.622	1364	1545	1454.5	127.986	1280	1513	1396.5	164.756	2308	2129	2218.5	126.572	22129	1844.08
ENSMGAG00000001437	5.55556e+76	757919;757919;757919;757919;760173;760173;760173;760173;761109;761109;761109;762008;762008;762008;762008;769630;769630;769630;769630;772861;772861;772861;773612;773612;773612;773612;774051;774051;774051;776081;776081;776081;776081;781667;781667;781667;781667;783944;783944;783944;783944;788906;788906;788906;788906;789283;789283;789283;789283;790881;790881;790881;790881;793727;793727;793727;793727;…	758022;758022;758022;758022;760325;760325;760325;760325;761141;761141;761141;762152;762152;762152;762152;769701;769701;769701;769701;772932;772932;772932;773641;773641;773641;773641;774125;774125;774125;776119;776119;776119;776119;781802;781802;781802;781802;784023;784023;784023;784023;789034;789034;789034;789034;789342;789342;789342;789342;790985;790985;790985;790985;793837;793837;793837;793837;…	+;+;+;+;+;+;+;+;+;+;+;+;+;+;+;+;+;+;+;+;+;+;+;+;+;+;+;+;+;+;+;+;+;+;+;+;+;+;+;+;+;+;+;+;+;+;+;+;+;+;+;+;+;+;+;+;+;+;+;+;+;+;+;+;+;+;+;+;+;+;+;+;+;+;+;+;+	3528	CCDC73	coiled-coil domain containing 73 [Source:HGNC Symbol;Acc:HGNC:23261]	ensembl	protein_coding	18	7	12.5	7.77817	13	11	12	1.41421	4	9	6.5	3.53553	11	6	8.5	3.53553	3	2	2.5	0.707107	5	0	2.5	3.53553	89	7.41667
ENSMGAG00000001438	1.51515e+227	1982687;1983040;1983326;1983668;1983672;1983672;1983672;1984002;1984156;1984430;1985041;1985041;1985041;1985041;1985041;1985041;1985041;1985227;1985227;1985227;1985227;1985227;1985227;1985227;1985938;1985938;1985938;1985938;1985938;1985938;1985938;1987512;1987512;1987512;1987512;1987512;1987512;1987512;1987690;1987690;1987690;1987690;1987690;1987690;1987690;1988609;1988609;1988609;1988609;1988609…	1982779;1983042;1983379;1983730;1983730;1983730;1983730;1984117;1984220;1984452;1985128;1985128;1985128;1985128;1985128;1985128;1985128;1985408;1985408;1985408;1985408;1985408;1985408;1985408;1986062;1986062;1986062;1986062;1986062;1986062;1986062;1987585;1987585;1987585;1987585;1987585;1987585;1987585;1987796;1987796;1987796;1987796;1987796;1987796;1987796;1988771;1988771;1988771;1988771;1988771…	+;+;+;+;+;+;+;+;+;+;+;+;+;+;+;+;+;+;+;+;+;+;+;+;+;+;+;+;+;+;+;+;+;+;+;+;+;+;+;+;+;+;+;+;+;+;+;+;+;+;+;+;+;+;+;+;+;+;+;+;+;+;+;+;+;+;+;+;+;+;+;+;+;+;+;+;+;+;+;+;+;+;+;+;+;+;+;+;+;+;+;+;+;+;+;+;+;+;+;+;+;+;+;+;+;+;+;+;+;+;+;+;+;+	3770	HSPA9	heat shock protein family A (Hsp70) member 9	ensembl	protein_coding	6822	7524	7173	496.389	6813	5435	6124	974.393	5136	5453	5294.5	224.153	3690	4867	4278.5	832.265	4423	4651	4537	161.22	5127	5049	5088	55.1543	64990	5415.83
ENSMGAG00000001439	387955.138795513879551387955138795513879551387955138795513879551387955138795513879551387955138795513879551387955138795513879551387955138795513879551387955138795513879551387955138795513879551387955138795513879551387955138795513879551387955138795513879551387955138795513879551387955138795513879551387955138795513879551387955138795513879551	3.15303e+239	3.18983e+239	-;-;-;-;-;-;-;-;-;-;-;-;-;-;-;-;-;-;-;-;-;-;-;-;-;-;-;-;-;-;-;-;-;-;-;-;-;-;-;-;-;-;-;-;-;-;-;-	3955	PAN2	poly(A) specific ribonuclease subunit PAN2	ensembl	protein_coding	456	505	480.5	34.6482	505	432	468.5	51.6188	375	479	427	73.5391	400	554	477	108.894	348	429	388.5	57.2756	426	437	431.5	7.77817	5346	445.5
ENSMGAG00000001442	1.21212e+29	5.98146e+89	5.99166e+89	-;-;-;-;-;-;-;-;-;-;-;-;-;-;-	1748	ENSMGAG00000001442	Uncharacterized protein	ensembl	protein_coding	0	0	0	0	0	0	0	0	0	0	0	0	0	0	0	0	0	0	0	0	0	0	0	0	0	0
ENSMGAG00000001444	1.61616e+127	12470309;12470309;12470309;12470309;12471585;12471585;12471585;12471585;12472770;12472770;12472770;12472770;12474464;12474464;12474464;12474464;12474934;12474934;12474934;12474934;12475898;12475898;12475898;12475898;12476709;12476709;12476709;12476709;12477834;12477834;12477834;12477834;12478321;12478321;12478321;12478321;12478440;12478440;12478440;12478440;12480438;12480438;12480438;12480438;124…	12470364;12470364;12470364;12470364;12471712;12471712;12471712;12471712;12472928;12472928;12472928;12472928;12474581;12474581;12474581;12474581;12474967;12474967;12474967;12474967;12476009;12476009;12476009;12476009;12476770;12476770;12476770;12476770;12477915;12477915;12477915;12477915;12478360;12478360;12478360;12478360;12478497;12478497;12478497;12478497;12480521;12480521;12480521;12480521;124…	-;-;-;-;-;-;-;-;-;-;-;-;-;-;-;-;-;-;-;-;-;-;-;-;-;-;-;-;-;-;-;-;-;-;-;-;-;-;-;-;-;-;-;-;-;-;-;-;-;-;-;-;-;-;-;-;-;-;-;-;-;-;-;-	1540	CCZ1	CCZ1 homolog, vacuolar protein trafficking and biogenesis associated	DAVID	protein_coding	1407	1783	1595	265.872	1677	1419	1548	182.434	1273	1277	1275	2.82843	882	1109	995.5	160.513	955	1002	978.5	33.234	1017	1025	1021	5.65685	14826	1235.5
ENSMGAG00000001445	2.82828e+69	5.41068e+209	5.41219e+209	+;+;+;+;+;+;+;+;+;+;+;+;+;+;+;+;+;+;+;+;+;+;+;+;+;+;+;+;+;+;+;+;+;+;+	2592	LOC100549138	importin-9	DAVID	protein_coding	1489	1658	1573.5	119.501	1390	1279	1334.5	78.4889	1178	1361	1269.5	129.401	786	832	809	32.5269	553	622	587.5	48.7904	1076	1017	1046.5	41.7193	13241	1103.42
ENSMGAG00000001446	1010101010	1.42334e+39	1.42335e+39	-;-;-;-;-	562	C10H1orf21	chromosome 10 open reading frame, human C1orf21	DAVID	protein_coding	234	298	266	45.2548	247	273	260	18.3848	317	321	319	2.82843	223	241	232	12.7279	260	266	263	4.24264	341	325	333	11.3137	3346	278.833
ENSMGAG00000001448	2.22222e+21	9.15162e+65	9.1567e+65	+;+;+;+;+;+;+;+;+;+;+	1214	SLA2	Src like adaptor 2	ensembl	protein_coding	49	55	52	4.24264	100	79	89.5	14.8492	38	36	37	1.41421	91	124	107.5	23.3345	42	55	48.5	9.19239	113	114	113.5	0.707107	896	74.6667
ENSMGAG00000001449	12121212121212	6.05708e+41	6.05876e+41	+;+;+;+;+;+;+	1026	NR2E3	nuclear receptor subfamily 2 group E member 3	DAVID	pseudogene	0	1	0.5	0.707107	0	0	0	0	0	0	0	0	0	0	0	0	0	0	0	0	0	0	0	0	1	0.0833333
ENSMGAG00000001451	1.91919e+35	8.05475e+107	8.0578e+107	+;+;+;+;+;+;+;+;+;+;+;+;+;+;+;+;+;+	2005	LOC100547435	ectonucleoside triphosphate diphosphohydrolase 8-like	DAVID	protein_coding	201	220	210.5	13.435	203	163	183	28.2843	278	307	292.5	20.5061	200	274	237	52.3259	222	220	221	1.41421	185	218	201.5	23.3345	2691	224.25
ENSMGAG00000001453	5.55556e+32	8.07565e+197	8.07846e+197	-;-;-;-;-;-;-;-;-;-;-;-;-;-;-;-;-;-;-;-;-;-;-;-;-;-;-;-;-;-;-;-;-	1418	EIF3M	eukaryotic translation initiation factor 3 subunit M [Source:HGNC Symbol;Acc:HGNC:24460]	ensembl	protein_coding	6414	7857	7135.5	1020.36	7676	6283	6979.5	985	6254	5439	5846.5	576.292	4079	5693	4886	1141.27	3348	3681	3514.5	235.467	3561	3761	3661	141.421	64046	5337.17
ENSMGAG00000001454	2.92929e+207	998887;998887;998887;1005485;1005647;1005969;1005979;1006156;1006156;1006156;1012344;1012379;1012379;1012379;1012379;1015608;1015608;1015608;1015608;1015628;1025069;1025069;1025069;1025069;1025069;1027498;1027498;1027498;1027498;1027498;1028436;1028436;1028436;1028436;1028436;1039496;1039496;1039496;1039496;1039496;1042115;1042115;1042115;1042115;1042115;1042450;1042450;1042450;1042450;1042450;10…	999150;999150;999150;1005628;1005797;1006240;1006260;1006281;1006281;1006281;1012674;1012660;1012660;1012660;1012660;1015741;1015741;1015741;1015741;1015741;1025300;1025300;1025300;1025300;1025300;1027664;1027664;1027664;1027664;1027664;1029043;1029043;1029043;1029043;1029043;1039604;1039604;1039604;1039604;1039604;1042237;1042237;1042237;1042237;1042237;1042686;1042686;1042686;1042686;1042686;10…	+;+;+;+;+;+;+;+;+;+;+;+;+;+;+;+;+;+;+;+;+;+;+;+;+;+;+;+;+;+;+;+;+;+;+;+;+;+;+;+;+;+;+;+;+;+;+;+;+;+;+;+;+;+;+;+;+;+;+;+;+;+;+;+;+;+;+;+;+;+;+;+;+;+;+;+;+;+;+;+;+;+;+;+;+;+;+;+;+;+;+;+;+;+;+;+;+;+;+;+;+;+;+;+	6224	TANC2	Tetratricopeptide repeat, ankyrin repeat and coiled-coil containing 2	uniprot	protein_coding	77	80	78.5	2.12132	56	56	56	0	38	91	64.5	37.4767	53	33	43	14.1421	69	99	84	21.2132	405	251	328	108.894	1308	109
ENSMGAG00000001455	2.22222e+69	9.20866e+209	9.21076e+209	-;-;-;-;-;-;-;-;-;-;-;-;-;-;-;-;-;-;-;-;-;-;-;-;-;-;-;-;-;-;-;-;-;-;-	3293	PHF20	PHD finger protein 20 [Source:HGNC Symbol;Acc:HGNC:16098]	ensembl	protein_coding	1826	2044	1935	154.149	2009	1902	1955.5	75.6604	1236	1522	1379	202.233	992	793	892.5	140.714	806	898	852	65.0538	2424	1735	2079.5	487.197	18187	1515.58
ENSMGAG00000001456	1.31313e+57	1.14157e+231	1.14158e+231	+;+;+;+;+;+;+;+;+;+;+;+;+;+;+;+;+;+;+;+;+;+;+;+;+;+;+;+;+	2298	PDPR	pyruvate dehydrogenase phosphatase regulatory subunit	DAVID	protein_coding	446	443	444.5	2.12132	382	331	356.5	36.0624	175	282	228.5	75.6604	115	102	108.5	9.19239	119	140	129.5	14.8492	260	223	241.5	26.163	3018	251.5
ENSMGAG00000001457	444444444	5.59403e+53	5.59469e+53	+;+;+;+;+;+;+;+;+	1500	RBM46	RNA binding motif protein 46 [Source:HGNC Symbol;Acc:HGNC:28401]	ensembl	protein_coding	4	2	3	1.41421	4	4	4	0	9	5	7	2.82843	4	13	8.5	6.36396	0	0	0	0	4	3	3.5	0.707107	52	4.33333
ENSMGAG00000001458	1e+21	1.70261e+146	1.70283e+146	+;+;+;+;+;+;+;+;+;+;+;+;+;+;+;+;+;+;+;+;+	1503	RAB41	RAB41, member RAS oncogene family	DAVID	protein_coding	647	668	657.5	14.8492	763	647	705	82.0244	287	423	355	96.1665	318	344	331	18.3848	210	237	223.5	19.0919	446	364	405	57.9828	5354	446.167
ENSMGAG00000001459	1.41414e+25	1.76562e+90	1.76571e+90	-;-;-;-;-;-;-;-;-;-;-;-;-	1338	ZMYND10	zinc finger MYND-type containing 10 [Source:HGNC Symbol;Acc:HGNC:19412]	ensembl	protein_coding	9	14	11.5	3.53553	7	4	5.5	2.12132	9	11	10	1.41421	8	16	12	5.65685	8	10	9	1.41421	6	14	10	5.65685	116	9.66667
ENSMGAG00000001460	1010101010	1.41361e+39	1.41361e+39	-;-;-;-;-	480	TSEN15	tRNA splicing endonuclease subunit 15	uniprot	protein_coding	70	85	77.5	10.6066	107	103	105	2.82843	66	85	75.5	13.435	66	76	71	7.07107	63	68	65.5	3.53553	83	51	67	22.6274	923	76.9167
ENSMGAG00000001461	8.88889e+69	3287572;3287572;3311590;3311590;3361401;3361401;3365093;3365093;3373011;3373011;3378803;3378803;3379885;3379885;3402180;3402180;3408025;3408025;3418544;3418544;3430767;3430767;3431824;3431824;3440502;3440502;3445472;3445472;3450679;3450679;3455757;3455757;3467430;3467430;3480034;3480034;3481632;3481632;3500455;3500455;3512037;3512037;3514231;3514231;3526410;3526410;3526937;3526937;3535510;3535510…	3287690;3287690;3311655;3311655;3361561;3361561;3365248;3365248;3373130;3373130;3378913;3378913;3380055;3380055;3402288;3402288;3408137;3408137;3418750;3418750;3430901;3430901;3431973;3431973;3440695;3440695;3445604;3445604;3450758;3450758;3455850;3455850;3467558;3467558;3480339;3480339;3481856;3481856;3500571;3500571;3512177;3512177;3514343;3514343;3526519;3526519;3527077;3527077;3535637;3535637…	+;+;+;+;+;+;+;+;+;+;+;+;+;+;+;+;+;+;+;+;+;+;+;+;+;+;+;+;+;+;+;+;+;+;+;+;+;+;+;+;+;+;+;+;+;+;+;+;+;+;+;+;+;+;+;+;+;+;+;+;+;+;+;+;+;+;+;+;+;+	6736	PCDH15	protocadherin related 15 [Source:HGNC Symbol;Acc:HGNC:14674]	ensembl	protein_coding	8	3	5.5	3.53553	4	5	4.5	0.707107	5	3	4	1.41421	10	9	9.5	0.707107	2	1	1.5	0.707107	9	4	6.5	3.53553	63	5.25
ENSMGAG00000001463	444	5.4355e+17	5.43566e+17	+;+;+	516	LRAT	lecithin retinol acyltransferase [Source:HGNC Symbol;Acc:HGNC:6685]	ensembl	protein_coding	28	21	24.5	4.94975	28	13	20.5	10.6066	27	25	26	1.41421	12	25	18.5	9.19239	10	8	9	1.41421	10	8	9	1.41421	215	17.9167
ENSMGAG00000001464	1.0101e+23	1.40951e+95	1.40954e+95	+;+;+;+;+;+;+;+;+;+;+;+	1962	colgalt2	collagen beta(1-O)galactosyltransferase 2	ensembl	protein_coding	103	107	105	2.82843	250	220	235	21.2132	225	274	249.5	34.6482	148	217	182.5	48.7904	365	398	381.5	23.3345	330	330	330	0	2967	247.25
ENSMGAG00000001465	66666	4.13031e+29	4.14058e+29	+;+;+;+;+	2622	ELP6	elongator acetyltransferase complex subunit 6 [Source:HGNC Symbol;Acc:HGNC:25976]	ensembl	protein_coding	666	780	723	80.6102	1181	1006	1093.5	123.744	562	559	560.5	2.12132	571	688	629.5	82.7315	481	538	509.5	40.3051	493	564	528.5	50.2046	8089	674.083
ENSMGAG00000001466	1.41414e+27	1.77319e+97	1.7733e+97	-;-;-;-;-;-;-;-;-;-;-;-;-;-	2682	NPRL2	NPR2-like, GATOR1 complex subunit	DAVID	protein_coding	224	203	213.5	14.8492	254	193	223.5	43.1335	209	269	239	42.4264	227	314	270.5	61.5183	344	443	393.5	70.0036	374	418	396	31.1127	3472	289.333
ENSMGAG00000001467	30303030	9.79276e+23	9.79463e+23	+;+;+;+	1568	LOC104914649	putative nuclease HARBI1	DAVID	protein_coding	260	207	233.5	37.4767	155	120	137.5	24.7487	117	207	162	63.6396	117	144	130.5	19.0919	197	177	187	14.1421	153	184	168.5	21.9203	2038	169.833
ENSMGAG00000001468	30303030	9.83473e+23	9.83783e+23	+;+;+;+	1063	DOHH	deoxyhypusine hydroxylase [Source:HGNC Symbol;Acc:HGNC:28662]	ensembl	protein_coding	404	333	368.5	50.2046	396	291	343.5	74.2462	315	463	389	104.652	312	452	382	98.9949	435	474	454.5	27.5772	371	470	420.5	70.0036	4716	393
ENSMGAG00000001470	999999	1.71784e+41	1.71798e+41	+;+;+;+;+;+	1789	LOC100541254	PCTP-like protein	DAVID	protein_coding	35	43	39	5.65685	32	22	27	7.07107	28	38	33	7.07107	23	49	36	18.3848	32	19	25.5	9.19239	13	18	15.5	3.53553	352	29.3333
ENSMGAG00000001471	666666666666666	5.62776e+74	5.63646e+74	+;+;+;+;+;+;+;+;+;+;+;+;+;+;+	1443	CDC25A	cell division cycle 25A	DAVID	protein_coding	290	373	331.5	58.6899	325	259	292	46.669	310	373	341.5	44.5477	185	212	198.5	19.0919	195	258	226.5	44.5477	235	234	234.5	0.707107	3249	270.75
ENSMGAG00000001473	12;12;12;12;12;12;12;12;12;12;12;12;12;12;12;12;12;12;12;12;12;12;12;12;12;12;12;12;12;12;12;12;12;12;12;12;12;12;12;12;12;12;12;12;12;12;12;12;12;12;12;12;12;12;12;12;12;12;12;12;12;12;12;12;12;12;12;12;12;12;12;12;12;12;12;12;12;12;12;12;12;12;12;12;12;12;12;12;12;12;12;12;12;12;12;12;12;12;12;12;12;12;12;12;12;12;12;12;12;12;12;12;12;12;12;12;12;12;12;12;12;12;12;12;12;12;12;12;12;12;12;12;12;…	609807;609807;609807;609807;610170;610579;610635;610654;610654;610974;610974;610974;610974;613066;613097;613125;613125;613125;613223;613345;613521;614024;614043;614043;614043;614077;614116;614116;614116;614123;615329;615329;615329;615329;615329;615329;615329;615329;615329;615564;615564;615564;615564;615564;615564;615564;615564;615564;616240;616240;616240;616240;616240;616240;616240;616240;616240;…	610112;610258;610112;610256;610256;610777;610777;610777;610777;611176;611176;611176;611176;613119;613189;613210;613210;613210;613239;613358;614082;614239;614239;614239;614239;614239;614239;614239;614239;614239;615460;615460;615460;615460;615460;615460;615460;615460;615460;615669;615669;615669;615669;615669;615669;615669;615669;615669;616368;616368;616368;616368;616368;616368;616371;616368;616368;…	-;-;-;-;-;-;-;-;-;-;-;-;-;-;-;-;-;-;-;-;-;-;-;-;-;-;-;-;-;-;-;-;-;-;-;-;-;-;-;-;-;-;-;-;-;-;-;-;-;-;-;-;-;-;-;-;-;-;-;-;-;-;-;-;-;-;-;-;-;-;-;-;-;-;-;-;-;-;-;-;-;-;-;-;-;-;-;-;-;-;-;-;-;-;-;-;-;-;-;-;-;-;-;-;-;-;-;-;-;-;-;-;-;-;-;-;-;-;-;-;-;-;-;-;-;-;-;-;-;-;-;-;-;-;-;-;-;-;-;-;-;-;-;-;-;-;-;-;-;-;-;-;-;-;-;-;-;-;-;-;-;-;-;-;-;-;-;-;-;-;-;-;-;-;-;-;-;-;-;-;-;-;-;-;-;-;-;-;-;-;-;-;-;-;-;-;-;-;-;-…	9754	MYO9A	myosin IXA [Source:HGNC Symbol;Acc:HGNC:7608]	ensembl	protein_coding	1470	1354	1412	82.0244	1406	1382	1394	16.9706	742	1173	957.5	304.763	994	884	939	77.7817	649	765	707	82.0244	1764	1429	1596.5	236.881	14012	1167.67
ENSMGAG00000001474	1.51515e+37	2.01489e+132	2.01499e+132	+;+;+;+;+;+;+;+;+;+;+;+;+;+;+;+;+;+;+	1691	ETF1	eukaryotic translation termination factor 1	ensembl	protein_coding	2105	2335	2220	162.635	2835	2765	2800	49.4975	2334	2663	2498.5	232.638	1934	1960	1947	18.3848	1541	1686	1613.5	102.53	3010	2552	2781	323.855	27720	2310
ENSMGAG00000001475	44444444	9.06256e+47	9.06665e+47	+;+;+;+;+;+;+;+	2228	GUCY1A1	guanylate cyclase 1 soluble subunit alpha 1 [Source:HGNC Symbol;Acc:HGNC:4685]	ensembl	protein_coding	51	100	75.5	34.6482	51	38	44.5	9.19239	61	74	67.5	9.19239	19	24	21.5	3.53553	39	54	46.5	10.6066	47	25	36	15.5563	583	48.5833
ENSMGAG00000001476	1.11111e+27	1.13967e+111	1.13967e+111	+;+;+;+;+;+;+;+;+;+;+;+;+;+	2135	IWS1	interacts with SUPT6H, CTD assembly factor 1	ensembl	protein_coding	2039	2385	2212	244.659	2444	2077	2260.5	259.508	1662	1772	1717	77.7817	1551	1744	1647.5	136.472	1292	1394	1343	72.1249	2132	1983	2057.5	105.359	22475	1872.92
ENSMGAG00000001477	25252525252525252525252525252525252525252525252525252525252525252525252525252525252525252525252525252525252525252525252525252525252525252525252525252525252525252525252525252525252525252525252525252525252525252525252525252525252525252525252525252525252525252525	4803634;4803634;4804053;4804176;4804176;4804475;4804475;4805064;4805064;4805064;4805068;4805068;4805182;4805480;4806067;4806096;4806096;4806108;4806142;4806142;4806341;4806341;4806341;4806341;4806341;4806341;4806491;4806491;4806491;4806491;4806491;4806512;4806691;4806691;4806691;4806691;4806691;4806691;4806916;4806923;4806923;4806923;4806923;4806928;4807319;4807319;4807319;4807319;4807319;4807319…	4804004;4804004;4804551;4804298;4804298;4804601;4804601;4805626;4805626;4805626;4805377;4805720;4805705;4805720;4806249;4806249;4806249;4806249;4806249;4806249;4806408;4806408;4806408;4806435;4806408;4806408;4806606;4806606;4806606;4806606;4806606;4806606;4806776;4806776;4806769;4806769;4806779;4806779;4807103;4807103;4807103;4807103;4807103;4807103;4807413;4807413;4807413;4807413;4807413;4807413…	-;-;-;-;-;-;-;-;-;-;-;-;-;-;-;-;-;-;-;-;-;-;-;-;-;-;-;-;-;-;-;-;-;-;-;-;-;-;-;-;-;-;-;-;-;-;-;-;-;-;-;-;-;-;-;-;-;-;-;-;-;-;-;-;-;-;-;-;-;-;-;-;-;-;-;-;-;-;-;-;-;-;-;-;-;-;-;-;-;-;-;-;-;-;-;-;-;-;-;-;-;-;-;-;-;-;-;-;-;-;-;-;-;-;-;-;-;-;-;-;-;-;-;-;-;-;-;-;-;-	3973	ASAP3	ArfGAP with SH3 domain, ankyrin repeat and PH domain 3	DAVID	protein_coding	21	26	23.5	3.53553	28	22	25	4.24264	17	38	27.5	14.8492	36	34	35	1.41421	64	70	67	4.24264	145	148	146.5	2.12132	649	54.0833
ENSMGAG00000001479	1.71717e+31	1.31588e+111	1.316e+111	+;+;+;+;+;+;+;+;+;+;+;+;+;+;+;+	2470	TANGO2	transport and golgi organization 2 homolog	ensembl	protein_coding	281	284	282.5	2.12132	330	280	305	35.3553	330	359	344.5	20.5061	326	406	366	56.5685	223	234	228.5	7.77817	460	377	418.5	58.6899	3890	324.167
ENSMGAG00000001480	387955.1387955138795513879551387955138795513879551387955138795513879551387955138795513879551387955138795513879551387955138795513879551387955138795513879551387955138795513879551387955138795513879551387955138795513879551387955138795513879551387955138795513879551	2.53843e+184	2.55673e+184	-;-;-;-;-;-;-;-;-;-;-;-;-;-;-;-;-;-;-;-;-;-;-;-;-;-;-;-;-;-;-;-;-;-;-;-;-	2721	CS	citrate synthase	DAVID	protein_coding	3107	3016	3061.5	64.3467	3056	2632	2844	299.813	2407	3676	3041.5	897.319	2431	2933	2682	354.968	2756	3252	3004	350.725	2938	3545	3241.5	429.214	35749	2979.08
ENSMGAG00000001483	2.62626e+73	2489168248994124967372498186249818625011262501126250192225019222503773250377325039402503940250492625049262507464250747625079352507935250981525098152511210251121025128692512869251503425150342515291251529125162292516229251740325174032519801251980125205372520537	2489413249006224977672499808249980825011712501171250208325020832503857250385725041662504166250510125051012507587250758725080852508085250993125099312511350251135025130112513011251517925151792515432251543225163462516346251755425175542519947251994725207342520734	-;-;-;-;-;-;-;-;-;-;-;-;-;-;-;-;-;-;-;-;-;-;-;-;-;-;-;-;-;-;-;-;-;-;-;-;-	5297	IGSF9B	immunoglobulin superfamily member 9B [Source:HGNC Symbol;Acc:HGNC:32326]	ensembl	protein_coding	2	3	2.5	0.707107	3	2	2.5	0.707107	2	6	4	2.82843	1	0	0.5	0.707107	2	0	1	1.41421	9	4	6.5	3.53553	34	2.83333
ENSMGAG00000001484	9999999999	1.72245e+69	1.72248e+69	-;-;-;-;-;-;-;-;-;-	620	PDZD11	PDZ domain containing 11	ensembl	protein_coding	154	153	153.5	0.707107	141	113	127	19.799	143	173	158	21.2132	107	93	100	9.89949	157	145	151	8.48528	179	173	176	4.24264	1731	144.25
ENSMGAG00000001486	2.22222e+17	9.9107e+56	9.91264e+56	-;-;-;-;-;-;-;-;-	3076	ENSMGAG00000001486	Uncharacterized protein	ensembl	protein_coding	841	763	802	55.1543	619	614	616.5	3.53553	459	668	563.5	147.785	254	215	234.5	27.5772	307	400	353.5	65.7609	903	743	823	113.137	6786	565.5
ENSMGAG00000001487	8.88889e+54	3729035;3729035;3729035;3733972;3733972;3733972;3735015;3735015;3735015;3735175;3735175;3735175;3736146;3736146;3736146;3738521;3738521;3738521;3740137;3740137;3740137;3744305;3744305;3744305;3757867;3757867;3757867;3790629;3790629;3790629;3790792;3798671;3798671;3837376;3837376;3837387;3841968;3841968;3841968;3870425;3870425;3870425;3906011;3906011;3906011;3973525;3973525;3973525;4065029;4065029…	3730670;3730670;3730670;3734038;3734038;3734038;3735063;3735063;3735063;3735296;3735296;3735296;3736309;3736309;3736309;3738662;3738662;3738662;3740226;3740226;3740226;3744444;3744444;3744444;3757963;3757963;3757963;3790674;3790703;3790703;3790816;3798736;3798736;3837470;3837470;3837470;3842045;3842045;3842045;3870488;3870488;3870488;3906116;3906116;3906116;3973638;3973638;3973638;4065297;4065297…	-;-;-;-;-;-;-;-;-;-;-;-;-;-;-;-;-;-;-;-;-;-;-;-;-;-;-;-;-;-;-;-;-;-;-;-;-;-;-;-;-;-;-;-;-;-;-;-;-;-;-;-;-;-;-	3620	PRKG1	protein kinase cGMP-dependent 1 [Source:HGNC Symbol;Acc:HGNC:9414]	ensembl	protein_coding	230	274	252	31.1127	201	163	182	26.8701	155	229	192	52.3259	116	106	111	7.07107	146	180	163	24.0416	813	565	689	175.362	3178	264.833
ENSMGAG00000001488	3.0303e+21	2.06473e+76	2.06484e+76	-;-;-;-;-;-;-;-;-;-;-	1975	ATCAY	ATCAY, caytaxin	DAVID	protein_coding	2	3	2.5	0.707107	0	0	0	0	0	4	2	2.82843	0	0	0	0	2	0	1	1.41421	0	0	0	0	11	0.916667
ENSMGAG00000001489	5555555	8.76699e+41	8.77025e+41	+;+;+;+;+;+;+	1066	WT1	WT1 transcription factor [Source:HGNC Symbol;Acc:HGNC:12796]	ensembl	protein_coding	62	64	63	1.41421	69	57	63	8.48528	19	27	23	5.65685	20	15	17.5	3.53553	6	4	5	1.41421	16	15	15.5	0.707107	374	31.1667
ENSMGAG00000001490	13131313131313	1.14126e+55	1.14136e+55	-;-;-;-;-;-;-	2284	ST3GAL2	ST3 beta-galactoside alpha-2,3-sialyltransferase 2	DAVID	protein_coding	1575	1583	1579	5.65685	1783	1639	1711	101.823	904	1364	1134	325.269	851	850	850.5	0.707107	811	764	787.5	33.234	1178	1314	1246	96.1665	14616	1218
ENSMGAG00000001493	2.82828e+201	515404;515404;515572;515576;515597;516657;516657;516657;516657;516691;517232;517232;517232;517232;517232;517669;517669;517669;517669;517669;517962;517962;517962;517962;517962;518726;518726;518726;518726;518726;518897;518897;518897;518897;518897;519191;519191;519191;519191;519191;519306;519306;519306;519306;519306;523357;523362;523362;523411;523411;523766;523766;523766;523766;523766;524108;524719;…	515503;515503;515635;515684;515703;516771;516771;516771;516771;516771;517311;517311;517311;517311;517311;517777;517777;517777;517777;517777;518045;518045;518045;518045;518045;518783;518783;518783;518783;518783;519036;519036;519036;519036;519036;519225;519225;519225;519225;519225;519403;519457;519457;519450;519450;523521;523521;523521;523521;523521;523858;524005;523967;523858;523858;524136;524873;…	+;+;+;+;+;+;+;+;+;+;+;+;+;+;+;+;+;+;+;+;+;+;+;+;+;+;+;+;+;+;+;+;+;+;+;+;+;+;+;+;+;+;+;+;+;+;+;+;+;+;+;+;+;+;+;+;+;+;+;+;+;+;+;+;+;+;+;+;+;+;+;+;+;+;+;+;+;+;+;+;+;+;+;+;+;+;+;+;+;+;+;+;+;+;+;+;+;+;+;+;+	2651	LZTR1	leucine zipper like transcription regulator 1	DAVID	protein_coding	724	736	730	8.48528	787	665	726	86.267	397	591	494	137.179	359	439	399	56.5685	364	393	378.5	20.5061	523	502	512.5	14.8492	6480	540
ENSMGAG00000001494	22	34028893407052	34030143407165	+;+	240	LOC104909482	uncharacterized LOC104909482	DAVID	protein_coding	178	162	170	11.3137	126	114	120	8.48528	110	144	127	24.0416	53	61	57	5.65685	35	67	51	22.6274	131	86	108.5	31.8198	1267	105.583
ENSMGAG00000001495	2.32323e+219	662740;662740;662740;662740;663843;663843;663843;665375;665375;665375;665375;665621;665621;665621;665621;666317;666317;666317;666317;667361;667361;667361;667361;667912;667912;667912;667912;668139;668139;668139;668139;669739;669739;669739;670018;670018;670018;670018;672147;672147;672147;672147;673020;673020;673020;673020;673371;673371;673371;673371;674134;674134;674134;674134;674895;674895;675169;…	663320;663320;663320;663320;663980;663980;663980;665547;665547;665547;665547;665685;665685;665685;665685;666472;666472;666472;666472;667497;667497;667497;667497;668060;668060;668060;668060;668253;668253;668253;668253;669921;669921;669921;670144;670144;670144;670144;672193;672193;672193;672193;673279;673279;673279;673279;673556;673556;673556;673556;674321;674321;674321;674321;675032;675032;675329;…	+;+;+;+;+;+;+;+;+;+;+;+;+;+;+;+;+;+;+;+;+;+;+;+;+;+;+;+;+;+;+;+;+;+;+;+;+;+;+;+;+;+;+;+;+;+;+;+;+;+;+;+;+;+;+;+;+;+;+;+;+;+;+;+;+;+;+;+;+;+;+;+;+;+;+;+;+;+;+;+;+;+;+;+;+;+;+;+;+;+;+;+;+;+;+;+;+;+;+;+;+;+;+;+;+;+;+;+;+;+	5999	NPHP4	nephrocystin 4 [Source:HGNC Symbol;Acc:HGNC:19104]	ensembl	protein_coding	448	455	451.5	4.94975	473	459	466	9.89949	292	447	369.5	109.602	303	342	322.5	27.5772	370	395	382.5	17.6777	414	417	415.5	2.12132	4815	401.25
ENSMGAG00000001496	2222222	3.37848e+48	3.37858e+48	+;+;+;+;+;+;+	1005	LOC104909481	exportin-1	DAVID	protein_coding	1105	1147	1126	29.6985	1107	912	1009.5	137.886	1146	1374	1260	161.22	872	876	874	2.82843	902	987	944.5	60.1041	1382	1189	1285.5	136.472	12999	1083.25
ENSMGAG00000001498	4.44444e+78	924766;925050;925050;925050;925050;925122;937534;938208;938208;938208;938208;938208;938215;938602;938602;938602;938602;938602;938602;943555;943555;943555;943555;943555;943555;943670;952416;952416;952416;952416;952416;952416;953461;953461;953461;953461;953461;953461;954317;954317;954317;954317;954317;954317;955309;955309;955309;955309;955309;955309;955533;956006;956006;956006;956006;956006;956046;…	924768;925195;925195;925195;925195;925195;937581;938308;938308;938308;938308;938308;938308;938720;938720;938720;938720;938720;938720;943752;943752;943597;943752;943752;943752;943752;952646;952646;952646;952646;952646;952646;953577;953577;953577;953577;953577;953577;954450;954450;954450;954450;954450;954450;955506;955472;955506;955506;955506;955506;955546;956243;956243;956243;956243;956243;956243;…	+;+;+;+;+;+;+;+;+;+;+;+;+;+;+;+;+;+;+;+;+;+;+;+;+;+;+;+;+;+;+;+;+;+;+;+;+;+;+;+;+;+;+;+;+;+;+;+;+;+;+;+;+;+;+;+;+;+;+;+;+;+;+;+;+;+;+;+;+;+;+;+;+;+;+;+;+;+;+	3399	GUCY1B1	guanylate cyclase 1 soluble subunit beta 1 [Source:HGNC Symbol;Acc:HGNC:4687]	ensembl	protein_coding	633	670	651.5	26.163	634	582	608	36.7696	530	563	546.5	23.3345	315	347	331	22.6274	281	327	304	32.5269	550	441	495.5	77.0746	5873	489.417
ENSMGAG00000001499	141414	1.76292e+20	1.76312e+20	-;-;-	876	TMEM115	transmembrane protein 115	DAVID	protein_coding	528	546	537	12.7279	520	468	494	36.7696	411	547	479	96.1665	290	326	308	25.4558	370	388	379	12.7279	410	547	478.5	96.8736	5351	445.917
ENSMGAG00000001500	2.62626e+19	2.35838e+69	2.35841e+69	+;+;+;+;+;+;+;+;+;+	1642	JAM3	junctional adhesion molecule 3 [Source:HGNC Symbol;Acc:HGNC:15532]	ensembl	protein_coding	13078	14824	13951	1234.61	15894	15123	15508.5	545.179	13424	16410	14917	2111.42	6319	5565	5942	533.159	5074	5654	5364	410.122	9975	8242	9108.5	1225.42	129582	10798.5
ENSMGAG00000001501	1e+29	1.72508e+202	1.72532e+202	+;+;+;+;+;+;+;+;+;+;+;+;+;+;+;+;+;+;+;+;+;+;+;+;+;+;+;+;+	3681	KIF4A	kinesin family member 4A	ensembl	protein_coding	2654	2866	2760	149.907	1805	1512	1658.5	207.182	1365	1675	1520	219.203	671	771	721	70.7107	601	638	619.5	26.163	1017	1007	1012	7.07107	16582	1381.83
ENSMGAG00000001502	22	1096782	1099424	+	2643	RBM12	RNA binding motif protein 12 [Source:HGNC Symbol;Acc:HGNC:9898]	ensembl	protein_coding	641	733	687	65.0538	630	664	647	24.0416	518	708	613	134.35	289	232	260.5	40.3051	225	287	256	43.8406	770	617	693.5	108.187	6314	526.167
ENSMGAG00000001504	5555	1.00283e+27	1.00325e+27	-;-;-;-	862	ENSMGAG00000001504	Uncharacterized protein	ensembl	protein_coding	2698	3225	2961.5	372.645	2914	2481	2697.5	306.177	2241	2616	2428.5	265.165	1772	1775	1773.5	2.12132	1756	1992	1874	166.877	3376	3006	3191	261.63	29852	2487.67
ENSMGAG00000001505	387955	2.37452e+39	2.44592e+39	+;+;+;+;+;+;+;+	1719	COQ10A	coenzyme Q-binding protein COQ10 homolog A, mitochondrial	ensembl	protein_coding	108	76	92	22.6274	105	77	91	19.799	48	81	64.5	23.3345	73	69	71	2.82843	91	110	100.5	13.435	103	121	112	12.7279	1062	88.5
ENSMGAG00000001506	16161616	1.24581e+31	1.24586e+31	-;-;-;-	877	LOC100545341	parvalbumin, thymic	DAVID	protein_coding	5	3	4	1.41421	7	9	8	1.41421	10	6	8	2.82843	9	11	10	1.41421	32	55	43.5	16.2635	36	34	35	1.41421	217	18.0833
ENSMGAG00000001507	8888888888	4.1475e+69	4.14764e+69	+;+;+;+;+;+;+;+;+;+	2501	A1CF	APOBEC1 complementation factor [Source:HGNC Symbol;Acc:HGNC:24086]	ensembl	protein_coding	1	1	1	0	0	0	0	0	3	3	3	0	2	2	2	0	1	1	1	0	0	0	0	0	14	1.16667
ENSMGAG00000001509	2.22222e+61	1.04391e+216	1.04396e+216	+;+;+;+;+;+;+;+;+;+;+;+;+;+;+;+;+;+;+;+;+;+;+;+;+;+;+;+;+;+;+	1714	RBM39	RNA binding motif protein 39 [Source:HGNC Symbol;Acc:HGNC:15923]	ensembl	protein_coding	1653	1804	1728.5	106.773	1666	1560	1613	74.9533	1448	1604	1526	110.309	1539	1643	1591	73.5391	1573	1659	1616	60.8112	2335	2137	2236	140.007	20621	1718.42
ENSMGAG00000001510	1.0101e+23	1.39419e+95	1.39419e+95	+;+;+;+;+;+;+;+;+;+;+;+	1020	ARPC5	actin related protein 2/3 complex subunit 5 [Source:HGNC Symbol;Acc:HGNC:708]	ensembl	protein_coding	2368	2655	2511.5	202.94	2875	2563	2719	220.617	2946	3005	2975.5	41.7193	2142	2561	2351.5	296.278	2211	2273	2242	43.8406	2486	2495	2490.5	6.36396	30580	2548.33
ENSMGAG00000001511	1.51515e+27	2.05319e+97	2.05326e+97	+;+;+;+;+;+;+;+;+;+;+;+;+;+	2069	FBXW11	F-box and WD repeat domain containing 11	DAVID	protein_coding	1084	1333	1208.5	176.07	1215	1112	1163.5	72.832	928	1138	1033	148.492	561	540	550.5	14.8492	416	472	444	39.598	1142	853	997.5	204.354	10794	899.5
ENSMGAG00000001513	1.41414e+189	1740447;1741221;1741221;1742683;1742683;1742683;1742941;1742941;1742941;1743141;1743141;1743141;1743329;1743353;1744008;1744008;1744013;1744136;1744136;1744136;1744464;1744464;1744464;1744702;1744702;1744972;1744988;1745014;1745172;1745172;1745172;1745348;1745348;1745348;1745556;1745556;1745556;1745764;1745764;1745764;1745954;1745954;1745954;1747510;1747510;1747510;1747607;1747607;1750343;1751492…	1741575;1742349;1742349;1742771;1742759;1742771;1743050;1743050;1743050;1743249;1743262;1743264;1743408;1743408;1744060;1744060;1744060;1744288;1744288;1744288;1744535;1744572;1744535;1744749;1744749;1745066;1745066;1745066;1745270;1745270;1745270;1745451;1745451;1745451;1745618;1745618;1745618;1745854;1745854;1745854;1746051;1746051;1746051;1747570;1747570;1747570;1747617;1747617;1750419;1751553…	-;-;-;-;-;-;-;-;-;-;-;-;-;-;-;-;-;-;-;-;-;-;-;-;-;-;-;-;-;-;-;-;-;-;-;-;-;-;-;-;-;-;-;-;-;-;-;-;-;-;-;-;-;-;-;-;-;-;-;-;-;-;-;-;-;-;-;-;-;-;-;-;-;-;-;-;-;-;-;-;-;-;-;-;-;-;-;-;-;-;-;-;-;-;-	5071	CACNA2D2	calcium voltage-gated channel auxiliary subunit alpha2delta 2 [Source:HGNC Symbol;Acc:HGNC:1400]	ensembl	protein_coding	1086	1051	1068.5	24.7487	976	838	907	97.5807	520	776	648	181.019	413	471	442	41.0122	308	367	337.5	41.7193	365	363	364	1.41421	7534	627.833
ENSMGAG00000001514	11111111111111	1.13273e+55	1.13275e+55	-;-;-;-;-;-;-	873	LOC100546662	vitamin K-dependent protein C-like	DAVID	protein_coding	0	0	0	0	0	0	0	0	2	0	1	1.41421	1	4	2.5	2.12132	8	9	8.5	0.707107	8	9	8.5	0.707107	41	3.41667
ENSMGAG00000001515	0	1.98415e+90	1.98417e+90	+;+;+;+;+;+;+;+;+;+;+;+;+	960	PSTPIP2	proline-serine-threonine phosphatase interacting protein 2 [Source:HGNC Symbol;Acc:HGNC:9581]	ensembl	protein_coding	14	16	15	1.41421	116	120	118	2.82843	78	91	84.5	9.19239	158	163	160.5	3.53553	12	14	13	1.41421	47	48	47.5	0.707107	877	73.0833
ENSMGAG00000001516	1.0101e+157	14034526;14034993;14034993;14034993;14034993;14035373;14035373;14035373;14035373;14035373;14037613;14037613;14037613;14037613;14037613;14038218;14038218;14038218;14038218;14038218;14039027;14039027;14039027;14039027;14039027;14039874;14039874;14039874;14039874;14039874;14041577;14041577;14041577;14041577;14041577;14044021;14044021;14044021;14044021;14044021;14044861;14044861;14044861;14044861;140…	14034711;14035091;14035091;14035091;14035091;14035559;14035559;14035559;14035559;14035559;14037702;14037702;14037702;14037702;14037702;14038339;14038339;14038339;14038339;14038339;14039059;14039059;14039059;14039059;14039059;14039960;14039960;14039960;14039960;14039960;14041666;14041666;14041666;14041666;14041666;14044105;14044105;14044105;14044105;14044105;14044964;14044964;14044964;14044964;140…	-;-;-;-;-;-;-;-;-;-;-;-;-;-;-;-;-;-;-;-;-;-;-;-;-;-;-;-;-;-;-;-;-;-;-;-;-;-;-;-;-;-;-;-;-;-;-;-;-;-;-;-;-;-;-;-;-;-;-;-;-;-;-;-;-;-;-;-;-;-;-;-;-;-;-;-;-;-;-	2663	RGL1	ral guanine nucleotide dissociation stimulator like 1 [Source:HGNC Symbol;Acc:HGNC:30281]	ensembl	protein_coding	64	71	67.5	4.94975	44	39	41.5	3.53553	50	61	55.5	7.77817	58	43	50.5	10.6066	30	28	29	1.41421	149	78	113.5	50.2046	715	59.5833
ENSMGAG00000001517	1.71717e+21	1.3479e+76	1.34819e+76	-;-;-;-;-;-;-;-;-;-;-	1767	TRMT2A	tRNA methyltransferase 2 homolog A	DAVID	protein_coding	482	490	486	5.65685	613	484	548.5	91.2168	524	509	516.5	10.6066	522	644	583	86.267	546	701	623.5	109.602	670	772	721	72.1249	6957	579.75
ENSMGAG00000001518	8.88889e+25	4.17927e+181	4.17945e+181	-;-;-;-;-;-;-;-;-;-;-;-;-;-;-;-;-;-;-;-;-;-;-;-;-;-	2138	LOC100540641	neutral ceramidase	DAVID	protein_coding	6	24	15	12.7279	19	10	14.5	6.36396	25	21	23	2.82843	43	77	60	24.0416	38	38	38	0	52	40	46	8.48528	393	32.75
ENSMGAG00000001520	2.82828e+85	537075537075537075537075537337537337537337537337537945537945537945537945538479538479538479538479538707538707538707538707538953538953538953538953539378539378539378539378539707539707539707539707540244540244540244540244540874540874540874540874541047541650541815	537236537236537236537236537479537479537479537479538169538169538169538169538587538587538587538587538819538819538819538819539066539066539066539066539613539613539613539613539823539823539823539823540392540392540392540392541014541014541000541867541208541796541861	-;-;-;-;-;-;-;-;-;-;-;-;-;-;-;-;-;-;-;-;-;-;-;-;-;-;-;-;-;-;-;-;-;-;-;-;-;-;-;-;-;-;-	2362	RNPEP	Arginyl aminopeptidase	uniprot	protein_coding	411	394	402.5	12.0208	438	349	393.5	62.9325	327	359	343	22.6274	245	365	305	84.8528	350	409	379.5	41.7193	355	423	389	48.0833	4425	368.75
ENSMGAG00000001521	2929292929	1.06931e+34	1.06957e+34	-;-;-;-;-	804	CYB561	Cytochrome b-561 (Cytochrome b561) (Transmembrane ascorbate-dependent reductase CYB561)	uniprot	protein_coding	0	0	0	0	1	0	0.5	0.707107	0	0	0	0	0	0	0	0	0	0	0	0	0	0	0	0	1	0.0833333
ENSMGAG00000001522	387955.13879551387955138795513879551387955138795513879551387955138795513879551387955138795513879551387955138795513879551387955138795513879551387955138795513879551387955138795513879551387955138795513879551387955138795513879551387955138795513879551387955138795513879551387955138795513879551387955138795513879551387955138795513879551387955138795513879551387955138795513879551387955138795513879551387955…	7173;8161;8161;9061;9061;9061;9413;9413;9413;9710;9710;9710;10125;10125;10125;10649;10649;11256;11256;11256;11422;11422;11422;11878;11878;11878;12101;12101;12101;12548;12548;12548;13122;13122;13558;13558;13558;13956;13956;13956;14158;14158;14158;14714;14714;14714;15289;15289;15289;15489;15489;15489;15659;15659;15659;16363;16363;16363;16554;16554;16554;16905;16905;16905;17173;17173;17173;17374;173…	8417;8417;8417;9152;9152;9152;9495;9495;9495;9792;9792;9792;10270;10270;10270;10732;10732;11343;11343;11343;11641;11641;11641;11995;11995;11995;12188;12188;12188;12749;12749;12749;13193;13193;13669;13669;13669;14033;14033;14033;14298;14298;14298;14782;14782;14782;15406;15406;15406;15571;15571;15571;15773;15773;15773;16441;16441;16441;16766;16766;16766;17047;17047;17047;17260;17260;17260;17574;175…	-;-;-;-;-;-;-;-;-;-;-;-;-;-;-;-;-;-;-;-;-;-;-;-;-;-;-;-;-;-;-;-;-;-;-;-;-;-;-;-;-;-;-;-;-;-;-;-;-;-;-;-;-;-;-;-;-;-;-;-;-;-;-;-;-;-;-;-;-;-;-;-;-;-;-;-;-;-;-	4351	ANKRD52	ankyrin repeat domain 52	ensembl	protein_coding	770	776	773	4.24264	635	599	617	25.4558	237	434	335.5	139.3	155	100	127.5	38.8909	94	133	113.5	27.5772	422	326	374	67.8823	4681	390.083
ENSMGAG00000001523	1.61616e+27	1.23739e+111	1.2374e+111	+;+;+;+;+;+;+;+;+;+;+;+;+;+	7003	LMTK2	lemur tyrosine kinase 2	ensembl	protein_coding	847	1028	937.5	127.986	1030	1034	1032	2.82843	590	866	728	195.161	451	410	430.5	28.9914	298	356	327	41.0122	1014	692	853	227.688	8616	718
ENSMGAG00000001524	2.62626e+201	2577787;2577988;2578145;2579138;2580013;2580815;2580815;2580815;2581009;2581009;2581009;2581241;2581241;2581241;2582120;2582120;2582120;2582688;2582688;2582688;2583386;2583386;2583386;2583731;2583731;2583731;2584188;2584188;2584188;2585217;2585217;2585217;2585984;2585984;2585984;2587209;2587209;2587209;2587411;2587411;2587411;2588044;2588044;2588044;2588712;2588712;2588712;2588956;2588956;2588956…	2577898;2578048;2578219;2579185;2580137;2580892;2580892;2580892;2581148;2581148;2581148;2581401;2581401;2581401;2582272;2582272;2582272;2582798;2582798;2582798;2583585;2583585;2583585;2583864;2583864;2583864;2584322;2584322;2584322;2585296;2585296;2585296;2586222;2586222;2586222;2587316;2587316;2587316;2587516;2587516;2587516;2588151;2588151;2588151;2588827;2588827;2588827;2589053;2589053;2589053…	-;-;-;-;-;-;-;-;-;-;-;-;-;-;-;-;-;-;-;-;-;-;-;-;-;-;-;-;-;-;-;-;-;-;-;-;-;-;-;-;-;-;-;-;-;-;-;-;-;-;-;-;-;-;-;-;-;-;-;-;-;-;-;-;-;-;-;-;-;-;-;-;-;-;-;-;-;-;-;-;-;-;-;-;-;-;-;-;-;-;-;-;-;-;-;-;-;-;-;-;-	4712	NCAPD3	non-SMC condensin II complex subunit D3 [Source:HGNC Symbol;Acc:HGNC:28952]	ensembl	protein_coding	818	887	852.5	48.7904	663	546	604.5	82.7315	553	639	596	60.8112	256	249	252.5	4.94975	247	256	251.5	6.36396	460	442	451	12.7279	6016	501.333
ENSMGAG00000001526	303030303030	2.0525e+41	2.05274e+41	-;-;-;-;-;-	891	NMRK2	nicotinamide riboside kinase 2	DAVID	protein_coding	439	397	418	29.6985	340	263	301.5	54.4472	594	614	604	14.1421	372	458	415	60.8112	572	616	594	31.1127	737	674	705.5	44.5477	6076	506.333
ENSMGAG00000001527	2.22222e+106	3241105;3241105;3241167;3241167;3241325;3241325;3241630;3241630;3242505;3242505;3243394;3243394;3243642;3243642;3244019;3244019;3245099;3245099;3246667;3246667;3247970;3247970;3248923;3248923;3250088;3250088;3250947;3250947;3252190;3252190;3252339;3252339;3256490;3256490;3260346;3260346;3261521;3261521;3263444;3263444;3263679;3263679;3263831;3263831;3264598;3264598;3266144;3266144;3266847;3266847…	3241106;3241106;3241246;3241246;3241527;3241527;3241839;3241839;3242630;3242630;3243516;3243516;3243725;3243725;3244105;3244105;3245299;3245299;3246749;3246749;3248010;3248010;3249047;3249047;3250240;3250240;3251051;3251051;3252245;3252245;3252459;3252459;3256673;3256673;3260509;3260509;3261586;3261586;3263590;3263590;3263735;3263735;3263908;3263908;3264692;3264692;3266316;3266316;3267000;3267000…	+;+;+;+;+;+;+;+;+;+;+;+;+;+;+;+;+;+;+;+;+;+;+;+;+;+;+;+;+;+;+;+;+;+;+;+;+;+;+;+;+;+;+;+;+;+;+;+;+;+;+;+;+;+;+;+;+;+;+;+;+;+;+;+;+;+;+;+;+;+;+;+;+;+;+;+;+;+;+;+;+;+;+;+;+;+;+;+;+;+;+;+;+;+;+;+;+;+;+;+;+;+;+;+;+;+;+	7056	ENSMGAG00000001527	Uncharacterized protein	ensembl	protein_coding	1562	1677	1619.5	81.3173	1680	1622	1651	41.0122	997	1117	1057	84.8528	1158	1067	1112.5	64.3467	805	862	833.5	40.3051	1678	1286	1482	277.186	15511	1292.58
ENSMGAG00000001529	1.31313e+69	1140248811402488114031071140310711403407114034071140360211403602114039031140390311404236114042361140438411404384114047741140477411405031114050311140524111405241114057941140579411406072114060721140636411406364114067601140677511407034114070341140713811407189114072031140751611407516	1140252111402521114032041140320411403487114034871140372111403721114040441140404411404292114042921140453811404538114049441140494411405083114050831140560811405608114060041140600411406238114062381140659111406591114069221140694611407044114070441140717211407376114073761140772211407722	+;+;+;+;+;+;+;+;+;+;+;+;+;+;+;+;+;+;+;+;+;+;+;+;+;+;+;+;+;+;+;+;+;+;+	2513	FCSK	Fucose kinase	uniprot	protein_coding	263	235	249	19.799	265	211	238	38.1838	125	180	152.5	38.8909	146	177	161.5	21.9203	170	180	175	7.07107	186	232	209	32.5269	2370	197.5
ENSMGAG00000001530	2.92929e+229	965299;965375;965375;965375;965812;968721;968721;968721;968721;969733;969909;969979;969979;969979;970496;970496;970496;970505;970505;970872;970872;970872;970872;970872;971195;971195;971195;971195;971195;971557;971557;971557;971557;971557;971938;971938;971938;971938;971938;973762;973762;973762;973762;973762;974205;974205;974205;974205;974467;974533;974533;974533;974533;975147;975147;975147;975147;…	965535;965946;965946;965946;965946;968888;968888;968888;968818;970066;970066;970075;970075;970066;970639;970639;970639;970639;970639;971063;971063;971063;971063;971063;971292;971292;971292;971292;971292;971729;971729;971729;971729;971729;972161;972161;972161;972161;972161;973906;973906;973906;973906;973906;974303;974303;974303;974303;974655;974655;974655;974671;974655;975434;975358;975358;975358;…	+;+;+;+;+;+;+;+;+;+;+;+;+;+;+;+;+;+;+;+;+;+;+;+;+;+;+;+;+;+;+;+;+;+;+;+;+;+;+;+;+;+;+;+;+;+;+;+;+;+;+;+;+;+;+;+;+;+;+;+;+;+;+;+;+;+;+;+;+;+;+;+;+;+;+;+;+;+;+;+;+;+;+;+;+;+;+;+;+;+;+;+;+;+;+;+;+;+;+;+;+;+;+;+;+;+;+;+;+;+;+;+;+;+;+	4953	ACE	angiotensin I converting enzyme	DAVID	protein_coding	21	15	18	4.24264	37	30	33.5	4.94975	142	192	167	35.3553	202	216	209	9.89949	181	216	198.5	24.7487	156	144	150	8.48528	1552	129.333
ENSMGAG00000001531	1.0101e+91	13949925;13949925;13949925;13950176;13950176;13950176;13950448;13950448;13950448;13951194;13951194;13951194;13951437;13951437;13951437;13952114;13952114;13952114;13952683;13952683;13952683;13952907;13952907;13952907;13953448;13953448;13953448;13954036;13954036;13954036;13955026;13955026;13955026;13955142;13955142;13955430;13955430;13955430;13955651;13955651;13955651;13955906;13955906;13956644;139…	13950098;13950098;13950098;13950258;13950258;13950258;13950556;13950556;13950556;13951328;13951328;13951328;13951544;13951544;13951544;13952173;13952173;13952173;13952726;13952726;13952726;13953048;13953048;13953048;13953510;13953510;13953510;13954111;13954111;13954111;13955069;13955069;13955069;13955300;13955300;13955581;13955581;13955581;13955762;13955762;13955762;13956062;13956062;13957817;139…	+;+;+;+;+;+;+;+;+;+;+;+;+;+;+;+;+;+;+;+;+;+;+;+;+;+;+;+;+;+;+;+;+;+;+;+;+;+;+;+;+;+;+;+;+;+	2957	NCF2	neutrophil cytosolic factor 2	ensembl	protein_coding	95	98	96.5	2.12132	117	75	96	29.6985	65	61	63	2.82843	62	49	55.5	9.19239	21	32	26.5	7.77817	31	29	30	1.41421	735	61.25
ENSMGAG00000001532	0	2001780;2002312;2002638;2002638;2005328;2005328;2005376;2006420;2006420;2006420;2007145;2007145;2007145;2007905;2007905;2007905;2009976;2009976;2009976;2010566;2010566;2010566;2011227;2011227;2011227;2012263;2012263;2012263;2012776;2012776;2012776;2013109;2013442;2015778;2015778;2016459;2016459;2016533;2016791;2016791;2016791;2017813;2017813;2017813;2019515;2019515;2019515;2022276;2022276;2022661…	2001809;2002335;2003543;2003543;2005571;2005571;2005571;2006556;2006556;2006556;2007252;2007252;2007252;2007978;2007978;2007978;2010084;2010084;2010084;2010680;2010680;2010680;2011377;2011377;2011377;2012418;2012418;2012418;2012933;2012933;2012933;2013230;2013515;2015932;2015932;2016599;2016599;2016599;2016955;2016955;2016955;2017932;2017932;2017932;2019774;2019774;2019774;2022416;2022416;2022726…	+;+;+;+;+;+;+;+;+;+;+;+;+;+;+;+;+;+;+;+;+;+;+;+;+;+;+;+;+;+;+;+;+;+;+;+;+;+;+;+;+;+;+;+;+;+;+;+;+;+;+;+;+;+;+;+;+;+;+;+;+;+;+;+;+;+;+;+;+;+;+;+;+;+;+;+;+;+;+;+;+;+;+;+;+;+;+;+;+;+;+;+;+;+;+;+;+;+;+;+;+;+;+;+;+;+;+;+;+;+;+;+;+;+;+;+;+;+;+;+;+;+;+;+;+;+;+;+;+;+;+;+;+;+;+	10200	EPG5	ectopic P-granules autophagy protein 5 homolog [Source:HGNC Symbol;Acc:HGNC:29331]	ensembl	protein_coding	911	935	923	16.9706	1794	1611	1702.5	129.401	739	907	823	118.794	988	988	988	0	530	643	586.5	79.9031	1455	1106	1280.5	246.78	12607	1050.58
ENSMGAG00000001533	555555	1.12671e+41	1.12763e+41	+;+;+;+;+;+	1494	PAX6	paired box 6	ensembl	protein_coding	4	6	5	1.41421	1	1	1	0	2	6	4	2.82843	0	1	0.5	0.707107	7	4	5.5	2.12132	1	3	2	1.41421	36	3
ENSMGAG00000001534	1.71717e+53	1.33214e+188	1.33218e+188	+;+;+;+;+;+;+;+;+;+;+;+;+;+;+;+;+;+;+;+;+;+;+;+;+;+;+	2859	DGCR8	DGCR8 microprocessor complex subunit	ensembl	protein_coding	740	861	800.5	85.5599	766	823	794.5	40.3051	430	632	531	142.836	388	271	329.5	82.7315	229	279	254	35.3553	996	593	794.5	284.964	7008	584
ENSMGAG00000001535	2.52525e+99	1996438;1996438;1996438;1996438;1997056;1997056;1997056;1997359;1997359;1997359;1997359;1997553;1997553;1997553;1997553;1997853;1997853;1998245;1998245;1998245;1998245;1998563;1998563;1998563;1998563;1999132;2001297;2002304;2002482;2002865;2003510;2003791;2003791;2003791;2004080;2004080;2004080;2004080;2004247;2004247;2004247;2004247;2004598;2004598;2004598;2004598;2004927;2004927;2004927;2004927	1996492;1996492;1996492;1996492;1997115;1997115;1997115;1997451;1997451;1997451;1997451;1997725;1997725;1997725;1997725;1998092;1998092;1998488;1998488;1998488;1998488;1999036;1999036;1998758;1998758;1999223;2002215;2002396;2002654;2003105;2003711;2003984;2003984;2003984;2004171;2004171;2004171;2005296;2004408;2004408;2004408;2004408;2004787;2004787;2004787;2004787;2005296;2005140;2005140;2005296	+;+;+;+;+;+;+;+;+;+;+;+;+;+;+;+;+;+;+;+;+;+;+;+;+;+;+;+;+;+;+;+;+;+;+;+;+;+;+;+;+;+;+;+;+;+;+;+;+;+	4470	LOC100547499	digestive cysteine proteinase 1-like	DAVID	protein_coding	0	0	0	0	0	0	0	0	0	0	0	0	0	0	0	0	0	0	0	0	0	1	0.5	0.707107	1	0.0833333
ENSMGAG00000001536	4.44444e+30	9.78461e+185	9.7866e+185	-;-;-;-;-;-;-;-;-;-;-;-;-;-;-;-;-;-;-;-;-;-;-;-;-;-;-;-;-;-;-	1452	ASIC5	acid sensing ion channel subunit family member 5 [Source:HGNC Symbol;Acc:HGNC:17537]	ensembl	protein_coding	0	0	0	0	0	0	0	0	0	0	0	0	0	0	0	0	0	0	0	0	0	1	0.5	0.707107	1	0.0833333
ENSMGAG00000001538	333	7.49093e+17	7.49641e+17	-;-;-	950	RAMP3	receptor activity modifying protein 3	DAVID	protein_coding	0	0	0	0	0	0	0	0	0	0	0	0	0	0	0	0	0	0	0	0	0	0	0	0	0	0
ENSMGAG00000001540	1.61616e+93	12353555;12353555;12354698;12354698;12355214;12355214;12355912;12355912;12356305;12356305;12357698;12357698;12359345;12359345;12359677;12359677;12360162;12360162;12360462;12360462;12360848;12360848;12361914;12361914;12362325;12362325;12363013;12363013;12363933;12363933;12364828;12364828;12366156;12366156;12366667;12366667;12368189;12368189;12368381;12368381;12369992;12369992;12370730;12370730;123…	12354378;12354378;12354817;12354817;12355320;12355320;12356004;12356004;12356440;12356440;12357872;12357872;12359401;12359401;12359756;12359756;12360258;12360258;12360564;12360564;12360975;12360975;12362071;12362071;12362474;12362474;12363168;12363168;12364078;12364078;12365336;12365336;12366301;12366301;12366768;12366768;12368289;12368289;12368555;12368555;12370117;12370117;12370852;12370852;123…	-;-;-;-;-;-;-;-;-;-;-;-;-;-;-;-;-;-;-;-;-;-;-;-;-;-;-;-;-;-;-;-;-;-;-;-;-;-;-;-;-;-;-;-;-;-;-	4226	TECPR1	tectonin beta-propeller repeat containing 1 [Source:HGNC Symbol;Acc:HGNC:22214]	ensembl	protein_coding	445	502	473.5	40.3051	560	502	531	41.0122	290	413	351.5	86.9741	419	404	411.5	10.6066	426	502	464	53.7401	710	597	653.5	79.9031	5770	480.833
ENSMGAG00000001541	77	399237399598	399377399735	-;-	279	S100B	S100 calcium binding protein B [Source:HGNC Symbol;Acc:HGNC:10500]	ensembl	protein_coding	6	5	5.5	0.707107	4	1	2.5	2.12132	5	3	4	1.41421	1	3	2	1.41421	9	3	6	4.24264	4	5	4.5	0.707107	49	4.08333
ENSMGAG00000001543	2.82828e+47	4.743e+143	4.74424e+143	+;+;+;+;+;+;+;+;+;+;+;+;+;+;+;+;+;+;+;+;+;+;+;+	4560	NAV1	neuron navigator 1	DAVID	protein_coding	435	411	423	16.9706	251	234	242.5	12.0208	109	212	160.5	72.832	96	86	91	7.07107	132	103	117.5	20.5061	348	342	345	4.24264	2759	229.917
ENSMGAG00000001544	7.77778e+18	4.05572e+113	4.05621e+113	+;+;+;+;+;+;+;+;+;+;+;+;+;+;+;+;+;+;+	1875	LSS	lanosterol synthase (2,3-oxidosqualene-lanosterol cyclase)	DAVID	protein_coding	1995	2226	2110.5	163.342	2193	1870	2031.5	228.395	1722	2242	1982	367.696	1088	1282	1185	137.179	1829	2211	2020	270.115	2319	2354	2336.5	24.7487	23331	1944.25
ENSMGAG00000001545	8.88889e+21	4.20114e+153	4.20116e+153	-;-;-;-;-;-;-;-;-;-;-;-;-;-;-;-;-;-;-;-;-;-	2520	SGMS1	sphingomyelin synthase 1	DAVID	protein_coding	760	889	824.5	91.2168	1035	866	950.5	119.501	754	884	819	91.9239	701	763	732	43.8406	577	623	600	32.5269	951	774	862.5	125.158	9577	798.083
ENSMGAG00000001546	3.33333e+22	1.03746e+160	1.03766e+160	-;-;-;-;-;-;-;-;-;-;-;-;-;-;-;-;-;-;-;-;-;-;-	4074	CNTNAP2	contactin associated protein 2 [Source:HGNC Symbol;Acc:HGNC:13830]	ensembl	protein_coding	19	47	33	19.799	25	9	17	11.3137	23	16	19.5	4.94975	10	12	11	1.41421	17	21	19	2.82843	34	29	31.5	3.53553	262	21.8333
ENSMGAG00000001547	3.0303e+25	1.98455e+90	1.98458e+90	+;+;+;+;+;+;+;+;+;+;+;+;+	2123	DUS3L	dihydrouridine synthase 3 like	ensembl	protein_coding	310	354	332	31.1127	328	217	272.5	78.4889	184	243	213.5	41.7193	192	228	210	25.4558	285	267	276	12.7279	322	311	316.5	7.77817	3241	270.083
ENSMGAG00000001548	1.91919e+37	8.12749e+113	8.12773e+113	-;-;-;-;-;-;-;-;-;-;-;-;-;-;-;-;-;-;-	1706	ENSMGAG00000001548	Uncharacterized protein	ensembl	protein_coding	0	0	0	0	0	0	0	0	0	0	0	0	0	0	0	0	1	0	0.5	0.707107	0	0	0	0	1	0.0833333
ENSMGAG00000001549	1.11111e+59	1.13381e+239	1.13382e+239	-;-;-;-;-;-;-;-;-;-;-;-;-;-;-;-;-;-;-;-;-;-;-;-;-;-;-;-;-;-	3528	DGKD	diacylglycerol kinase delta [Source:HGNC Symbol;Acc:HGNC:2851]	ensembl	protein_coding	476	497	486.5	14.8492	413	412	412.5	0.707107	275	492	383.5	153.442	201	171	186	21.2132	193	209	201	11.3137	832	462	647	261.63	4633	386.083
ENSMGAG00000001550	2.52525e+55	4.79597e+195	4.79698e+195	-;-;-;-;-;-;-;-;-;-;-;-;-;-;-;-;-;-;-;-;-;-;-;-;-;-;-;-	2939	TCEA3	transcription elongation factor A3	ensembl	protein_coding	63	73	68	7.07107	108	88	98	14.1421	72	88	80	11.3137	135	161	148	18.3848	319	397	358	55.1543	478	554	516	53.7401	2536	211.333
ENSMGAG00000001552	1717171717	1.3565e+34	1.3567e+34	+;+;+;+;+	909	RANBP1	RAN binding protein 1	uniprot	protein_coding	1604	1904	1754	212.132	1465	1219	1342	173.948	1581	1627	1604	32.5269	876	1049	962.5	122.329	1124	1166	1145	29.6985	1386	1162	1274	158.392	16163	1346.92
ENSMGAG00000001554	1.91919e+83	8.30523e+251	8.30658e+251	+;+;+;+;+;+;+;+;+;+;+;+;+;+;+;+;+;+;+;+;+;+;+;+;+;+;+;+;+;+;+;+;+;+;+;+;+;+;+;+;+;+	2842	NDOR1	NADPH dependent diflavin oxidoreductase 1	ensembl	protein_coding	287	367	327	56.5685	358	255	306.5	72.832	288	331	309.5	30.4056	258	318	288	42.4264	290	391	340.5	71.4178	284	340	312	39.598	3767	313.917
ENSMGAG00000001555	4.44444e+24	9.99691e+173	9.99781e+173	+;+;+;+;+;+;+;+;+;+;+;+;+;+;+;+;+;+;+;+;+;+;+;+;+	1545	TDO2	tryptophan 2,3-dioxygenase [Source:HGNC Symbol;Acc:HGNC:11708]	ensembl	protein_coding	1	3	2	1.41421	1	3	2	1.41421	1	1	1	0	1	0	0.5	0.707107	2	0	1	1.41421	0	0	0	0	13	1.08333
ENSMGAG00000001556	2.22222e+55	1.07319e+195	1.07355e+195	+;+;+;+;+;+;+;+;+;+;+;+;+;+;+;+;+;+;+;+;+;+;+;+;+;+;+;+	1503	NFS1	NFS1 cysteine desulfurase [Source:HGNC Symbol;Acc:HGNC:15910]	ensembl	protein_coding	338	401	369.5	44.5477	374	341	357.5	23.3345	270	374	322	73.5391	241	216	228.5	17.6777	201	235	218	24.0416	466	355	410.5	78.4889	3812	317.667
ENSMGAG00000001557	2323232323	7.82126e+29	7.82198e+29	-;-;-;-;-	1335	AJAP1	adherens junctions associated protein 1 [Source:HGNC Symbol;Acc:HGNC:30801]	ensembl	protein_coding	39	26	32.5	9.19239	5	8	6.5	2.12132	30	42	36	8.48528	13	8	10.5	3.53553	57	65	61	5.65685	57	55	56	1.41421	405	33.75
[truncated: 16,943 more rows]
