# Supplementary material for: Transcriptome Response of Differentiating Muscle Satellite Cells to Thermal Challenge in Commercial Turkey
Source: Genes (Basel). 2022 Oct 14;13(10):1857. doi: 10.3390/genes13101857 (PMC9601516; doi:10.3390/genes13101857)
Supplement: Supplementary file 1 [file genes-13-01857-s001.zip › Table S2.xlsx]

## Sheet: Sheet1
Table S2. Summary of pairwise differential gene expression (DESeq) analysis of differentiating satellite cell transcriptomes. Comparisons highlighted in yellow have significant False Discovery Rate (FDR) p-values (< 0.05) and up- and down-regulated genes (|Log2FC| > 2.0) are highlighted red and green, respectively. Differentially expressed genes shared between line and temp are as indicated.
		Cold (33 vs 38)					Hot (43 vs 38)
		RBC2		NCT			RBC2		NCT			Cold NCT vs RBC2		Cntl NCT vs RBC2		Hot NCT vs RBC2
Feature ID	gene_name	Tagwise dispersions - FDR p-value correction	Log2FC	Tagwise dispersions - FDR p-value correction	Log2FC	Shared	Tagwise dispersions - FDR p-value correction	Log2FC	Tagwise dispersions - FDR p-value correction	Log2FC	Shared	Tagwise dispersions - FDR p-value correction	Log2FC	Tagwise dispersions - FDR p-value correction	Log2FC	Tagwise dispersions - FDR p-value correction	Log2FC	Gene description	gene description source
ENSMGAG00000000617	ENSMGAG00000000617	0.132341	0.528236	0.524838	0.342746		0.371917	-0.435444	9.35697e-05	-2.21974		0.11845	-0.497408	0.756226	-0.308397	8.73991e-05	-2.0759	Tubulin beta chain	ensembl
ENSMGAG00000000629	LAO	1	0	1	0		1	0	1	0		1	0	1	0	1	-5.12548e-15	interleukin 4 induced 1	ensembl
ENSMGAG00000000631	HEP21	1	0	1	-2.55401		1	0	1	-2.54719		1	0	1	2.46785	1	-5.12548e-15	Hep21	ensembl
ENSMGAG00000000633	RACK1	0.168744	-0.197957	0.0101008	-0.468497		8.01539e-07	0.521067	0.146239	-0.383929		0.648711	-0.0789928	0.547051	0.194012	8.20468e-06	-0.688075	receptor for activated C kinase 1	ensembl
ENSMGAG00000000634	C3	0.156741	2.6575	1	2.12501		1	0.280956	1	0		0.117193	-2.82287	1	-2.20124	1	-2.54239	complement C3	ensembl
ENSMGAG00000000635	LOC100540918	1	-2.43715	0.494767	-3.96911		1	-2.19702	1	-0.476214		1	0	1	1.67693	0.542633	3.49045	tripartite motif-containing protein 7-like	DAVID
ENSMGAG00000000636	LOC100540766	1	-0.257462	0.171748	-4.35915		0.163089	-4.23441	0.50941	-2.21674		0.304054	-4.33776	1	0.0214729	1	2.13441	E3 ubiquitin-protein ligase TRIM39-like	DAVID
ENSMGAG00000000637	TRIM41	0.284004	0.220416	0.836177	0.0956747		0.168693	0.24989	0.566003	0.213977		1	0.00812995	0.798668	0.137208	0.825889	0.121937	Tripartite motif protein 41	ensembl
ENSMGAG00000000638	ZNF692	0.0314079	-1.09501	0.00175809	-1.16648		0.000174619	1.2588	0.206308	-0.634351		0.0497546	1.03134	0.00694432	1.10443	0.0667497	-0.767696	Zinc finger protein 692	uniprot
ENSMGAG00000000643	LOC100538406	1	0	0.513053	-3.95785		1	0	0.980581	-1.81057		1	0	0.578583	3.8589	1	2.1446	killer cell lectin-like receptor subfamily B member 1B allele A	DAVID
ENSMGAG00000000645	AAK1	0.0417303	0.385956	8.16383e-08	1.27829		0.00061529	-0.637165	0.000389806	1.22405		1	-0.0116472	0.0038473	-0.896975	9.1664e-05	0.984933	AP2 associated kinase 1	DAVID
ENSMGAG00000000646	ANP32E	0.00185717	0.380487	4.27779e-08	0.718356		6.46922e-09	-0.639765	0.571416	0.183009		0.955054	-0.040194	0.0435809	-0.374871	0.004547	0.469676	acidic nuclear phosphoprotein 32 family member E [Source:HGNC Symbol;Acc:HGNC:16673]	ensembl
ENSMGAG00000000647	PLEKHO1	0.0360069	0.367454	1.9552e-13	1.08483		3.53938e-07	-0.806411	0.0271825	0.503139		0.691298	0.0895477	0.0028717	-0.623633	8.57792e-05	0.706999	pleckstrin homology domain containing O1	ensembl
ENSMGAG00000000648	VPS45	0.525357	-0.134058	1	-0.0348926		1	-0.0108937	0.424613	-0.258219		0.72523	0.0860928	1	-0.00961453	0.335102	-0.234623	vacuolar protein sorting 45 homolog [Source:HGNC Symbol;Acc:HGNC:14579]	ensembl
ENSMGAG00000000649	NFU1	0.000426119	-0.575959	0.00176332	-0.497578		0.00693465	0.407215	0.386849	-0.253611		0.0035414	0.330287	0.367837	0.253712	0.032445	-0.383497	NFU1 iron-sulfur cluster scaffold	DAVID
ENSMGAG00000000650	GFPT1	0.898788	0.0624978	0.00123976	0.509654		1	-0.0354164	0.00384462	0.64353		0.535516	0.0855469	0.0928876	-0.358195	0.0450209	0.342363	glutamine--fructose-6-phosphate transaminase 1 [Source:HGNC Symbol;Acc:HGNC:4241]	ensembl
ENSMGAG00000000651	ENSMGAG00000000651	0.870871	-3.29043	0.821053	2.9689		0.809293	-3.02073	0.20419	4.41809		0.927813	3.21077	0.876768	-3.02498	0.19536	4.4224	VIT domain-containing protein	ensembl
ENSMGAG00000000653	SF3B4	0.143157	0.267035	0.206521	0.225703		0.00457471	0.398758	0.486892	0.227991		0.0233673	-0.245162	0.505074	-0.201126	0.0768242	-0.350305	splicing factor 3b subunit 4	DAVID
ENSMGAG00000000654	ANTXR1	1	0.0281163	1	-0.0725819		1	-0.171046	5.64379e-05	1.67914		0.543014	-0.355757	0.948063	-0.247043	6.02626e-05	1.62452	ANTXR cell adhesion molecule 1 [Source:HGNC Symbol;Acc:HGNC:21014]	ensembl
ENSMGAG00000000655	UBQLN4	0.145324	0.229174	0.954904	0.060242		0.00550742	0.324439	1	-0.0598351		0.0380008	-0.230059	1	-0.0582334	0.0123072	-0.420221	ubiquilin 4 [Source:HGNC Symbol;Acc:HGNC:1237]	ensembl
ENSMGAG00000000656	DAD1	0.5881	-0.120865	1.68546e-05	-0.68681		7.33836e-05	0.464397	0.00746704	-0.636302		1	0.0427946	0.00166663	0.610386	0.0120727	-0.467054	defender against cell death 1	ensembl
ENSMGAG00000000660	GFAP	0.417799	-0.706623	1	0.302524		1	0.0554014	0.550342	0.812293		1	-0.0064106	0.323795	-1.01309	1	-0.240302	glial fibrillary acidic protein [Source:HGNC Symbol;Acc:HGNC:4235]	ensembl
ENSMGAG00000000661	LOC104914220	1	0	1	0		1	0	1	0		1	0	1	0	1	-5.12548e-15	gastrokine-1-like	DAVID
ENSMGAG00000000662	GKN2	0.535366	1.85452	1	0.400833		1	1.15332	1	-2.54721		0.895928	-1.15829	1	0.283238	0.862035	-3.40958	gastrokine 2 [Source:HGNC Symbol;Acc:HGNC:24588]	ensembl
ENSMGAG00000000663	OTUD7B	0.131324	0.356165	1	-0.0319811		0.0579888	0.427243	1	0.0318021		0.439731	0.192492	0.019634	0.584255	0.631427	0.209964	OTU deubiquitinase 7B	ensembl
ENSMGAG00000000665	ARHGAP25	1	-0.249092	0.730598	-0.578765		0.984002	0.506069	0.514235	-0.779351		0.435754	1.10599	0.190158	1.41867	1	0.156347	Rho GTPase activating protein 25	ensembl
ENSMGAG00000000667	MEF2D	0.83551	-0.0984786	0.963279	-0.0717622		0.00121672	0.425834	5.14466e-05	0.891256		0.994751	0.0589089	1	0.0362909	0.0014452	0.522711	myocyte enhancer factor 2D	ensembl
ENSMGAG00000000669	CDS2	0.640344	0.125814	0.0170539	0.448346		0.0453845	-0.316061	0.421945	0.268432		1	-0.0442518	0.124734	-0.364538	0.361791	0.241649	CDP-diacylglycerol synthase 2 [Source:HGNC Symbol;Acc:HGNC:1801]	ensembl
ENSMGAG00000000670	LOC100550565	1	0	1	0		1	0	1	0		1	0	1	0	1	-5.12548e-15	scale keratin	DAVID
ENSMGAG00000000674	TEAD3	0.00716829	0.378862	0.0056304	0.504855		0.0258943	0.315147	0.000785857	0.771091		0.106123	0.206551	0.983566	0.0858507	0.00122026	0.562756	TEA domain transcription factor 3	DAVID
ENSMGAG00000000676	CIART	0.0253769	-0.63577	2.68981e-10	-1.42976		4.37798e-05	0.903114	0.116026	-0.560844		0.899544	0.162489	0.000457136	0.960501	0.126965	-0.483242	circadian associated repressor of transcription	ensembl
ENSMGAG00000000677	PKNOX2	0.638017	0.16181	0.00215498	-0.637971		1.41376e-09	0.972297	0.16821	0.405872		0.323166	0.215925	1.13919e-05	1.02125	0.0217587	0.477277	PBX/knotted 1 homeobox 2 [Source:HGNC Symbol;Acc:HGNC:16714]	ensembl
ENSMGAG00000000678	LOC100538808	0.846163	0.243842	0.00249848	-1.52875		1.39096e-09	1.81621	0.840244	0.255137		0.0547137	-1.05273	0.134088	0.722121	0.0174707	-0.820502	Fc receptor-like protein 4	DAVID
ENSMGAG00000000679	CRYBG2	1	0	1	2.13911		1	0	1	2.13111		1	2.35626	1	0	1	2.1344	crystallin beta-gamma domain containing 2 [Source:HGNC Symbol;Acc:HGNC:17295]	ensembl
ENSMGAG00000000680	GOSR2	0.814147	-0.0843602	0.407083	-0.171485		0.284239	0.172078	1	-0.0573305		0.771088	-0.0774041	1	0.0111809	0.39873	-0.196244	golgi SNAP receptor complex member 2	ensembl
ENSMGAG00000000682	TULP1	1	0.684779	0.127845	2.40952		0.00962535	3.25845	0.973708	0.932104		0.661718	1.18469	1	-0.554368	0.012255	-2.87535	tubby like protein 1	DAVID
ENSMGAG00000000683	APH1A	0.99945	0.0595263	0.00755763	-0.449229		0.00331224	0.427696	0.0092069	-0.648442		1	-0.0191213	0.0188205	0.492505	0.00636527	-0.561746	Aph-1 homolog A, gamma-secretase subunit	uniprot
ENSMGAG00000000684	PCNA	0.0542575	-0.30647	0.174737	0.230897		1.74871e-12	-0.91556	0.00455371	-0.592165		0.0100723	-0.243086	2.62322e-05	-0.778117	0.00865493	-0.432061	proliferating cell nuclear antigen	ensembl
ENSMGAG00000000685	LOC100548520	0.657932	-0.332251	0.000831269	-1.51735		1.36561e-19	2.26009	0.295533	0.58703		0.0189613	-1.10634	1	0.083103	3.8264e-07	-1.56824	gametocyte-specific factor 1-like	DAVID
ENSMGAG00000000686	UBXN11	0.143924	1.15537	1	-0.215137		0.174443	-1.85086	0.728828	-0.727373		0.498866	-0.671705	0.847845	0.695707	0.384676	1.84666	UBX domain protein 11 [Source:HGNC Symbol;Acc:HGNC:30600]	ensembl
ENSMGAG00000000687	CCDC103	0.863937	0.3421	0.0368402	-1.0124		0.00670491	1.34134	1	0.00393123		0.982218	-0.266494	0.0601273	1.08858	1	-0.219804	coiled-coil domain containing 103 [Source:HGNC Symbol;Acc:HGNC:32700]	ensembl
ENSMGAG00000000689	TIMM44	1	0.0372348	0.564293	-0.138952		0.777091	-0.0880588	0.00734807	-0.582899		0.414704	0.13596	0.181293	0.31428	0.556305	-0.157593	translocase of inner mitochondrial membrane 44	DAVID
ENSMGAG00000000690	KIF18B	0.00487802	0.41051	0.0520439	0.354584		0.668298	0.106656	0.848766	0.13458		0.0198359	-0.265108	0.507251	-0.206522	0.6726	-0.157375	kinesin family member 18B [Source:HGNC Symbol;Acc:HGNC:27102]	ensembl
ENSMGAG00000000691	FKBP5	0.000130256	0.481753	5.04715e-05	0.616142		1.43402e-36	1.34852	0.113438	0.377502		0.0357335	0.209883	0.996411	0.0779977	2.10177e-09	-0.871009	FKBP prolyl isomerase 5	ensembl
ENSMGAG00000000692	CEP85	0.870871	0.102629	0.848311	-0.107863		0.199072	-0.289517	0.385497	-0.323143		1	0.0423761	0.463104	0.255081	0.539435	0.243044	centrosomal protein 85 [Source:HGNC Symbol;Acc:HGNC:25309]	ensembl
ENSMGAG00000000693	TMEM230	0.192675	-0.25295	9.59721e-05	-0.590163		0.0156632	0.378413	0.265051	-0.293292		0.542813	-0.108915	0.435741	0.228839	0.0174354	-0.419297	transmembrane protein 230	ensembl
ENSMGAG00000000694	CA14	0.0463224	1.89795	0.0464963	-1.57454		1	0.338351	0.000659332	-3.57223		0.123621	-1.25936	0.0161655	2.20563	0.6282	-1.68001	carbonic anhydrase 14	DAVID
ENSMGAG00000000695	CNKSR1	0.421815	0.926904	0.75374	-0.635829		9.29158e-07	2.87241	0.0702065	1.29919		0.999789	-0.336351	0.393628	1.22894	0.826093	-0.334856	connector enhancer of kinase suppressor of Ras 1 [Source:HGNC Symbol;Acc:HGNC:19700]	ensembl
ENSMGAG00000000696	FEZ1	0.134623	-0.382892	0.000833563	-0.82346		0.0254663	-0.495114	0.0932018	-0.596411		0.000409394	-0.767701	0.347669	-0.324514	0.274869	-0.402214	fasciculation and elongation protein zeta 1 [Source:HGNC Symbol;Acc:HGNC:3659]	ensembl
ENSMGAG00000000698	SLC23A2	0.265922	0.239099	0.000952851	0.613908		1	0.0231799	0.000127873	1.11268		1	-0.0288831	0.15817	-0.396658	0.00384276	0.713395	solute carrier family 23 member 2	ensembl
ENSMGAG00000000699	DCAKD	0.00014364	-1.35895	0.828051	-0.243143		0.287974	-0.462855	0.810375	-0.273922		0.00530205	1.16595	1	0.0534091	0.839747	0.26621	dephospho-CoA kinase domain containing [Source:HGNC Symbol;Acc:HGNC:26238]	ensembl
ENSMGAG00000000700	HNRNPM	0.571894	0.127786	1	-0.0257425		1	-0.0275787	0.271887	-0.261692		0.376662	0.111676	0.221741	0.267745	0.995066	0.0561601	heterogeneous nuclear ribonucleoprotein M	ensembl
ENSMGAG00000000701	NMT1	0.0236056	-0.307218	0.121056	-0.265485		0.0395292	0.253167	0.753208	-0.140167		0.176434	0.16498	0.75621	0.125001	0.203087	-0.245812	N-myristoyltransferase 1 [Source:HGNC Symbol;Acc:HGNC:7857]	ensembl
ENSMGAG00000000702	MATN1	0.870871	3.06144	1	2.1391		0.506494	3.8937	1	2.13111		1	-0.78406	1	0	0.754362	-1.8358	matrilin 1	ensembl
ENSMGAG00000000703	CLPS	0.837466	0.989971	1	0		0.809293	-3.02073	1	0		0.256904	-4.36317	0.876768	-3.02498	1	-5.12548e-15	colipase [Source:HGNC Symbol;Acc:HGNC:2085]	ensembl
ENSMGAG00000000705	MRPS21	0.00670049	-0.413973	4.62043e-06	-0.78242		0.000143884	0.55009	0.00926451	-0.76007		0.386752	-0.143999	0.472512	0.224063	6.5316e-06	-1.06289	mitochondrial ribosomal protein S21	ensembl
ENSMGAG00000000706	SIK2	0.0778584	0.374526	0.0118546	0.632212		1	0.0649723	0.0240246	0.742128		1	0.0461911	0.772305	-0.201919	0.0941906	0.497361	salt inducible kinase 2	DAVID
ENSMGAG00000000707	PRPF3	0.000393424	0.452085	0.814895	0.0884285		0.647359	0.0962499	1	-0.0713532		0.00256927	-0.283409	0.949575	0.0831245	1	-0.0624615	pre-mRNA processing factor 3 [Source:HGNC Symbol;Acc:HGNC:17348]	ensembl
ENSMGAG00000000708	IGSF21	1.32589e-06	6.74786	0.179304	0.963932		0.00190583	5.79992	1	-0.279282		0.903449	0.301619	0.00515331	5.7879	1	-0.273866	immunoglobin superfamily member 21 [Source:HGNC Symbol;Acc:HGNC:28246]	ensembl
ENSMGAG00000000709	LHFPL5	1	0.000145762	0.886271	0.539081		0.0029113	1.81632	0.822916	0.634631		0.917852	0.563598	1	0.0220167	0.0822437	-1.13714	LHFPL tetraspan subfamily member 5	uniprot
ENSMGAG00000000710	LAPTM5	0.397887	1.39267	0.828597	-0.807313		0.664041	-1.44927	0.34404	-2.5277		0.218336	-1.56812	0.885505	0.638836	1	-0.408128	lysosomal protein transmembrane 5	ensembl
ENSMGAG00000000711	STT3A	0.114528	-0.222391	0.000284708	-0.496793		1.52551e-05	0.464237	0.924753	0.0914413		0.516614	-0.092914	0.453075	0.184068	0.450138	-0.166223	STT3 oligosaccharyltransferase complex catalytic subunit A	ensembl
ENSMGAG00000000712	PLCD3	4.93378e-10	-1.12495	1.12132e-23	-1.59443		2.95545e-20	1.30436	0.745559	0.151728		4.40529e-05	0.653503	4.55544e-09	1.12524	1	-0.00617786	phospholipase C delta 3 [Source:HGNC Symbol;Acc:HGNC:9061]	ensembl
ENSMGAG00000000713	RASSF2	0.238559	-0.780186	7.34322e-06	-1.85562		1.68745e-14	2.19196	0.00246093	1.15344		1	0.115838	0.00848184	1.19231	0.839162	0.174613	Ras association domain family member 2	ensembl
ENSMGAG00000000715	SRPK1	0.130118	0.268778	2.99881e-07	0.976859		1.22021e-12	-1.10222	0.00669193	0.739655		0.553806	-0.100523	0.00101295	-0.802699	2.50397e-08	1.05983	SRSF protein kinase 1	DAVID
ENSMGAG00000000716	ARHGEF10L	1	0.0231524	0.0559723	-0.326447		0.00104094	0.461481	0.842809	-0.120487		0.00237352	0.38754	6.28064e-05	0.739091	0.483273	0.178626	Rho guanine nucleotide exchange factor 10 like [Source:HGNC Symbol;Acc:HGNC:25540]	ensembl
ENSMGAG00000000717	SDC3	1	-0.207915	1	0		0.188458	2.64211	1	2.14086		1	-2.29661	1	-2.2012	0.226915	-2.77305	syndecan 3 [Source:NCBI gene (formerly Entrezgene);Acc:100303706]	ensembl
ENSMGAG00000000718	TARS2	0.611127	0.167479	0.117523	-0.368272		1.00035e-05	0.701403	0.298514	-0.37417		0.285861	-0.237668	0.351321	0.299599	0.000846881	-0.755402	threonyl-tRNA synthetase 2, mitochondrial (putative)	DAVID
ENSMGAG00000000719	EI24	0.158786	-0.221492	0.000235196	-0.531637		1.05799e-11	0.740937	1	0.055108		0.712052	-0.0822995	0.315658	0.229943	0.00686078	-0.433661	EI24 autophagy associated transmembrane protein [Source:HGNC Symbol;Acc:HGNC:13276]	ensembl
ENSMGAG00000000721	TMPRSS9	0.583381	2.06271	0.184161	-1.8491		1	1.15141	0.0296541	-5.32393		0.95988	-0.85621	0.108538	3.03501	0.862035	-3.41844	transmembrane serine protease 9	ensembl
ENSMGAG00000000723	ENSMGAG00000000723	0.00367363	-0.558605	0.00220791	-0.743261		0.000132904	0.625067	0.696882	-0.233105		0.216292	0.264249	0.155733	0.451634	0.155196	-0.386713	pseudogene	ensembl
ENSMGAG00000000724	LOC100539940	0.00405459	0.491252	1.23106e-08	1.16137		9.04614e-10	-1.0803	3.60333e-06	1.41549		0.0037626	-0.38807	1.44936e-05	-1.05108	1.09714e-08	1.46553	pumilio homolog 1	DAVID
ENSMGAG00000000726	RCC2	0.0858938	0.245805	0.243623	0.208019		1	-0.00574265	0.502364	0.202608		0.948642	-0.0422025	1	-0.00139991	0.191415	0.2287	regulator of chromosome condensation 2 [Source:HGNC Symbol;Acc:HGNC:30297]	ensembl
ENSMGAG00000000727	PROM2	1	0	1	-1.31009		1	2.4831	1	0.0556755		1	2.34685	0.876768	3.34732	0.987806	0.940319	prominin 2	DAVID
ENSMGAG00000000729	LOC100550977	0.259709	0.530029	0.302291	-0.534567		0.00664214	1.02736	0.658958	0.348949		1	-0.126764	0.0630515	0.948087	0.689763	0.292305	ceramide synthase 4-like	DAVID
ENSMGAG00000000730	ENSMGAG00000000730	0.870871	3.05337	1	-2.55402		1	0	1	-2.54723		0.927888	-3.13016	1	2.46786	1	-5.12548e-15	Protein kinase domain-containing protein	ensembl
ENSMGAG00000000731	RPRD2	5.01799e-08	0.713963	3.94425e-06	0.731387		0.0839714	0.258926	1.48609e-05	0.927084		0.616925	-0.0968048	0.890521	-0.109262	0.000441361	0.580079	regulation of nuclear pre-mRNA domain containing 2 [Source:HGNC Symbol;Acc:HGNC:29039]	ensembl
ENSMGAG00000000732	SRPRA	0.246413	-0.218216	1	-0.0226321		0.000381717	0.483792	0.00841447	0.538599		0.117293	-0.156974	0.118018	-0.34906	0.0917853	-0.272615	SRP receptor subunit alpha	ensembl
ENSMGAG00000000733	SLC26A8	0.00487166	0.585224	0.195562	-0.329607		0.400202	0.245237	0.0131211	-0.762143		0.181423	0.266363	4.14993e-06	1.18201	0.725303	0.199064	solute carrier family 26 member 8 [Source:HGNC Symbol;Acc:HGNC:14468]	ensembl
ENSMGAG00000000734	CLK2	1	0.0163082	1.98941e-06	-0.734161		8.25673e-10	0.80157	0.182785	-0.349764		0.997778	0.0555022	1.16291e-05	0.808894	0.129106	-0.319877	CDC like kinase 2	ensembl
ENSMGAG00000000736	MCL1	5.27609e-05	-0.563667	0.0285953	-0.375307		0.206792	0.201581	0.83732	0.126212		0.658481	0.101192	0.977647	-0.0840915	0.677192	-0.137346	MCL1 apoptosis regulator, BCL2 family member [Source:HGNC Symbol;Acc:HGNC:6943]	ensembl
ENSMGAG00000000737	PADI1	0.00223111	1.07798	0.0131483	1.18035		0.806734	-0.274655	1	0.165		0.0670608	-0.611487	0.328395	-0.723992	0.987806	-0.260194	protein-arginine deiminase type-1	ensembl
ENSMGAG00000000738	ENSA	0.510207	-0.147267	0.17464	-0.28449		0.120845	0.237134	1	0.0670083		1	-0.045118	0.96628	0.093611	1	-0.0550135	endosulfine alpha [Source:HGNC Symbol;Acc:HGNC:3360]	ensembl
ENSMGAG00000000739	ENSMGAG00000000739	0.876301	0.702589	1	-0.192968		0.485435	-3.54193	0.748845	-2.20435		1	-0.181971	1	0.705942	1	2.13439	POU domain protein	ensembl
ENSMGAG00000000740	WNT3	1	0	1	0		1	0	1	0		1	0	1	0	1	-5.12548e-15	Wnt family member 3 [Source:HGNC Symbol;Acc:HGNC:12782]	ensembl
ENSMGAG00000000741	GOLPH3L	1	-0.762084	0.267139	-1.64846		0.0312477	2.26258	0.582238	-1.17412		0.890968	1.2893	0.127355	2.16727	0.347521	-1.25513	golgi phosphoprotein 3 like [Source:HGNC Symbol;Acc:HGNC:24882]	ensembl
ENSMGAG00000000742	NPDC1	0.00083352	0.53299	0.74098	0.156356		0.00145775	0.500749	0.555349	-0.295303		0.000279366	-0.50333	0.946313	-0.119925	0.000178865	-0.896801	Neural proliferation, differentiation and control 1	uniprot
ENSMGAG00000000743	ANKMY1	1	0	1	-2.55404		1	0	1	0.407509		1	0	1	2.46787	0.862035	2.95711	Ankyrin repeat and MYND domain containing 1	uniprot
ENSMGAG00000000745	FAM118B	0.689703	-0.14915	0.28736	-0.274089		0.000905786	0.571637	1	-0.0504438		0.657823	0.139597	0.454485	0.268	0.23777	-0.332717	family with sequence similarity 118 member B	ensembl
ENSMGAG00000000746	HORMAD1	1	0.0448827	1	-0.0783747		0.0910731	0.736124	0.847329	-0.442564		0.365727	-0.565312	0.714477	-0.44242	0.00114514	-1.60047	HORMA domain containing 1 [Source:HGNC Symbol;Acc:HGNC:25245]	ensembl
ENSMGAG00000000747	NSF	0.324334	-0.167553	4.62768e-06	0.658076		0.00666299	-0.327646	0.00320122	0.616924		0.0412004	0.207114	0.000569354	-0.615414	0.0398641	0.351705	N-ethylmaleimide sensitive factor, vesicle fusing ATPase [Source:HGNC Symbol;Acc:HGNC:8016]	ensembl
ENSMGAG00000000748	TIRAP	0.000691099	-0.528149	0.0061441	-0.592398		2.36409e-15	1.01004	1	0.0636885		0.914927	0.0856904	0.785497	0.151086	8.05197e-06	-0.773283	TIR domain containing adaptor protein [Source:HGNC Symbol;Acc:HGNC:17192]	ensembl
ENSMGAG00000000749	LOC100538959	1	-0.0556949	0.698843	-0.10747		2.04403e-10	0.794233	0.0137068	0.515814		0.0756881	-0.195746	0.720896	-0.140704	0.011715	-0.397771	dihydropyrimidinase-related protein 2	DAVID
ENSMGAG00000000752	INTS3	0.00014989	0.641656	0.0180529	0.421269		1	-0.00495373	0.601251	0.208263		0.00136854	-0.361425	0.854848	-0.136723	0.934433	0.0971432	Integrator complex subunit 3	uniprot
ENSMGAG00000000753	ZC4H2	0.118851	0.415517	1.06195e-05	1.29241		0.105044	-0.494408	1.56697e-05	1.56275		0.306291	-0.299135	0.000362318	-1.1699	0.00518996	0.907592	zinc finger C4H2-type containing	ensembl
ENSMGAG00000000754	SPPL2B	0.870871	0.110597	0.0663645	0.483063		0.00601103	-0.615284	0.000716911	1.08746		0.0335265	-0.299374	0.0474118	-0.663568	1.53289e-05	1.05919	signal peptide peptidase like 2B	ensembl
ENSMGAG00000000755	DCPS	0.840436	-0.0993917	0.0206882	-0.51376		0.81087	0.0961216	0.039202	-0.608727		0.0168019	-0.395526	1	0.0181267	0.00378962	-0.665382	decapping enzyme, scavenger [Source:HGNC Symbol;Acc:HGNC:29812]	ensembl
ENSMGAG00000000757	MYH2	1	0	0.518227	-3.98676		2.22169e-07	6.90709	0.00020025	3.3962	x	1	0	0.581273	3.89111	0.75211	0.378587	myosin heavy chain 2 [Source:HGNC Symbol;Acc:HGNC:7572]	ensembl
ENSMGAG00000000758	ENSMGAG00000000758	0.0429992	0.914614	0.00300648	1.52714		1	-0.135649	0.41934	0.749909		0.982251	-0.171904	0.42736	-0.776115	1	0.138584	EF-hand calcium binding domain 12	ensembl
ENSMGAG00000000759	zc3h12b	0.143346	0.364928	1	0.0789216		1	-0.0664544	0.392562	0.428094		0.0327639	-0.390983	1	-0.0953372	0.316966	0.421787	zinc finger CCCH-type containing 12B	ensembl
ENSMGAG00000000760	LOC100549369	0.0138834	-0.346222	0.0195656	-0.35007		0.582116	0.105416	0.160354	-0.327924		0.031386	0.220713	0.345016	0.226903	0.376022	-0.183523	ribosomal biogenesis protein LAS1L-like	DAVID
ENSMGAG00000000761	LOC100544929	0.698567	-0.744325	1	-0.321912		0.000916226	2.0523	0.678075	0.830682		1	0.261074	1	-0.153648	0.0548526	-1.35432	extracellular fatty acid-binding protein	DAVID
ENSMGAG00000000762	SLC37A2	0.000789411	-1.32967	6.55253e-20	-2.42217		1	0.0762773	0.00286789	-0.970041		0.0161458	1.0239	3.9714e-13	2.11895	0.00243676	1.0944	solute carrier family 37 member 2 [Source:HGNC Symbol;Acc:HGNC:20644]	ensembl
ENSMGAG00000000763	LOC100539633	0.158002	-2.76479	1	-0.0679866		1	-0.425172	0.0286808	-5.31689		0.0476837	3.23592	0.997281	0.521781	0.203971	-4.35467	excitatory amino acid transporter 4-like	DAVID
ENSMGAG00000000764	KHDC4	0.000455234	0.462064	0.00497071	0.438181		0.809293	-0.0767421	0.393698	0.241468		1	-0.000899179	1	0.0256702	0.039681	0.365623	KH domain containing 4, pre-mRNA splicing factor [Source:HGNC Symbol;Acc:HGNC:29145]	ensembl
ENSMGAG00000000765	SNRNP40	0.204242	0.216742	1	-0.0187513		1	-0.0292051	0.345625	-0.271908		0.0368885	-0.231083	1	0.00764332	0.359975	-0.213918	small nuclear ribonucleoprotein U5 subunit 40 [Source:HGNC Symbol;Acc:HGNC:30857]	ensembl
ENSMGAG00000000767	LOC104913648	1	0	1	0		1	0	1	0		1	0	1	0	1	-5.12548e-15	lipocalin-15-like	DAVID
ENSMGAG00000000768	PPP2R2A	0.255799	0.179418	0.419954	0.158258		0.0434723	-0.256103	1	-0.064316		0.00612763	-0.246536	0.337075	-0.222617	1	-0.00840668	protein phosphatase 2 regulatory subunit Balpha	DAVID
ENSMGAG00000000769	LOC100546611	1	-0.213879	1	-2.56386		1	-2.19702	1	-2.55809		1	-2.2886	1	0.279387	1	-5.12548e-15	protocadherin-10-like	DAVID
ENSMGAG00000000770	LOC100545080	0.000480314	1.07673	0.129481	0.397837		5.94545e-06	1.36769	7.17634e-08	-1.79067		9.77995e-18	1.48628	6.15916e-11	2.15868	0.00283421	-0.973781	lipocalin-like	DAVID
ENSMGAG00000000771	MSN	0.313513	0.157427	0.000294023	0.50619		0.0880471	-0.202429	0.0679545	0.408956		0.619803	0.0738766	0.190158	-0.271843	0.0260652	0.361422	moesin	DAVID
ENSMGAG00000000772	PADI2	0.739233	1.53605	0.821053	2.9576		0.151091	2.86599	0.223503	4.42893		1	-0.848505	1	-2.2012	0.991107	-0.708024	peptidyl arginine deiminase 2 [Source:HGNC Symbol;Acc:HGNC:18341]	ensembl
ENSMGAG00000000773	LOC100545344	6.10872e-06	-0.967549	3.27176e-120	-3.49507		9.99397e-95	2.3451	0.0168821	-0.536659		0.959487	0.108383	5.44269e-73	2.63893	0.350845	-0.218818	myosin-7-like	DAVID
ENSMGAG00000000775	SOGA1	0.112865	0.352308	8.34444e-05	0.689902		0.806116	0.114049	1.85236e-07	1.12591		0.949231	-0.0620255	0.16945	-0.395186	0.000322381	0.63758	suppressor of glucose, autophagy associated 1	DAVID
ENSMGAG00000000777	ZCCHC17	0.74812	-0.176893	0.839464	-0.133889		0.892116	-0.131369	0.817508	-0.191948		0.732805	0.151272	1	0.115699	1	0.0748729	zinc finger CCHC-type containing 17	DAVID
ENSMGAG00000000778	IMP4	1	0.0108331	0.0158238	-0.408189		6.73715e-09	0.687348	0.503957	-0.229341		0.0410191	-0.224621	0.509909	0.196898	7.71995e-05	-0.697879	IMP U3 small nucleolar ribonucleoprotein 4	ensembl
ENSMGAG00000000779	ENSMGAG00000000779	0.69642	0.103933	0.00087179	-0.53263		0.469852	-0.126584	5.61013e-05	-0.881101		0.0237114	-0.248239	0.0610052	0.390474	0.0831945	-0.341427	Uncharacterized protein	ensembl
ENSMGAG00000000780	RIT1	0.17158	0.265259	1	0.0386931		0.525669	-0.158408	0.934721	-0.113811		1	0.0175042	0.416203	0.246515	0.242762	0.314055	Ras like without CAAX 1 [Source:HGNC Symbol;Acc:HGNC:10023]	ensembl
ENSMGAG00000000782	SLC25A1	1	0.0331787	0.00941706	-0.428632		3.96776e-06	0.513629	0.262804	-0.285975		0.0688259	-0.226253	0.315658	0.237603	0.000472283	-0.539999	solute carrier family 25 member 1	DAVID
ENSMGAG00000000783	HEPACAM	1	2.22911	1	0		1	0	1	0		1	-2.29659	1	0	1	-5.12548e-15	hepatic and glial cell adhesion molecule [Source:HGNC Symbol;Acc:HGNC:26361]	ensembl
ENSMGAG00000000784	ENSMGAG00000000784	1	0	1	-2.55405		1	0	1	-2.54724		1	0	1	2.46787	1	-5.12548e-15	Fibrinogen C-terminal domain-containing protein	ensembl
ENSMGAG00000000785	SFMBT1	0.742492	0.166927	0.000558412	0.818634		0.83769	-0.134203	0.0351917	0.730884		0.223983	0.298463	0.372312	-0.348569	0.0878725	0.538336	Scm like with four mbt domains 1 [Source:HGNC Symbol;Acc:HGNC:20255]	ensembl
ENSMGAG00000000786	ENSMGAG00000000786	1	-0.204182	1	-2.55404		1	-2.17925	1	-2.54725		1	-2.28864	1	0.283235	1	-5.12548e-15	Uncharacterized protein	ensembl
ENSMGAG00000000787	OSGIN1	0.000186766	0.672167	1.53735e-07	0.930956		2.38321e-09	-1.39211	1.0631e-11	-2.27977		7.58067e-12	0.810849	0.0316025	0.555144	0.754359	-0.311689	oxidative stress induced growth inhibitor 1 [Source:HGNC Symbol;Acc:HGNC:30093]	ensembl
ENSMGAG00000000789	ACSS2	0.0145638	-0.349621	1.74282e-05	0.68372		2.39902e-19	-1.09843	0.661172	-0.169571		1.71232e-06	0.555364	0.011359	-0.473726	0.0117544	0.47751	acyl-CoA synthetase short-chain family member 2	DAVID
ENSMGAG00000000790	MAPK14	0.870871	-0.0831314	0.000206247	0.665859		0.00849946	-0.421998	0.131606	0.433578		0.00153857	0.368264	0.132424	-0.378869	0.021632	0.500504	Mitogen-activated protein kinase (EC 2.7.11.24)	uniprot
ENSMGAG00000000791	EBF2	1	-0.198521	1	2.12502		1	0.292196	0.847329	2.95389		1	0.0532199	1	-2.18181	1	0.415909	early B-cell factor 2	DAVID
ENSMGAG00000000792	SYT11	0.0209149	-0.305295	0.388282	-0.157665		1	-0.0160706	1	-0.0487771		0.145015	0.146834	1	0.00175592	1	-0.00845036	synaptotagmin 11 [Source:HGNC Symbol;Acc:HGNC:19239]	ensembl
ENSMGAG00000000793	ENSMGAG00000000793	1	0	1	0		1	0	1	0		1	0	1	0	1	-5.12548e-15	pseudogene	ensembl
ENSMGAG00000000794	FABP3	0.0127686	-1.46833	7.45718e-30	-3.83673		2.40087e-16	2.48442	0.811896	-0.219181		0.932998	0.478473	2.66264e-15	2.84596	0.86811	0.168264	fatty acid-binding protein, heart	ensembl
ENSMGAG00000000795	MEIOC	1	0	1	0		1	0	1	2.14086		1	0	1	0	1	2.14458	meiosis specific with coiled-coil domain [Source:HGNC Symbol;Acc:HGNC:26670]	ensembl
ENSMGAG00000000797	mapk13	0.0349249	-0.320799	0.311822	-0.196947		0.000721946	-0.437275	3.41868e-06	-1.01496		0.577037	-0.11044	0.340561	-0.232045	1.85966e-05	-0.787305	mitogen-activated protein kinase 13	ensembl
ENSMGAG00000000798	CLTCL1	0.116959	-0.227114	0.00649365	0.431566		0	-0.95981	0.995458	0.0803653		0.000131201	0.319001	0.115567	-0.335998	7.26523e-06	0.726022	clathrin heavy chain 1	ensembl
ENSMGAG00000000799	SERINC2	3.91741e-06	-1.51413	1.0998e-06	-1.72509		0.0180024	0.742155	0.352621	0.451141		1	0.0729423	0.696689	0.288713	1	0.0197771	serine incorporator 2 [Source:HGNC Symbol;Acc:HGNC:23231]	ensembl
ENSMGAG00000000800	LOC100549678	0.93643	0.16983	2.463e-05	-1.29114		2.21683e-11	1.79532	1	0.044486		1	-0.0208648	1.89753e-05	1.43808	0.542523	-0.289341	adrenodoxin-like	DAVID
ENSMGAG00000000801	SLC38A8	1	0.447894	0.453312	1.13038		0.486114	-3.54887	0.204503	-4.35561		0.342666	1.40805	1	0.712157	1	-5.12548e-15	solute carrier family 38 member 8	DAVID
ENSMGAG00000000803	GON4L	0.000829346	0.412203	0.000639053	0.493105		1	0.00159509	0.624914	0.169668		1	-0.0326108	0.820264	-0.110799	0.907283	0.0793141	gon-4 like	DAVID
ENSMGAG00000000805	MBTPS1	1	0.0031707	0.536206	0.135881		0.348672	0.144036	0.0782062	0.390595		0.439731	-0.10059	0.338169	-0.230984	1	0.0381622	membrane bound transcription factor peptidase, site 1 [Source:HGNC Symbol;Acc:HGNC:15456]	ensembl
ENSMGAG00000000806	LOC100549832	1	-0.0822071	0.954242	-0.093483		0.429702	0.196086	0.0101279	0.745572		0.315506	-0.245899	0.55816	-0.231981	0.225401	0.338315	rho GTPase-activating protein 20-like	DAVID
ENSMGAG00000000807	PDXDC1	1	0.0272603	0.242941	0.252748		3.82268e-09	-0.810237	0.448272	-0.259597		0.552574	0.133872	0.970525	-0.0867559	0.0313335	0.485592	pyridoxal dependent decarboxylase domain containing 1	ensembl
ENSMGAG00000000808	LMNB2	0.218717	0.22111	1.42553e-10	1.35417		4.182e-57	-1.80885	9.35697e-05	1.23302		3.41272e-05	-0.42022	5.09218e-11	-1.54785	6.53922e-11	1.5153	lamin B2	DAVID
ENSMGAG00000000809	ENSMGAG00000000809	1	2.22912	1	-0.434231		0.0524909	4.82955	0.973708	0.930461		1	0.053212	1	2.47812	0.439633	-1.42142	Ig-like domain-containing protein	ensembl
ENSMGAG00000000810	MSANTD2	0.0499119	0.427712	0.596219	-0.174166		0.0005712	0.670344	0.550943	-0.261472		0.545363	0.15523	0.00387075	0.763245	0.819534	-0.14811	Myb/SANT DNA binding domain containing 2 [Source:HGNC Symbol;Acc:HGNC:26266]	ensembl
ENSMGAG00000000811	RPL36	0.0248199	-0.337319	0.0134027	-0.505693		0.877068	0.0652281	9.36133e-05	-1.00569		0.531986	0.091418	0.432113	0.262008	5.51573e-06	-0.785568	ribosomal protein L36	ensembl
ENSMGAG00000000813	GPATCH3	1	-0.0123164	0.0628229	-0.4366		0.000755574	0.678722	0.344097	-0.369547		0.557325	0.192617	0.0264281	0.616754	0.168635	-0.408498	G-patch domain containing 3 [Source:HGNC Symbol;Acc:HGNC:25720]	ensembl
ENSMGAG00000000814	LOC100550291	0.000258712	0.49413	0.502719	-0.144599		1.61122e-07	0.64999	1	0.0183024		0.125119	0.179873	2.83436e-06	0.820974	0.318645	0.212008	heat shock factor protein 3	DAVID
ENSMGAG00000000815	LONP1	4.69111e-12	-0.833816	0.000143049	-0.535265		0.478582	0.116529	1	-0.0301714		0.125479	0.185142	0.809377	-0.110603	0.198471	-0.23469	lon peptidase 1, mitochondrial	ensembl
ENSMGAG00000000816	ENSMGAG00000000816	1	0	1	0		1	2.48313	1	2.13112		1	0	1	0	1	-0.415024	1-acyl-sn-glycerol-3-phosphate acyltransferase (EC 2.3.1.51)	ensembl
ENSMGAG00000000818	ESAM	0.117719	0.465183	0.199771	0.520676		9.19849e-12	-2.21827	8.68822e-05	-2.35627	x	4.79709e-07	-1.15841	0.000450634	-1.21154	0.0590405	-1.33138	endothelial cell adhesion molecule [Source:HGNC Symbol;Acc:HGNC:17474]	ensembl
ENSMGAG00000000819	C22H20orf24	0.415239	-0.157064	0.00947226	-0.417721		0.0453551	0.292919	0.135898	-0.359952		1	0.00626323	0.24152	0.2683	0.0588164	-0.36209	chromosome 22 open reading frame, human C20orf24	DAVID
ENSMGAG00000000821	CDCA2	0.00050998	0.590462	0.0018207	0.695294		5.40725e-11	-1.35824	0.992349	0.143289		2.15143e-06	-0.626966	0.00564534	-0.729729	0.0402662	0.796654	cell division cycle associated 2	ensembl
ENSMGAG00000000822	HEPH	0.509272	-0.168228	0.782448	-0.0987147		0.378971	-0.176263	0.27271	-0.29633		0.0241476	0.280601	0.46298	0.213453	0.807231	0.114339	hephaestin	ensembl
ENSMGAG00000000823	NRGN	1	0	1	0		1	0	1	0		1	0	1	0	1	-5.12548e-15	neurogranin [Source:HGNC Symbol;Acc:HGNC:8000]	ensembl
ENSMGAG00000000824	LOC100543691	1	0.308393	0.886179	0.84929		1	-0.0531113	1	-1.00328		1	0.475866	1	-0.067573	1	-0.99851	dual specificity testis-specific protein kinase 1-like	DAVID
ENSMGAG00000000825	KDF1	1	0	1	0		0.212639	4.55225	1	2.1311		1	0	1	0	0.409591	-2.50035	keratinocyte differentiation factor 1 [Source:HGNC Symbol;Acc:HGNC:26624]	ensembl
ENSMGAG00000000826	PANX3	1	-0.0136841	5.53198e-05	-1.29468		4.43127e-06	1.25622	0.711657	-0.302505		0.383748	-0.462177	0.0307994	0.820977	0.0760298	-0.713574	pannexin 3 [Source:HGNC Symbol;Acc:HGNC:20573]	ensembl
ENSMGAG00000000827	L3MBTL1	0.751377	0.26034	0.561876	0.292763		1	-0.118078	0.946324	0.179144		0.241707	0.414797	0.560914	0.395364	0.0976789	0.713302	L3MBTL histone methyl-lysine binding protein 1	ensembl
ENSMGAG00000000828	SPCS1	0.0322533	-0.307718	5.55532e-06	-0.676952		0.0292075	0.289116	0.000362688	-0.755173		0.158636	0.170914	0.00403171	0.541515	0.00547617	-0.479585	signal peptidase complex subunit 1 [Source:HGNC Symbol;Acc:HGNC:23401]	ensembl
ENSMGAG00000000829	BRPF3	0.267996	0.190404	1	0.0484532		0.248954	0.179337	0.105436	-0.386129		8.94197e-10	0.538008	0.000170951	0.68258	0.642175	0.139093	bromodomain and PHD finger containing 3 [Source:HGNC Symbol;Acc:HGNC:14256]	ensembl
ENSMGAG00000000830	NTAN1	0.346867	0.210227	1	-0.00670668		0.0532203	0.338025	0.348943	-0.343099		0.895182	-0.0809289	0.876768	0.135767	0.0213315	-0.522473	N-terminal asparagine amidase	DAVID
ENSMGAG00000000831	KCTD9	0.0885854	0.284527	0.0112114	0.441087		5.73408e-06	-0.671625	0.361386	-0.293637		1	-0.0347929	0.579835	-0.188901	0.492932	0.212751	potassium channel tetramerization domain containing 9	ensembl
ENSMGAG00000000832	ENSMGAG00000000832	0.318448	-0.177535	0.160908	0.246372		0.0187072	-0.304025	0.240341	0.299578		1	-0.0356839	0.0183897	-0.456407	0.483273	0.169303	Uncharacterized protein	ensembl
ENSMGAG00000000833	C8G	0.980999	0.147828	0.695564	-0.203173		1	-0.0680819	4.73049e-06	-1.79977		0.182162	0.422479	0.0503245	0.771842	0.0320814	-0.936232	complement C8 gamma chain [Source:HGNC Symbol;Acc:HGNC:1354]	ensembl
ENSMGAG00000000834	GLT8D1	3.42278e-07	-0.678864	3.91913e-09	-0.859329		0.00579571	0.36272	0.507033	-0.207254		0.843699	-0.0703508	0.849645	0.111118	0.0106038	-0.435582	glycosyltransferase 8 domain containing 1 [Source:HGNC Symbol;Acc:HGNC:24870]	ensembl
ENSMGAG00000000835	ENSMGAG00000000835	1	-0.0272632	0.368389	0.321799		0.268999	-0.284288	0.0375191	0.753393		0.00206674	-0.612402	0.000496292	-0.952851	1	0.106843	Uncharacterized protein	ensembl
ENSMGAG00000000836	NUDC	0.324408	-0.168252	0.531885	-0.132802		0.755877	0.0777717	1	0.00416884		1	-0.0388018	0.994879	-0.0720264	0.644411	-0.122863	nuclear distribution C, dynein complex regulator	DAVID
ENSMGAG00000000837	MARCHF2	0.795764	0.106243	0.809076	0.0992925		0.720027	-0.113247	0.0335681	-0.558784		0.231336	0.180998	0.578583	0.190579	0.442422	-0.234383	membrane associated ring-CH-type finger 2 [Source:HGNC Symbol;Acc:HGNC:28038]	ensembl
ENSMGAG00000000838	RRN3	0.157483	-0.269587	0.786206	0.108988		0.000992522	-0.506406	1	0.0419839		0.594996	-0.126637	0.0208613	-0.501635	1	0.0696458	RRN3 homolog, RNA polymerase I transcription factor	ensembl
ENSMGAG00000000839	SNAP29	1	-0.0224375	6.00346e-07	1.17496		5.11463e-17	-1.53156	0.0189218	0.942834		0.413627	-0.170949	2.03235e-07	-1.36034	0.000444257	1.13619	synaptosome associated protein 29	DAVID
ENSMGAG00000000840	RPUSD4	0.284762	0.314708	0.304439	-0.327074		0.0962439	0.426971	0.545587	-0.317428		0.0865425	-0.37968	0.581241	0.265967	0.182402	-0.45829	RNA pseudouridine synthase D4	uniprot
ENSMGAG00000000841	LOC100539535	1	0	1	-2.55404		1	0	1	-2.54726		1	0	1	2.46788	1	-5.12548e-15	alpha-2-macroglobulin-like protein 1	DAVID
ENSMGAG00000000842	GPC1	1	0.0425437	2.98244e-10	0.879466		1.96521e-09	-0.703429	1	0.00626399		0.00316171	0.282603	0.00299765	-0.550976	0.333936	0.180561	glypican 1	DAVID
ENSMGAG00000000843	ZMAT2	0.17878	-0.28011	1.68427e-05	-0.641295		0.146766	0.265552	0.0308502	-0.490716		0.983044	0.0452258	0.099462	0.40822	0.0694198	-0.324609	zinc finger matrin-type 2	DAVID
ENSMGAG00000000844	PI4KA	0.21216	-0.191089	0.147773	-0.251624		0.809293	0.0674019	0.411372	0.230189		1	0.0195197	0.947797	0.0835455	0.124991	0.268404	phosphatidylinositol 4-kinase alpha	ensembl
ENSMGAG00000000845	FBXW5	1	0.00559936	0.0100963	0.417215		0.00352581	-0.396624	1	0.0721526		1	0.0255362	0.0739082	-0.383153	0.836086	0.106985	F-box and WD repeat domain containing 5 [Source:HGNC Symbol;Acc:HGNC:13613]	ensembl
ENSMGAG00000000846	LOC104914643	1	-0.319008	0.786147	-0.894713		0.0921808	-4.95333	1	-0.207504		0.606469	-1.27489	1	-0.668008	0.368194	4.15182	thaicobrin-like	DAVID
ENSMGAG00000000847	LOC100547230	1	-0.0527911	0.000531586	-0.504288		4.84874e-11	0.717382	0.0775802	-0.401451		1	0.00850019	0.010007	0.461851	7.36108e-05	-0.634303	histidine--tRNA ligase, cytoplasmic-like	DAVID
ENSMGAG00000000848	GNL3	0.338945	0.181876	1	-0.0181841		1	-0.00475191	0.129164	-0.345266		0.927813	-0.0512642	0.657759	0.151121	0.454987	-0.166532	G protein nucleolar 3 [Source:HGNC Symbol;Acc:HGNC:29931]	ensembl
ENSMGAG00000000849	LOC100550096	1	0	1	0		1	0	1	0		1	0	1	0	1	-5.12548e-15	olfactory receptor 6B1-like	DAVID
ENSMGAG00000000850	LOC100539172	0.20367	-0.350648	0.436612	-0.27156		0.160751	0.344554	0.240073	0.446031		1	-0.0319875	1	-0.109976	1	0.0123693	butyrophilin subfamily 1 member A1-like	DAVID
ENSMGAG00000000851	PUS3	0.0243717	-0.486494	0.261597	-0.290006		7.19029e-06	0.768867	0.211974	0.410989		0.259478	0.259802	1	0.0670055	0.353975	-0.270149	pseudouridine synthase 3 [Source:HGNC Symbol;Acc:HGNC:25461]	ensembl
ENSMGAG00000000852	KLHL33	1.10993e-07	-0.682289	8.72164e-08	-1.11362		2.43512e-10	0.780051	0.296371	-0.360017		0.241574	0.187547	0.0127187	0.619489	0.0118074	-0.498389	kelch like family member 33	ensembl
ENSMGAG00000000854	HYLS1	0.332832	-0.265441	0.148731	-0.407886		0.16003	-0.341379	0.147666	-0.558138		0.107832	-0.373151	0.646778	-0.225872	0.241525	-0.422132	HYLS1 centriolar and ciliogenesis associated [Source:HGNC Symbol;Acc:HGNC:26558]	ensembl
ENSMGAG00000000855	DLGAP4	1	2.22911	1	2.12505		1	0	0.847329	2.96984		1	0.0532208	1	0	0.862035	2.9749	DLG associated protein 4	uniprot
ENSMGAG00000000857	CDON	0.329464	0.207111	0.900468	0.0783092		1	-0.0407914	0.684436	-0.177988		0.000108663	-0.426345	0.248212	-0.295204	0.0566075	-0.410565	Cell adhesion associated, oncogene regulated	uniprot
ENSMGAG00000000858	SHF	4.47833e-15	1.33139	2.55432e-20	1.53805		0.233795	-0.30447	0.0675714	-0.581851		0.813536	-0.0817345	0.457877	-0.284207	0.0412757	-0.541389	Src homology 2 domain containing F	uniprot
ENSMGAG00000000859	TRAF2	1	-0.00326855	0.0049726	0.550566		1	0.0346736	0.00537059	0.720893		0.440551	0.192207	0.277763	-0.359516	0.142994	0.346962	TNF receptor associated factor 2 [Source:HGNC Symbol;Acc:HGNC:12032]	ensembl
ENSMGAG00000000861	GNRH1	0.195513	1.88339	1	0.434197		1	-0.210264	1	-0.462269		0.161827	-1.67112	1	-0.215092	1	-0.446792	gonadotropin releasing hormone 1 [Source:HGNC Symbol;Acc:HGNC:4419]	ensembl
ENSMGAG00000000862	NECAB2	0.174234	0.715647	0.222516	0.566578		0.470584	0.497215	0.121265	-1.03982		0.107347	0.614934	0.222034	0.768269	0.290802	-0.74499	N-terminal EF-hand calcium binding protein 2	uniprot
ENSMGAG00000000863	RSL1D1	0.90981	-0.0758352	0.00786614	0.419577		0.00185656	-0.466098	1	0.00131555		0.931168	0.053068	0.0429349	-0.440826	1	0.0493959	ribosomal L1 domain containing 1	DAVID
ENSMGAG00000000864	LOC100550755	0.00316082	2.7672	0.993551	-0.376848		0.253214	1.84265	0.458506	-1.31515		0.113059	-1.28808	0.299114	1.8393	0.472833	-1.29723	probable G-protein coupled receptor 83	DAVID
ENSMGAG00000000865	ENSMGAG00000000865	0.996467	-1.60004	0.28972	4.16555		0.485435	-3.54192	1	0		0.573832	2.13722	0.557302	-3.54605	1	-5.12548e-15	Claudin	ensembl
ENSMGAG00000000866	DOCK5	1	-0.0194158	0.0249728	2.59156		0.360219	-0.910152	0.000218353	3.5191		0.906084	-0.374972	0.00828195	-2.9759	0.0413787	1.46796	dedicator of cytokinesis 5	DAVID
ENSMGAG00000000867	NR0B2	0.996467	-1.5971	1	-1.30169		0.945339	-1.06233	1	-0.464469		1	0.0595602	1	-0.20411	1	0.421333	nuclear receptor subfamily 0 group B member 2 [Source:HGNC Symbol;Acc:HGNC:7961]	ensembl
ENSMGAG00000000868	GPN2	0.0661257	-0.357767	0.000772489	-0.667408		0.0087897	0.422036	0.0438118	-0.561703		1	0.00602787	0.277539	0.315293	0.00186646	-0.64494	GPN-loop GTPase 2 [Source:HGNC Symbol;Acc:HGNC:25513]	ensembl
ENSMGAG00000000869	SLC28A2	0.074819	1.01856	0.0944482	0.747024		0.493409	0.639888	0.0017419	-2.20421		0.031386	0.774744	0.172871	1.04312	0.0153917	-1.77382	sodium/nucleoside cotransporter 1	ensembl
ENSMGAG00000000870	MSTO1	0.000690254	0.466178	1	-0.0254726		0.00962535	0.349276	0.000799234	-0.758504		0.186704	0.184912	0.000702026	0.676843	0.0276976	-0.407912	misato 1, mitochondrial distribution and morphology regulator	DAVID
ENSMGAG00000000871	HSDL1	0.417799	-0.212688	0.353487	0.200007		0.00829143	-0.512134	0.0415031	-0.527114		7.84454e-09	0.640102	0.508743	0.230495	0.435617	0.238893	hydroxysteroid dehydrogenase like 1 [Source:HGNC Symbol;Acc:HGNC:16475]	ensembl
ENSMGAG00000000872	PARL	1	0.0133374	0.298465	-0.229597		0.00110359	-0.477092	4.89252e-08	-1.25596		1	0.0197277	0.391449	0.264242	0.0072094	-0.491183	presenilin associated rhomboid like	ensembl
ENSMGAG00000000873	EDA2R	0.0966093	0.464221	0.000145599	1.17303		1	0.0989687	1.04413e-10	2.27285		2.62744e-05	-0.857465	6.50148e-06	-1.55819	0.045285	0.637665	ectodysplasin A2 receptor	DAVID
ENSMGAG00000000875	TBC1D22B	0.27646	0.203301	1	0.041508		6.57019e-06	0.587326	0.28995	0.297462		0.948336	0.0602684	0.431279	0.223902	1	-0.0435465	TBC1 domain family member 22B	DAVID
ENSMGAG00000000877	RANBP3	0.164664	-0.213485	0.298465	-0.186549		0.139995	0.200227	1	-0.0202682		4.43339e-05	0.335536	0.136609	0.310804	0.704266	0.112973	RAN binding protein 3	uniprot
ENSMGAG00000000878	GSPT1	0.0516156	-0.28731	0.774167	-0.0907626		9.22327e-05	-0.477472	0.661172	-0.15541		0.687565	-0.0758003	0.220396	-0.269664	0.922917	0.0750872	G1 to S phase transition 1	DAVID
ENSMGAG00000000882	EDN2	1	0.627634	1	2.12507		0.00800514	3.73423	0.538446	3.8711		1	-0.787876	1	-2.20117	0.0625761	-2.13466	endothelin 2	DAVID
ENSMGAG00000000883	PBRM1	0.0094907	0.335235	5.77109e-05	0.560321		3.05419e-07	-0.579575	0.220635	0.310008		0.0577007	-0.181084	0.0312642	-0.402726	0.00268463	0.508475	polybromo 1 [Source:HGNC Symbol;Acc:HGNC:30064]	ensembl
ENSMGAG00000000884	DAP3	0.353359	-0.158613	0.199138	-0.238898		0.70045	-0.0834742	0.000448741	-0.768285		0.885642	-0.0592616	1	0.0228585	0.000112363	-0.639139	death associated protein 3 [Source:HGNC Symbol;Acc:HGNC:2673]	ensembl
ENSMGAG00000000885	LOC100550910	1	0	1	0		1	2.48312	1	0		1	0	1	0	1	-2.55231	relaxin receptor 1-like	DAVID
ENSMGAG00000000886	HSF4	1	0.1111	0.755588	0.385315		0.25679	-0.738928	0.847329	0.482663		0.460908	-0.480783	0.299551	-0.750323	0.862035	0.487638	heat shock transcription factor 4	ensembl
ENSMGAG00000000887	YEATS2	0.000287929	0.469742	0.069633	0.295611		0.798855	-0.0780298	1	0.0519742		0.907171	0.0558867	0.328087	0.232649	0.036594	0.384366	YEATS domain containing 2 [Source:HGNC Symbol;Acc:HGNC:25489]	ensembl
ENSMGAG00000000888	SRSF6	0.0118981	-0.321764	0	-1.14447		1.3794e-20	1.01274	0.645219	-0.156365		1	-0.0305943	1.21618e-06	0.794566	0.0255325	-0.352478	serine and arginine rich splicing factor 6	DAVID
ENSMGAG00000000889	GGT7	0.0233781	0.523453	0.000111691	0.763023		4.29756e-14	-1.77755	1.56709e-06	-1.47673		0.90988	0.092387	0.903966	-0.142368	0.86811	0.179935	Gamma-glutamyltransferase 7	uniprot
ENSMGAG00000000890	LOC100545191	1	2.21979	1	2.12508		0.0122132	5.38892	0.128803	4.62588		1	0.0579923	1	0	0.862035	-0.841038	neurofascin	DAVID
ENSMGAG00000000891	PIM1	0.732184	0.147862	0.00308309	-0.732923		1.96604e-08	0.935802	0.151491	0.488676		0.000104465	-0.790776	1	0.0916947	0.2366	-0.334091	Pim-1 proto-oncogene, serine/threonine kinase	uniprot
ENSMGAG00000000893	MRPS16	0.411287	-0.290241	0.0617392	-0.659037		0.0173135	0.563075	0.115267	-0.755838		0.403688	0.25873	0.158213	0.625582	0.047132	-0.667511	mitochondrial ribosomal protein S16	DAVID
ENSMGAG00000000894	DPP7	0.0813833	-0.29335	5.18304e-05	-0.688975		0.0246176	0.327276	0.00303728	-0.682582		0.26323	0.16771	0.00959061	0.56351	0.0200149	-0.423063	dipeptidyl peptidase 7 [Source:HGNC Symbol;Acc:HGNC:14892]	ensembl
ENSMGAG00000000895	CACNA1S	2.93626e-82	-2.06243	2.66316e-122	-3.07379	x	1.04285e-41	2.32537	0.00649691	0.557574		0.707288	0.166892	1.10655e-12	1.18083	0.00022138	-0.564925	calcium voltage-gated channel subunit alpha1 S	DAVID
ENSMGAG00000000896	DND1	1	-2.42446	1	0		1	0.292194	0.847329	2.96985		1	0	1	-2.18185	1	0.428729	DND microRNA-mediated repression inhibitor 1	uniprot
ENSMGAG00000000897	SLC45A1	0.0106702	0.478282	0.0565487	0.407137		0.616059	-0.16506	1	-0.0972839		0.514597	0.127627	0.662121	0.206292	0.42431	0.294969	solute carrier family 45 member 1 [Source:HGNC Symbol;Acc:HGNC:17939]	ensembl
ENSMGAG00000000898	ST3GAL4	0.00125059	-0.575775	2.12895e-06	-0.884313		1.41546e-13	1.09067	0.727467	0.172063		0.841456	0.109073	0.08704	0.419423	0.0178136	-0.477282	ST3 beta-galactoside alpha-2,3-sialyltransferase 4 [Source:HGNC Symbol;Acc:HGNC:10864]	ensembl
ENSMGAG00000000901	IK	0.346867	0.162877	0.00445297	-0.435017		1.69041e-07	0.584624	0.146444	-0.345019		0.18944	-0.152101	0.0205132	0.44743	0.00335859	-0.459413	IK cytokine	ensembl
ENSMGAG00000000902	SCMH1	0.143579	0.34118	0.209314	0.311348		0.0618445	0.39972	0.0163217	0.71376		0.155544	-0.285775	0.533463	-0.253786	1	0.0818356	Scm polycomb group protein homolog 1	ensembl
ENSMGAG00000000903	MATK	0.0942985	1.4239	0.905024	0.323457		0.0259401	1.72113	0.429866	-1.07137		1	0.125436	0.369856	1.21955	0.0620088	-1.55487	megakaryocyte-associated tyrosine kinase [Source:HGNC Symbol;Acc:HGNC:6906]	ensembl
ENSMGAG00000000904	NRG3	1	-0.204176	0.821053	2.94671		1	-2.17924	1	2.14085		1	0.906678	1	-2.18185	1	2.14456	neuregulin 3 [Source:HGNC Symbol;Acc:HGNC:7999]	ensembl
ENSMGAG00000000905	ASH1L	1.97598e-08	0.745198	0.000378953	0.538175		0.0944329	0.249202	0.00295041	0.661047		1	-0.0104097	0.495649	0.200306	0.000120521	0.633198	ASH1 like histone lysine methyltransferase	ensembl
ENSMGAG00000000906	FBXL8	0.724044	0.139673	0.973517	0.077993		0.230892	0.257333	0.007698	-0.746739		0.140006	0.232085	0.393872	0.291699	0.00174878	-0.688751	F-box and leucine rich repeat protein 8	ensembl
ENSMGAG00000000907	ERRFI1	0.0347502	0.369552	0.626126	0.170188		0.0220263	-0.426259	0.868715	-0.147159		0.513014	-0.139932	1	0.0619807	0.191355	0.365301	ERBB receptor feedback inhibitor 1 [Source:HGNC Symbol;Acc:HGNC:18185]	ensembl
ENSMGAG00000000909	LOC100542387	1	-0.148855	0.398214	0.7112		0.0599955	-1.24888	1	-0.219392		1	-0.169536	0.187563	-1.02272	1	0.0287096	tumor necrosis factor receptor type 1-associated DEATH domain protein-like	DAVID
ENSMGAG00000000910	SH2D4B	1	-0.248379	1	-0.296865		0.620937	-0.74812	0.910229	-0.829096		0.752378	-0.778445	0.882415	-0.729464	0.910755	-0.775719	SH2 domain containing 4B [Source:HGNC Symbol;Acc:HGNC:31440]	ensembl
ENSMGAG00000000911	PARK7	0.214469	-0.221854	0.00434395	-0.53704		0.47166	0.131994	0.00191263	-0.724694		1	0.0186071	0.207627	0.335723	0.00147499	-0.498033	Parkinsonism associated deglycase [Source:HGNC Symbol;Acc:HGNC:16369]	ensembl
ENSMGAG00000000912	PRF1	0.118118	2.80169	0.28972	4.16555		1	0.29219	1	0		0.717385	-0.887617	1	-2.18186	1	-2.5424	perforin 1	ensembl
ENSMGAG00000000914	ALPK3	0.00290008	0.396773	3.67393e-05	0.625386		1	0.0170155	0.547648	0.193036		9.2243e-05	0.306263	0.98197	0.0813829	0.111466	0.279331	Alpha kinase 3	uniprot
ENSMGAG00000000915	TGIF2	0.0422335	0.677102	0.317399	0.426359		0.388281	0.37369	2.83225e-05	1.56763		0.00381663	-0.700829	0.557884	-0.439931	0.0186895	0.771097	TGFB induced factor homeobox 2	uniprot
ENSMGAG00000000916	NT5DC2	0.76242	-0.0897104	0.0340955	-0.360509		0.326338	0.146406	8.37472e-05	-0.855848		0.213608	0.142871	0.0476103	0.415922	0.000555423	-0.563363	5'-nucleotidase domain containing 2 [Source:HGNC Symbol;Acc:HGNC:25717]	ensembl
ENSMGAG00000000917	B3GNT9	0.000721747	0.854682	0.0928155	0.67819		0.134074	-0.557415	0.808211	-0.310613		8.24228e-05	-0.812611	0.251022	-0.622262	0.662171	-0.352235	UDP-GlcNAc:betaGal beta-1,3-N-acetylglucosaminyltransferase 9	DAVID
ENSMGAG00000000918	C13H16orf70	0.773917	0.0907286	1.49486e-05	-0.614165		2.86033e-05	0.560105	0.0944027	-0.376462		0.0902924	0.194148	8.54523e-08	0.901446	1	-0.0125545	chromosome 13 open reading frame, human C16orf70	DAVID
ENSMGAG00000000919	SNX29	1	0.00894054	0.409982	0.733116		0.30589	-0.840475	0.219841	1.07653		0.648711	-0.457006	0.121087	-1.17395	0.542633	0.758168	Sorting nexin 29	uniprot
ENSMGAG00000000920	LOC104913644	0.355353	3.97635	1	-1.00529		0.485257	3.88127	1	0.214828		1	-0.852305	0.578583	3.85892	1	0.214735	kelch-like protein 9	DAVID
ENSMGAG00000000922	TNFRSF9	0.00562977	0.85896	0.230989	0.480463		0.524613	0.341423	0.269989	-0.636894		1	0.0632583	0.461439	0.446632	0.344102	-0.509918	TNF receptor superfamily member 9 [Source:HGNC Symbol;Acc:HGNC:11924]	ensembl
ENSMGAG00000000923	CCDC189	0.964039	-0.0951547	0.000166695	-0.927415		0.185305	0.349273	0.000405108	-1.16787		0.287732	-0.312411	0.0978269	0.519701	0.0010102	-0.974124	coiled-coil domain containing 189	ensembl
ENSMGAG00000000924	FAM135A	0.0062923	-0.341934	0.500318	0.135292		0.611125	-0.0944165	0.165128	0.331486		0.0345692	0.190625	0.160255	-0.283436	0.485763	0.164012	family with sequence similarity 135 member A [Source:HGNC Symbol;Acc:HGNC:21084]	ensembl
ENSMGAG00000000925	KIRREL3	1	2.22914	1	0		1	0	1	0		1	-2.2966	1	0	1	-5.12548e-15	kirre like nephrin family adhesion molecule 3 [Source:HGNC Symbol;Acc:HGNC:23204]	ensembl
ENSMGAG00000000926	ENSMGAG00000000926	1	0	1	0		1	0	1	0		1	0	1	0	1	-5.12548e-15	Uncharacterized protein	ensembl
ENSMGAG00000000927	RAX2	1	0	1	0		1	0	1	0		1	0	1	0	1	-5.12548e-15	retina and anterior neural fold homeobox 2	ensembl
ENSMGAG00000000928	SSR2	0.352797	-0.164107	6.87114e-07	-0.81827		3.475e-14	0.845122	0.0572957	-0.449279		0.918416	-0.0594425	0.00284573	0.596317	4.76005e-06	-0.675128	signal sequence receptor subunit 2	DAVID
ENSMGAG00000000929	CTPS1	0.0777557	-0.257501	0.0153822	-0.384009		0.979489	0.0474727	0.209168	-0.319048		0.0905771	-0.190921	1	-0.0626054	0.0211515	-0.406736	CTP synthase 1	ensembl
ENSMGAG00000000930	TRMT1L	1	0.0192332	0.523771	-0.137438		0.716735	0.0826356	0.135408	-0.343011		1	0.0269488	0.490167	0.185797	0.240356	-0.217211	tRNA methyltransferase 1 like [Source:HGNC Symbol;Acc:HGNC:16782]	ensembl
ENSMGAG00000000931	MAN1B1	1	0.0010979	4.31915e-05	0.874884		3.90088e-06	-0.686688	0.00182588	0.893694		0.0373192	-0.284865	1.70437e-07	-1.1526	0.0591879	0.451676	mannosidase alpha class 1B member 1 [Source:HGNC Symbol;Acc:HGNC:6823]	ensembl
ENSMGAG00000000932	LOC100540409	1	0.0836178	0.882152	0.268276		0.859213	-0.296084	0.448331	-0.67347		0.576128	0.412513	1	0.227659	1	-0.132379	mucosa-associated lymphoid tissue lymphoma translocation protein 1-like	DAVID
ENSMGAG00000000933	SERPIND1	1	0	1	2.13907		1	0	1	0		1	2.35625	1	0	1	-5.12548e-15	serpin family D member 1 [Source:HGNC Symbol;Acc:HGNC:4838]	ensembl
ENSMGAG00000000935	NEDD4L	0.242992	0.21287	0.000230014	0.760165		1	-0.00437206	1.31907e-05	1.23166		0.75344	-0.0883793	0.0117566	-0.630959	0.00856618	0.62888	NEDD4 like E3 ubiquitin protein ligase	uniprot
ENSMGAG00000000936	LOC104912747	1.92004e-08	0.698053	0.00164437	0.475396		0.187106	-0.193133	0.012691	-0.546269		0.00999784	0.251253	0.0144964	0.476054	0.612353	0.145289	mucosa-associated lymphoid tissue lymphoma translocation protein 1-like	DAVID
ENSMGAG00000000937	CTSS	1	0	1	0		1	0	1	0		1	0	1	0	1	-5.12548e-15	cathepsin S [Source:HGNC Symbol;Acc:HGNC:2545]	ensembl
ENSMGAG00000000938	ENSMGAG00000000938	0.0231393	0.516128	9.95337e-12	1.8119		9.5643e-10	-1.55509	0.0972791	0.76057		0.904641	-0.0808197	0.000161938	-1.36853	0.00208114	0.968136	Uncharacterized protein	ensembl
ENSMGAG00000000939	UTS2	1	0	1	0		1	0	1	0		1	0	1	0	1	-5.12548e-15	urotensin 2 [Source:HGNC Symbol;Acc:HGNC:12636]	ensembl
ENSMGAG00000000940	ZNF592	0.555712	0.140207	1	0.05151		0.411769	0.150892	0.00840138	0.584087		1	-0.00637874	0.971002	0.0846475	0.00198171	0.539634	zinc finger protein 592	ensembl
ENSMGAG00000000941	GNAO1	0.335378	-0.401063	0.424007	0.404231		0.0557745	-0.709413	0.884096	0.223897		0.868383	-0.206234	0.0181386	-1.00219	1	-0.049781	G protein subunit alpha o1	uniprot
ENSMGAG00000000942	CPPED1	0.00172367	-0.724564	0.00613939	-0.700268		1	0.0640312	0.100077	0.567149		0.350428	-0.278485	0.447062	-0.304812	0.61031	0.221993	calcineurin like phosphoesterase domain containing 1	ensembl
ENSMGAG00000000943	ARNT	0.05183	0.285916	0.100669	0.262823		0.0204461	0.294468	0.840501	0.11756		1	0.0247113	1	0.050549	0.801204	-0.104416	aryl hydrocarbon receptor nuclear translocator [Source:HGNC Symbol;Acc:HGNC:700]	ensembl
ENSMGAG00000000944	EDF1	1	-0.0116847	0.00212873	-0.452317		4.89738e-15	0.862525	0.579025	-0.182461		0.496263	0.098204	0.00319852	0.540895	0.00245641	-0.481106	endothelial differentiation related factor 1 [Source:HGNC Symbol;Acc:HGNC:3164]	ensembl
ENSMGAG00000000945	MYL9	0.0598144	-0.27203	4.65825e-10	-0.983894		1.16088e-24	1.07187	0.184921	-0.34696		0.00694019	-0.282092	0.0370421	0.432115	3.42276e-10	-0.964232	myosin light chain 9	ensembl
ENSMGAG00000000947	MT4	0.000257997	2.23871	0.895392	-0.419917		0.539852	0.916789	0.0237763	-2.52292		0.00262721	-1.63136	0.492982	1.02514	0.0383877	-2.39121	metallothionein 4 [Source:HGNC Symbol;Acc:HGNC:18705]	ensembl
ENSMGAG00000000948	MAMDC4	0.923277	0.715878	0.0353594	-1.65913		0.0486398	1.99078	0.102281	-1.4833		1	0.0717942	0.00959061	2.43895	0.383956	-1.01558	MAM domain containing 4 [Source:HGNC Symbol;Acc:HGNC:24083]	ensembl
ENSMGAG00000000949	HIC2	0.00784026	0.806205	0.00166945	1.07987		0.210022	-0.469106	0.00119784	1.34782		0.357158	-0.372657	0.144747	-0.642553	0.000851322	1.20066	HIC ZBTB transcriptional repressor 2	ensembl
ENSMGAG00000000950	ERCC4	1	0.0479751	0.0254392	0.498684		0.000113889	-0.774204	0.39736	0.363464		1	0.0090393	0.171418	-0.433275	0.00939926	0.725937	ERCC excision repair 4, endonuclease catalytic subunit	ensembl
ENSMGAG00000000952	PER3	1	-0.0562698	4.73908e-10	-0.886724		0.00168436	0.509245	0.214676	-0.306984		5.00388e-07	0.524909	3.56828e-15	1.35778	0.00215573	0.564864	period circadian regulator 3 [Source:HGNC Symbol;Acc:HGNC:8847]	ensembl
ENSMGAG00000000953	FTSJ3	0.12506	0.232386	0.27974	-0.216176		0.000125368	0.446671	0.868715	-0.11011		0.228513	-0.167689	0.210834	0.282319	0.187936	-0.252304	FtsJ RNA 2'-O-methyltransferase 3 [Source:HGNC Symbol;Acc:HGNC:17136]	ensembl
ENSMGAG00000000954	TSPAN14	1	0.0673025	0.000635867	0.947676		3.69013e-06	-0.954402	0.00954268	1.00746		0.740926	-0.130796	0.00130524	-1.0016	0.00132379	0.984246	tetraspanin 14 [Source:HGNC Symbol;Acc:HGNC:23303]	ensembl
ENSMGAG00000000956	ENSMGAG00000000956	0.00119349	-0.697637	4.83744e-79	-1.97757		1.45269e-46	2.04414	0.000127364	0.788057		0.00271234	0.403681	5.86881e-15	1.68687	0.00282919	0.454985	Musculoskeletal embryonic nuclear protein 1	ensembl
ENSMGAG00000000957	KLHL24	0.662357	0.11192	0.224779	-0.218485		0.00201126	0.400868	0.0178203	0.507543		0.322247	0.127762	0.0190446	0.461764	0.000127713	0.590067	kelch like family member 24 [Source:HGNC Symbol;Acc:HGNC:25947]	ensembl
ENSMGAG00000000958	APBA3	0.809775	-0.118882	6.22493e-08	-0.814102		1.58775e-15	1.11121	1	0.0142945		1	0.0172614	0.000435831	0.715783	0.0548721	-0.360523	amyloid beta precursor protein binding family A member 3 [Source:HGNC Symbol;Acc:HGNC:580]	ensembl
ENSMGAG00000000959	UBE2L3	0.00420515	-0.428947	0.0525321	-0.331918		0.298126	0.163193	0.219115	-0.311616		0.428567	0.12166	1	0.0272959	0.00391711	-0.424784	ubiquitin conjugating enzyme E2 L3	DAVID
ENSMGAG00000000960	NCOA6	0.0300377	0.32664	0.353487	0.193514		0.211548	0.195558	0.000963823	0.737622		1	-0.0303445	0.876768	0.107297	7.37179e-05	0.670366	nuclear receptor coactivator 6	DAVID
ENSMGAG00000000961	SMIM4	0.82748	-0.135118	0.0115059	-0.765612		2.08428e-13	1.27461	1	-0.118555		1	-0.0578681	0.0841239	0.569581	0.00268784	-0.800343	small integral membrane protein 4 [Source:HGNC Symbol;Acc:HGNC:37257]	ensembl
ENSMGAG00000000962	AMFR	0.41324	0.150495	0.0108443	0.387698		0.00318752	-0.373834	0.253487	-0.289662		0.034574	0.222292	1	-0.0117069	0.862035	0.094355	autocrine motility factor receptor	DAVID
ENSMGAG00000000963	TJP3	0.00234986	0.608109	0.249163	-0.268418		5.31799e-50	2.01762	0.54425	0.239231		0.12323	0.279166	3.70335e-07	1.15804	0.00312362	-0.599219	tight junction protein 3 [Source:HGNC Symbol;Acc:HGNC:11829]	ensembl
ENSMGAG00000000964	STAB1	0.921787	0.472836	0.0360023	1.86833		0.116807	-2.56072	1	-0.197194		0.747413	0.614574	0.972539	-0.777501	0.731627	1.61635	stabilin 1 [Source:HGNC Symbol;Acc:HGNC:18628]	ensembl
ENSMGAG00000000966	SEC11A	0.49439	-0.165656	0.0237321	-0.345117		0.0058019	0.416266	0.258416	-0.285073		0.558648	0.101313	0.254424	0.283064	0.0224904	-0.395045	SEC11 homolog A, signal peptidase complex subunit [Source:HGNC Symbol;Acc:HGNC:17718]	ensembl
ENSMGAG00000000967	ETS1	1	-0.0577017	0.135979	0.496636		0.000306857	-0.913494	0.724922	0.307839		0.621442	0.207881	0.507711	-0.341092	0.0239207	0.903253	ETS proto-oncogene 1, transcription factor [Source:HGNC Symbol;Acc:HGNC:3488]	ensembl
ENSMGAG00000000968	KIF21B	1	-0.0448632	0.0119622	1.47017		1	-0.0389843	1.82771e-05	2.21374		0.734543	-0.333773	0.00134826	-1.8362	0.582758	0.439708	kinesin family member 21B	DAVID
ENSMGAG00000000969	TMCO6	1	0.0324036	0.531294	-0.190936		0.00020021	0.524731	0.46542	-0.289156		0.867904	0.0812011	0.320666	0.3058	0.0239207	-0.486656	transmembrane and coiled-coil domains 6	ensembl
ENSMGAG00000000971	ADARB1	0.00428941	-0.604148	0.387616	-0.273191		3.91517e-06	0.768117	1.53459e-06	1.30084		0.0215881	0.460756	0.920257	0.132862	0.000831339	0.689323	adenosine deaminase RNA specific B1 [Source:HGNC Symbol;Acc:HGNC:226]	ensembl
ENSMGAG00000000972	MKL2	0.11711	0.328267	6.6404e-05	0.977812		2.50436e-08	-1.13113	0.010811	0.962191		0.458356	-0.161457	0.00873151	-0.801083	1.29794e-05	1.31399	myocardin related transcription factor B	ensembl
ENSMGAG00000000975	NUDT21	0.00761286	-0.35906	0.000488815	-0.548221		0.00529857	0.335691	0.293768	-0.288636		1	-7.05004e-05	0.494698	0.190691	0.0212075	-0.410537	nudix hydrolase 21 [Source:HGNC Symbol;Acc:HGNC:13870]	ensembl
ENSMGAG00000000976	FLI1	0.950817	-0.168524	0.854747	-0.223747		0.705316	0.282031	1	0.137614		1	0.0984578	1	0.154451	1	0.032558	Fli-1 proto-oncogene, ETS transcription factor [Source:HGNC Symbol;Acc:HGNC:3749]	ensembl
ENSMGAG00000000977	NMB	0.996467	1.16145	1	0		0.945339	1.69601	0.536827	3.86641		0.616925	-3.66863	1	-2.18186	1	-0.088887	neuromedin B	ensembl
ENSMGAG00000000978	YDJC	0.976729	0.0561377	0.00333145	-0.458825		3.01282e-14	0.839512	0.186232	0.332083		0.938381	-0.0486524	0.0164506	0.468123	1	-0.0163772	YdjC chitooligosaccharide deacetylase homolog	ensembl
ENSMGAG00000000979	DUOXA1	1	0	1	0		0.809293	3.33428	1	0		1	0	1	0	0.862035	-3.40959	dual oxidase maturation factor 1	ensembl
ENSMGAG00000000980	IVNS1ABP	0.324876	-0.164542	0.00442039	-0.412136		0.0214087	0.278917	0.261535	-0.274239		0.144457	0.161345	0.0269732	0.411311	0.681016	-0.119302	influenza virus NS1A binding protein [Source:HGNC Symbol;Acc:HGNC:16951]	ensembl
ENSMGAG00000000981	CNTN2	0.870871	-3.30273	1	-1.31006		1	0.318193	1	-0.46447		1	2.34688	1	0.30843	1	-0.453304	contactin 2	ensembl
ENSMGAG00000000982	OGFOD1	0.0580155	-0.300065	0.000200459	-0.579332		0.0192875	0.316161	0.603406	-0.186535		0.924347	-0.0634754	0.401632	0.218507	0.208272	-0.263036	2-oxoglutarate and iron dependent oxygenase domain containing 1	DAVID
ENSMGAG00000000983	KLHL6	1	2.21979	1	0		1	0	1	0		1	-2.28863	1	0	1	-5.12548e-15	kelch like family member 6 [Source:HGNC Symbol;Acc:HGNC:18653]	ensembl
ENSMGAG00000000985	TMEM173	0.0732444	0.919026	0.252579	0.673127		9.3688e-06	1.73715	0.40533	0.663068		1	-0.139174	1	0.105042	0.032368	-0.947543	stimulator of interferon response cGAMP interactor 1	ensembl
ENSMGAG00000000986	EPB41L1	0.00420296	0.41474	1.21659e-06	0.686749		0.0204931	-0.321252	0.118975	0.360375		1	0.00453114	0.262078	-0.263613	0.00686482	0.439311	erythrocyte membrane protein band 4.1 like 1	ensembl
ENSMGAG00000000987	DUOXA2	1	-2.42446	1	-0.427423		1	0.299573	1	0.407509		1	2.34691	1	0.283233	1	0.408272	dual oxidase maturation factor 2	ensembl
ENSMGAG00000000988	UAP1L1	0.304667	-0.293912	7.81675e-13	1.74329		2.34228e-19	-2.20905	0.37996	0.464093		0.0347943	0.428432	1.76567e-08	-1.60051	0.00437014	1.09372	UDP-N-acetylglucosamine pyrophosphorylase 1 like 1 [Source:HGNC Symbol;Acc:HGNC:28082]	ensembl
ENSMGAG00000000989	EXOSC3	1	-0.00514632	0.182469	-0.297832		5.74755e-08	0.868672	0.800498	-0.174767		0.339596	0.203216	0.0452657	0.499389	0.0319317	-0.522383	Ribosomal RNA-processing protein 40	uniprot
ENSMGAG00000000991	ABCF2	0.21216	-0.192189	2.8397e-05	0.558335		1.24692e-14	-0.819531	0.127268	-0.338937		0.00899859	0.234887	0.00311769	-0.51276	1	-0.0096726	ATP binding cassette subfamily F member 2	DAVID
ENSMGAG00000000992	PSMC5	0.777961	-0.0898759	0.285049	-0.246618		0.585041	-0.106576	0.000881719	-0.75046		1	-0.0221011	0.802598	0.136172	0.00123855	-0.484856	proteasome 26S subunit, ATPase 5 [Source:NCBI gene (formerly Entrezgene);Acc:100539380]	ensembl
ENSMGAG00000000993	DNAJC8	0.0260939	-0.338869	0.00136233	-0.45701		1	-0.0266001	0.536827	-0.186585		1	0.0256395	0.673633	0.146563	1	0.00957533	DnaJ heat shock protein family (Hsp40) member C8	DAVID
ENSMGAG00000000994	DUOX2	0.196343	-0.716434	0.00408752	-1.41235		0.00503836	-1.39601	1.92533e-05	-2.93935		0.350075	-0.739683	1	-0.0412957	0.171062	-1.55837	dual oxidase 2	ensembl
ENSMGAG00000000995	FAM213A	0.00216715	0.709582	0.113762	-0.476663		1	0.102167	0.113675	-0.632121		2.92618e-07	-0.954906	0.764142	0.227663	0.221112	-0.485595	family with sequence similarity 213 member A	DAVID
ENSMGAG00000000998	LOC100548610	1	-1.14539	1	0.396271		0.816927	0.652936	0.112048	2.57915		1	0.0625353	0.738017	-1.45219	0.987806	0.478916	PH and SEC7 domain-containing protein 2-like	DAVID
ENSMGAG00000000999	BBS2	0.870871	-0.113564	0.121121	-0.327639		6.42479e-07	0.77743	0.870888	0.132334		0.237871	0.263043	0.0496616	0.478267	0.745819	-0.144577	Bardet-Biedl syndrome 2	DAVID
ENSMGAG00000001000	HNRNPR	0.0884244	-0.25529	0.0365771	-0.31623		0.882711	0.0605411	0.656711	-0.155308		0.00576362	0.256083	0.12249	0.319123	0.641406	0.125851	heterogeneous nuclear ribonucleoprotein R	DAVID
ENSMGAG00000001001	ENSMGAG00000001001	0.265679	-1.2257	1	-0.473656		0.995818	-0.437132	1	0.0580733		0.506226	-1.62068	0.11074	-2.33584	0.215547	-1.82454	Proteoglycan 4	ensembl
ENSMGAG00000001002	TOP3B	0.626509	-0.127167	0.933943	-0.072729		1	-0.0252601	0.773884	0.142591		0.11851	-0.234963	0.201432	-0.287752	0.865157	-0.0982624	DNA topoisomerase III beta	ensembl
ENSMGAG00000001003	KCNJ5	5.05214e-51	-3.65943	1.29223e-70	-3.78952	x	1.49936e-120	2.59399	0.0302774	0.554654		0.0282389	0.995234	1.51973e-06	1.12577	5.74392e-08	-0.888175	potassium inwardly rectifying channel subfamily J member 5 [Source:HGNC Symbol;Acc:HGNC:6266]	ensembl
ENSMGAG00000001004	PARN	0.870871	-0.083546	0.171177	0.236368		4.17656e-06	-0.62503	0.936084	-0.0928554		0.967664	-0.0511409	0.087179	-0.368164	0.433129	0.186818	poly(A)-specific ribonuclease [Source:HGNC Symbol;Acc:HGNC:8609]	ensembl
ENSMGAG00000001005	ARHGAP32	0.260683	0.341707	5.72391e-05	0.842716		0.722451	-0.179424	0.000160661	1.12561		0.741122	0.120767	0.367215	-0.373073	0.000164147	0.951685	Rho GTPase activating protein 32 [Source:HGNC Symbol;Acc:HGNC:17399]	ensembl
ENSMGAG00000001006	MAT1A	3.60797e-10	-1.141	0.000257948	-0.711137		6.73224e-07	0.759637	0.0531723	0.519419		0.402751	0.219934	0.578551	-0.210399	0.0305472	-0.426817	methionine adenosyltransferase 1A	DAVID
ENSMGAG00000001007	TLDC2	1	0	1	2.13909		0.809293	3.3343	1	0		1	2.35623	1	0	0.862035	-3.40961	TBC/LysM-associated domain containing 2	DAVID
ENSMGAG00000001008	SAMHD1	4.34668e-20	-1.23433	1.70419e-27	-1.56859		1	-0.010606	0.288015	-0.27372		0.0930825	0.274935	0.000684072	0.61208	0.0388155	0.370584	SAM and HD domain containing deoxynucleoside triphosphate triphosphohydrolase 1	DAVID
ENSMGAG00000001009	SMARCD2	0.932514	0.0730911	0.0865374	-0.313227		0.000928903	0.454663	0.250646	0.327207		0.0026425	-0.369896	1	0.0189766	0.949707	-0.0868865	SWI/SNF related, matrix associated, actin dependent regulator of chromatin, subfamily d, member 2	DAVID
ENSMGAG00000001010	GPR148	1	0	1	0		1	0	1	0		1	0	1	0	1	-5.12548e-15	G protein-coupled receptor 148	ensembl
ENSMGAG00000001011	VAMP3	1.9878e-06	-0.584233	2.40497e-06	-0.801935		3.39928e-13	0.804934	0.326083	-0.311873		0.24383	0.156235	0.100709	0.375371	0.000118775	-0.71809	vesicle associated membrane protein 3 [Source:HGNC Symbol;Acc:HGNC:12644]	ensembl
ENSMGAG00000001012	NRG2	0.130588	-4.7739	0.394182	-1.44421		0.00274763	2.3571	0.184095	1.3915		0.616925	3.7334	1	0.334258	0.59071	-0.611445	Neuregulin 2	uniprot
ENSMGAG00000001013	TPR	0.112203	-0.230471	0.0123212	0.362087		2.58006e-08	-0.599875	0.00128561	0.697021		1	-0.014832	0.000376044	-0.604001	2.58208e-05	0.714486	translocated promoter region, nuclear basket protein [Source:HGNC Symbol;Acc:HGNC:12017]	ensembl
ENSMGAG00000001014	AMER3	1	2.22913	1	0		1	2.48312	1	0		1	-2.29659	1	0	1	-2.55235	APC membrane recruitment protein 3	ensembl
ENSMGAG00000001015	ELAVL1	5.13199e-06	-0.527428	0.0658726	-0.286366		0.892643	0.0534949	0.658006	0.153413		0.58334	0.0911588	0.617212	-0.147684	1	-0.0253426	ELAV like RNA binding protein 1	ensembl
ENSMGAG00000001016	LOC100543166	0.144916	-0.227057	0.732803	-0.115631		0.0135914	-0.333453	0.0641124	-0.481893		0.927813	-0.0594963	0.602449	-0.169734	0.206693	-0.296215	nuclear pore complex protein Nup93-like	DAVID
ENSMGAG00000001017	CAMTA1	0.123357	0.257917	0.168321	0.259148		1	0.0294193	1	0.040445		0.671077	-0.0935551	0.961046	-0.0907088	1	-0.0590862	calmodulin binding transcription activator 1 [Source:HGNC Symbol;Acc:HGNC:18806]	ensembl
ENSMGAG00000001018	SETDB1	0.0730977	0.343241	0.155496	-0.246217		0.000238556	0.513241	1	-0.00541797		0.670196	-0.108682	0.0183778	0.483806	1	-0.0137041	SET domain bifurcated histone lysine methyltransferase 1 [Source:HGNC Symbol;Acc:HGNC:10761]	ensembl
ENSMGAG00000001019	BARX2	1.45735e-93	-3.27401	5.29611e-128	-3.43394	x	2.15217e-26	-1.26085	0	-1.90673		8.43613e-10	0.965076	5.58164e-12	1.12699	0.00598206	0.502882	BARX homeobox 2 [Source:HGNC Symbol;Acc:HGNC:956]	ensembl
ENSMGAG00000001020	PSMD4	0.272731	-0.18423	0.00806249	-0.431176		0.61825	0.0957442	0.0098749	-0.615828		1	-0.0273387	0.38349	0.221174	0.0150318	-0.467181	proteasome 26S subunit, non-ATPase 4 [Source:HGNC Symbol;Acc:HGNC:9561]	ensembl
ENSMGAG00000001021	LOC100544917	0.870871	-3.27948	1	0		0.809293	-3.00586	1	0		1	0	0.876768	-3.00929	1	-5.12548e-15	rho guanine nucleotide exchange factor 4	DAVID
ENSMGAG00000001022	ASIC2	1	0	1	2.12507		1	0	1	0		1	2.3469	1	0	1	-5.12548e-15	Acid sensing ion channel subunit 2	uniprot
ENSMGAG00000001026	LOC100546734	0.0728589	-2.5603	1.55244e-05	-3.87254		0.238656	-1.45015	0.00243217	-2.65716		1	0.0625378	0.0578914	1.39667	1	0.219907	transmembrane protein 45B-like	DAVID
ENSMGAG00000001030	ENSMGAG00000001030	1	0	1	0		1	0	1	0		1	0	1	0	1	-5.12548e-15	Amino acid transporter	ensembl
ENSMGAG00000001031	NEFL	1	0	1	-2.55405		0.809293	3.3512	1	-2.54727		1	0	1	2.46787	0.862035	-3.42783	neurofilament, light polypeptide	DAVID
ENSMGAG00000001032	LOC100551007	1	0	1	0		1	0	1	0		1	0	1	0	1	-5.12548e-15	pulmonary surfactant-associated protein A-like	DAVID
ENSMGAG00000001033	LOC104909200	1	0.62991	0.821053	2.95759		1	-2.17927	1	2.13111		1	0.0683825	1	-2.18189	1	2.13439	interferon-induced guanylate-binding protein 1-like	DAVID
ENSMGAG00000001034	SAPCD2	1	-0.00669948	1	0.00457725		1	-0.0147843	0.737821	-0.271196		0.293244	-0.313427	0.515392	-0.323931	0.118977	-0.56146	suppressor APC domain containing 2 [Source:HGNC Symbol;Acc:HGNC:28055]	ensembl
ENSMGAG00000001038	LOC100551159	1	2.21977	1	2.12509		1	0	1	2.14083		1	0.0579942	1	0	1	2.14453	pulmonary surfactant-associated protein A-like	DAVID
ENSMGAG00000001039	KCNV2	1	0	1	0		1	0	1	0		1	0	1	0	1	-5.12548e-15	potassium voltage-gated channel modifier subfamily V member 2 [Source:HGNC Symbol;Acc:HGNC:19698]	ensembl
ENSMGAG00000001040	FAM168B	0.961632	0.0842336	2.10361e-07	1.57818		5.89703e-05	-0.833766	0.000338764	1.52915		1	0.0289081	3.33352e-05	-1.45578	0.00261781	0.931606	family with sequence similarity 168 member B	DAVID
ENSMGAG00000001041	PIGU	1	0.024807	1	0.0551172		0.33563	-0.208665	1	-0.0786376		1	-0.0342526	1	-0.0588156	0.992521	0.0921207	phosphatidylinositol glycan anchor biosynthesis class U	DAVID
ENSMGAG00000001043	PPM1F	0.0629257	0.382733	2.49379e-09	1.41438		4.24157e-17	-2.02857	0.509621	0.371503		1	-0.0170755	9.71579e-05	-1.04148	0.000216583	1.37834	Protein phosphatase, Mg2+/Mn2+ dependent 1F	uniprot
ENSMGAG00000001045	RBBP5	0.658047	0.140029	0.450354	0.222979		1	0.030028	0.00112484	0.888013		0.0540131	-0.268387	0.285538	-0.344974	0.0146383	0.534095	RB binding protein 5, histone lysine methyltransferase complex subunit	DAVID
ENSMGAG00000001046	FAM207A	0.924874	0.067213	0.00865883	-0.429501		0.000118879	0.471886	0.0200722	-0.514505		1	-0.00943421	0.0162278	0.488925	0.00225962	-0.474443	family with sequence similarity 207 member A [Source:HGNC Symbol;Acc:HGNC:15811]	ensembl
ENSMGAG00000001047	LOC100549167	1.26352e-05	2.4454	0.00908141	1.7591		0.906297	-0.775499	0.04686	-5.13441		0.188473	-0.698437	1	-0.0121265	0.203941	-4.35466	mannose-binding protein A-like	DAVID
ENSMGAG00000001049	LOC100546884	1	0	1	0		1	0	1	0		1	0	1	0	1	-5.12548e-15	transmembrane protein 45B-like	DAVID
ENSMGAG00000001050	CRHR1	1	0	1	0		1	0	1	0		1	0	1	0	1	-5.12548e-15	corticotropin-releasing factor receptor 1	ensembl
ENSMGAG00000001051	LOC100540564	0.187305	0.21233	0.0611967	-0.301902		1.19986e-05	0.51596	0.187437	-0.317204		0.0524367	0.224206	1.52174e-05	0.74034	0.967477	-0.070746	scaffold attachment factor B2-like	DAVID
ENSMGAG00000001052	plekhb2	0.34187	0.175349	2.05749e-07	0.792716		2.0281e-06	-0.641909	0.923759	-0.108679		0.138753	0.179547	0.0383315	-0.434711	0.829692	0.121245	pleckstrin homology domain containing B2	ensembl
ENSMGAG00000001054	ENSMGAG00000001054	1	0	1	0		1	0	1	0		1	0	1	0	1	-5.12548e-15	Adenylate cyclase (EC 4.6.1.1)	ensembl
ENSMGAG00000001055	CHD5	7.27696e-07	0.792692	0.0509512	0.344536		0.000148836	0.626821	0.544661	0.210591		0.149999	0.207322	0.00244129	0.658137	0.264769	0.263189	chromodomain helicase DNA binding protein 5 [Source:HGNC Symbol;Acc:HGNC:16816]	ensembl
ENSMGAG00000001056	APLP2	0.0813833	0.242549	0.00103372	0.466938		0.0099952	-0.299214	0.000347222	0.709258		0.000590439	-0.25804	0.00880658	-0.479346	0.000129884	0.550946	amyloid beta precursor like protein 2 [Source:HGNC Symbol;Acc:HGNC:598]	ensembl
ENSMGAG00000001057	ENSMGAG00000001057	0.595457	-0.179798	0.975114	0.084985		0.0536206	0.369316	0.586898	0.247147		0.32567	0.228372	1	-0.0344006	0.853546	-0.136331	Cysteine-rich and transmembrane domain-containing protein 1	ensembl
ENSMGAG00000001059	NEFM	1	-0.198502	1	2.1251		1	1.15766	1	2.14085		1	0.0531843	1	-2.18189	1	-1.27661	neurofilament medium	ensembl
ENSMGAG00000001060	PFDN1	1.46228e-05	-0.685234	8.15095e-10	-1.2036		0.000807915	0.485451	0.0546468	-0.525837		1	-0.064366	0.0784319	0.452979	0.00367428	-0.534823	Prefoldin subunit 1	uniprot
ENSMGAG00000001061	MAPK1	0.977077	-0.0548787	4.0657e-05	0.586805		2.71485e-05	-0.481687	0.114663	0.365245		0.472094	0.106079	0.00301115	-0.531657	0.0486976	0.336846	mitogen-activated protein kinase 1	ensembl
ENSMGAG00000001062	RBL1	1	-0.0477322	0.624775	-0.149972		0.0672304	-0.398521	0.584951	-0.257571		1	0.0382712	0.852624	0.145012	0.396501	0.305825	RB transcriptional corepressor like 1	DAVID
ENSMGAG00000001063	STX12	0.000874927	-0.448142	0.698409	0.111132		0.0600796	-0.261145	1	0.058101		1.29895e-07	0.464691	0.923092	-0.0917977	0.203941	0.250025	syntaxin 12	DAVID
ENSMGAG00000001064	NFYC	0.193404	0.214441	0.571177	0.138852		0.0349898	-0.288722	0.0831746	-0.417662		0.632338	-0.0873444	1	-0.0099174	0.777472	-0.115892	nuclear transcription factor Y subunit gamma	DAVID
ENSMGAG00000001065	PI4KB	1	-0.0581171	0.0603522	-0.291829		0.00564529	0.373865	0.608155	0.169555		0.243269	-0.144652	0.9197	0.09236	0.862035	-0.0901909	phosphatidylinositol 4-kinase beta [Source:HGNC Symbol;Acc:HGNC:8984]	ensembl
ENSMGAG00000001066	LOC104911307	1	0	1	2.1251		1	2.47314	1	0		1	2.34692	1	0	1	-2.5424	GTPase IMAP family member 7-like	DAVID
ENSMGAG00000001067	BFAR	1	-0.0269546	0.0535983	0.336284		0.0168306	-0.341364	0.7513	0.147014		1	-0.0314732	0.0570622	-0.390084	0.784163	0.121059	bifunctional apoptosis regulator	ensembl
ENSMGAG00000001068	SLC4A9	1	0	0.821053	2.95759		1	0	1	0		0.927813	3.20331	1	0	1	-5.12548e-15	solute carrier family 4 member 9	DAVID
ENSMGAG00000001069	RASGEF1A	0.0730279	-1.45254	0.0556316	2.34829		0.300918	0.717367	0.00435862	3.1006		0.608736	0.881363	0.0126699	-2.91096	0.612056	-0.512331	RasGEF domain family member 1A [Source:HGNC Symbol;Acc:HGNC:24246]	ensembl
ENSMGAG00000001070	ENTPD2	0.00995746	0.665013	0.0769689	0.596739		0.00841493	-0.893256	0.000947309	-1.5126		0.315479	-0.31577	0.755847	-0.24811	0.116205	-0.848894	ectonucleoside triphosphate diphosphohydrolase 2 [Source:HGNC Symbol;Acc:HGNC:3364]	ensembl
ENSMGAG00000001071	LOC100545886	0.0173025	0.609968	0.0390303	0.567912		0.530579	-0.296716	0.218901	-0.559725		1	0.0525108	1	0.095465	1	-0.14877	uncharacterized LOC100545886	DAVID
ENSMGAG00000001072	ENSMGAG00000001072	1	-0.403446	0.337068	-1.03302		0.874591	0.598988	1	-0.299598		1	0.0757826	0.804158	0.708094	1	-0.167739	Phospholipase A2 (EC 3.1.1.4)	ensembl
ENSMGAG00000001073	ITGB2	0.219157	-1.33249	3.53081e-05	-2.13348		0.00687885	1.56387	0.847329	0.288223		0.42839	1.14567	0.00139278	1.9473	0.208379	0.697075	integrin subunit beta 2 [Source:HGNC Symbol;Acc:HGNC:6155]	ensembl
ENSMGAG00000001074	SLC12A3	1	-0.0114852	1	0.0527248		0.745312	0.760089	1	-0.485329		1	-0.148362	1	-0.215729	0.389436	-1.44605	solute carrier family 12 member 3	ensembl
ENSMGAG00000001075	ASB10	1	-0.753981	1	-1.29682		0.954242	-1.04858	1	0.99108		1	-0.784065	1	-0.201203	0.503486	1.86989	ankyrin repeat and SOCS box containing 10 [Source:HGNC Symbol;Acc:HGNC:17185]	ensembl
ENSMGAG00000001079	ZC3H7A	1	0.0303705	1	-0.00905029		0.0118116	-0.327359	0.237725	-0.290508		1	0.00568269	1	0.0484172	0.784163	0.107787	zinc finger CCCH-type containing 7A [Source:HGNC Symbol;Acc:HGNC:30959]	ensembl
ENSMGAG00000001080	YPEL1	1	-0.0847997	0.46097	0.279307		1	-0.064478	0.000700133	1.18243		0.75245	-0.14929	0.138735	-0.507252	0.0105121	0.761416	yippee like 1	ensembl
ENSMGAG00000001081	ARL8A	3.26796e-11	-0.896922	0.00029581	-0.576636		0.00542084	0.370365	0.572007	0.188387		7.12859e-05	0.482883	0.588613	0.166788	1	0.00778022	ADP ribosylation factor like GTPase 8A	DAVID
ENSMGAG00000001082	MALT1	3.80994e-05	0.600338	0.0404346	0.437869		0.0125933	-0.413792	0.237492	-0.402228		0.0336178	0.26094	0.120684	0.426899	0.0620876	0.462818	MALT1 paracaspase [Source:HGNC Symbol;Acc:HGNC:6819]	ensembl
ENSMGAG00000001083	SLC52A3	0.220163	-0.356788	1	-0.0263806		0.844879	-0.123769	0.345625	-0.449726		0.408253	0.242805	1	-0.0910459	0.325108	-0.394131	solute carrier family 52 member 3	ensembl
ENSMGAG00000001084	LOC100545500	0.535608	2.09205	1	0.396271		0.0104822	3.61413	1	0.411176		0.686985	-1.40143	1	0.291665	0.0114735	-2.91261	fibrinogen-like protein 1	DAVID
ENSMGAG00000001085	PPIL2	0.0195246	-0.324078	0.694526	-0.11712		0.583504	-0.106105	0.86842	0.111289		0.370375	-0.144353	0.0848464	-0.349624	0.788557	-0.109821	peptidylprolyl isomerase like 2	ensembl
ENSMGAG00000001086	LOC100545656	1	-0.110223	0.679549	0.378858		0.53539	0.413991	0.334326	-0.896869		1	-0.174591	0.349208	-0.662534	0.000494371	-1.95372	fibrinogen-like protein 1	DAVID
ENSMGAG00000001087	LOC100541326	1	0	1	0		1	2.47315	1	2.14084		1	0	1	0	1	-0.400805	zinc metalloproteinase-disintegrin-like MTP4	DAVID
ENSMGAG00000001088	SORD	0.687907	-0.139556	0.103913	0.369852		1	-0.0186611	0.68068	-0.222343		0.450799	0.173502	0.282179	-0.333627	0.0550209	-0.515844	sorbitol dehydrogenase	DAVID
ENSMGAG00000001091	PTPN7	1	-0.238749	0.135531	-1.59976		6.33653e-05	2.6754	0.556181	-0.872458		1	0.0694481	0.239103	1.42941	0.00298461	-2.09748	protein tyrosine phosphatase non-receptor type 7	ensembl
ENSMGAG00000001094	LOC100545947	0.470366	-0.139074	0.660541	0.11387		0.498132	-0.115528	0.419059	0.227021		1	-0.0230935	0.205161	-0.273395	0.860623	0.090911	UDP-glucose:glycoprotein glucosyltransferase 1	DAVID
ENSMGAG00000001096	DSTYK	0.765068	0.158363	0.0277949	0.631828		0.658358	-0.198894	0.0957046	0.647489		0.773386	-0.147447	0.0901187	-0.610132	0.609816	0.255927	dual serine/threonine and tyrosine protein kinase [Source:HGNC Symbol;Acc:HGNC:29043]	ensembl
ENSMGAG00000001098	TRIM2	0.731291	0.588442	0.107717	1.81209		0.839699	0.493306	0.0206384	2.50639		1	-0.097532	0.425188	-1.31154	0.569773	0.716933	tripartite motif containing 2 [Source:HGNC Symbol;Acc:HGNC:15974]	ensembl
ENSMGAG00000001100	ENSMGAG00000001100	0.00628091	0.878548	0.0595127	0.546761		0.00153435	1.03257	0.453368	-0.421166		0.00227576	0.699334	0.00553315	1.03025	0.485693	-0.403404	Chloride intracellular channel 3	ensembl
ENSMGAG00000001102	WDR7	0.946382	0.111791	0.0108859	0.682759		0.739907	-0.180867	0.105657	0.630883		0.161804	0.262003	0.639232	-0.300495	0.0596294	0.530303	WD repeat domain 7	uniprot
ENSMGAG00000001104	ATP13A1	0.267592	-0.19236	0.0693863	-0.319316		0.00273528	0.374052	0.853185	0.122597		0.386365	-0.131005	1	-0.00212777	0.31571	-0.231767	ATPase 13A1	DAVID
ENSMGAG00000001105	H2BE1	1	0	1	0		1	0	1	0		1	0	1	0	1	-5.12548e-15	H2B.E variant histone 1 [Source:HGNC Symbol;Acc:HGNC:53833]	ensembl
ENSMGAG00000001109	ABCA2	0.0311836	-0.536687	0.00114722	-0.687927		9.31242e-10	1.15257	1.39078e-05	1.03493		1	0.0585142	0.703612	0.21639	0.730659	0.11784	ATP binding cassette subfamily A member 2	DAVID
ENSMGAG00000001111	STX1A	1	-0.0362878	1	0.0241015		0.388203	0.265449	0.0136515	0.793857		1	0.0989691	1	0.0437132	0.0412653	0.59439	syntaxin 1A	DAVID
ENSMGAG00000001112	PRDM10	9.16164e-05	0.52196	0.390755	0.23998		0.462462	-0.151954	0.672595	0.217513		0.330806	-0.134064	0.809632	0.153383	0.0120167	0.54472	PR/SET domain 10 [Source:HGNC Symbol;Acc:HGNC:13995]	ensembl
ENSMGAG00000001113	GABPB2	0.000559673	-0.552329	0.00174785	-0.61094		0.0348214	0.331308	0.309181	-0.375671		0.558358	-0.147939	0.992761	-0.088606	0.00106784	-0.773619	GA binding protein transcription factor subunit beta 2 [Source:HGNC Symbol;Acc:HGNC:28441]	ensembl
ENSMGAG00000001114	ITGB3	1.04362e-12	-3.22652	1.63066e-36	-4.93786	x	4.39624e-12	1.82073	0.0406394	-0.775272		1	-0.240348	5.58944e-06	1.47908	0.000376037	-1.09148	integrin subunit beta 3	ensembl
ENSMGAG00000001115	ENSMGAG00000001115	0.148842	-0.364394	0.000462258	0.615007		0.933758	-0.0839262	0.277544	0.308936		4.93767e-09	0.709188	0.468605	-0.266561	0.604976	0.146996	receptor-type tyrosine-protein phosphatase V-like	ensembl
ENSMGAG00000001116	PPP1R8	1	0.000115805	0.64107	0.131816		0.850833	0.0729292	0.868295	0.118688		0.491076	0.131308	1	0.00189005	1	0.0697232	protein phosphatase 1 regulatory subunit 8 [Source:HGNC Symbol;Acc:HGNC:9296]	ensembl
ENSMGAG00000001117	CSGALNACT2	0.554637	-0.131859	0.617337	0.129052		0.0110934	-0.341191	0.586409	0.185762		0.941334	0.0541938	0.451985	-0.203183	0.0674689	0.346521	chondroitin sulfate N-acetylgalactosaminyltransferase 2 [Source:HGNC Symbol;Acc:HGNC:24292]	ensembl
ENSMGAG00000001118	ITIH3	1	-1.07847	0.821053	2.94672		0.809293	-3.03627	1	2.13111		1	0.906674	0.876768	-3.04182	1	2.13438	inter-alpha-trypsin inhibitor heavy chain 3 [Source:HGNC Symbol;Acc:HGNC:6168]	ensembl
ENSMGAG00000001119	MINDY1	1	-0.0298186	1	0.00175031		0.000185772	0.470012	0.216513	0.342388		0.889878	0.0691079	1	0.0406048	1	-0.0649512	MINDY lysine 48 deubiquitinase 1 [Source:HGNC Symbol;Acc:HGNC:25648]	ensembl
ENSMGAG00000001120	FZD9	5.29623e-07	-0.746	7.78926e-06	-0.621694		2.53888e-06	0.620987	0.550835	0.198745		1.58492e-10	0.60483	0.0147069	0.483103	0.935743	0.0827279	frizzled class receptor 9	ensembl
ENSMGAG00000001121	LOC100539169	0.00732612	0.608356	1.10087e-05	0.775425		0.0840056	-0.395737	0.0777269	0.508549		1	0.0362967	0.939666	-0.126289	0.000103818	0.798253	chromodomain-helicase-DNA-binding protein 6	DAVID
ENSMGAG00000001122	THEMIS2	0.565887	3.58953	1	-0.297193		1	2.47314	0.227524	-1.95505		0.756537	1.2274	0.0789688	4.82376	1	0.421287	thymocyte selection associated family member 2	ensembl
ENSMGAG00000001123	TMOD4	0.00231601	1.40038	0.495613	0.393283		0.0457136	1.06202	0.115012	-0.994006		0.355779	0.442397	0.0107244	1.45246	0.446943	-0.582925	tropomodulin 4 [Source:HGNC Symbol;Acc:HGNC:11874]	ensembl
ENSMGAG00000001124	RET	5.37839e-14	1.10307	2.96866e-10	2.13287		2.02222e-08	-1.20792	0.386999	0.590137		1.30268e-119	-2.46364	6.21669e-39	-3.49527	4.31214e-06	-1.67584	ret proto-oncogene [Source:HGNC Symbol;Acc:HGNC:9967]	ensembl
ENSMGAG00000001126	RFX5	3.86274e-06	0.898321	0.0911565	-0.41335		2.9253e-06	0.828083	0.0959158	-0.587025		7.33389e-05	-0.680213	0.0178476	0.63297	0.00443278	-0.76356	regulatory factor X5 [Source:HGNC Symbol;Acc:HGNC:9986]	ensembl
ENSMGAG00000001127	NEK4	0.533872	-0.141381	0.00603075	-0.408138		1	-0.00506648	0.00645279	-0.569692		0.165232	0.166493	0.0295421	0.435076	0.815338	-0.10667	NIMA related kinase 4 [Source:HGNC Symbol;Acc:HGNC:11399]	ensembl
ENSMGAG00000001128	RBPMS2	0.986732	-0.832909	1	-1.29657		1	-0.634149	0.324361	1.55905		0.795229	-1.70622	0.73302	-1.21806	0.754359	1.02456	RNA binding protein with multiple splicing 2	DAVID
ENSMGAG00000001129	PTGES3	1	0.0042648	0.0672898	-0.311099		1.43018e-05	0.469252	0.120803	-0.379805		0.0497374	-0.188259	0.753657	0.129427	5.53955e-06	-0.696836	prostaglandin E synthase 3 [Source:HGNC Symbol;Acc:HGNC:16049]	ensembl
ENSMGAG00000001130	NFRKB	0.304956	0.187627	0.00174966	0.560301		6.79645e-06	-0.626714	0.17351	0.389038		0.57381	-0.103881	0.0389826	-0.471882	0.00288079	0.565592	nuclear factor related to kappaB binding protein [Source:HGNC Symbol;Acc:HGNC:7802]	ensembl
ENSMGAG00000001131	RPA2	0.0144494	-0.370098	1	0.00503125		1	0.0387571	0.244644	-0.319886		1.9283e-05	0.398309	1	0.025314	0.14792	-0.310383	replication protein A2	ensembl
ENSMGAG00000001132	VPS72	1	-0.0529467	1	-0.0617544		0.322851	0.210252	0.435182	0.336637		0.0589604	-0.345913	0.298798	-0.332704	0.725627	-0.185133	vacuolar protein sorting 72 homolog [Source:HGNC Symbol;Acc:HGNC:11644]	ensembl
ENSMGAG00000001133	ATP5B	0.0591497	-0.287694	0.000230014	-0.576201		2.55059e-06	0.553051	0.290045	-0.2902		0.379489	-0.118219	0.591306	0.173031	3.96181e-05	-0.647694	ATP synthase F1 subunit beta	ensembl
ENSMGAG00000001134	MKS1	0.579611	0.195275	0.855553	-0.115957		0.00113653	0.646477	0.841151	-0.167175		1	0.0426113	0.263309	0.353021	0.116914	-0.438756	Meckel syndrome, type 1	DAVID
ENSMGAG00000001135	LOC100544306	0.826211	0.077946	0.650809	-0.113403		0.234575	0.171351	0.688454	0.148696		1	-0.0167723	0.499365	0.176722	0.414206	0.17606	protein HIRA	DAVID
ENSMGAG00000001137	LOC100543274	1	0	1	0		1	0	1	0		1	0	1	0	1	-5.12548e-15	selenium-binding protein 1-like	DAVID
ENSMGAG00000001138	OAZ2	0.000304917	-0.579203	0.00243459	-0.540568		0.0805047	0.285202	0.157605	-0.378906		0.155162	0.236749	0.556762	0.198262	0.0227016	-0.442459	ornithine decarboxylase antizyme 2 [Source:NCBI gene (formerly Entrezgene);Acc:100539411]	ensembl
ENSMGAG00000001139	ODR4	1	-0.038784	0.110971	0.280366		1.1508e-05	-0.645563	0.0693942	-0.494283		0.694002	0.0887317	0.406454	-0.228541	1	-0.0548394	odr-4 GPCR localization factor homolog [Source:HGNC Symbol;Acc:HGNC:24299]	ensembl
ENSMGAG00000001140	ENSMGAG00000001140	0.0111668	-0.395608	1	0.000102242		0.0525082	-0.295186	0.079225	-0.421026		2.90664e-07	0.482869	0.971432	0.0882295	1	-0.0144052	PITH domain-containing protein	ensembl
ENSMGAG00000001141	ENSMGAG00000001141	0.0305972	-0.809191	0.629411	0.339087		1	0.116949	0.0373753	1.03834		0.986422	0.181687	0.0448745	-0.960114	1	-0.0200075	Uncharacterized protein	ensembl
ENSMGAG00000001143	SMPDL3B	0.0152796	-0.473909	1.71211e-06	-0.875504		0.511028	0.171717	0.0024374	-0.788895		0.0234927	0.3839	0.000306987	0.787259	0.817407	-0.150873	sphingomyelin phosphodiesterase acid like 3B [Source:HGNC Symbol;Acc:HGNC:21416]	ensembl
ENSMGAG00000001145	STARD8	0.000923427	0.436514	0.217407	0.207527		0.00107107	0.39035	1	-0.0284375		0.230054	0.148482	0.0450997	0.379949	1	-0.0167761	StAR related lipid transfer domain containing 8	DAVID
ENSMGAG00000001147	ENSMGAG00000001147	0.0415282	0.429456	0.665456	-0.167167		0.00466117	0.509051	0.921669	-0.143945		0.309959	-0.230235	0.232656	0.370154	0.469907	-0.262743	Uncharacterized protein	ensembl
ENSMGAG00000001148	SAP130	0.000256167	0.501527	0.778818	0.10212		0.587872	0.119532	0.712045	0.157679		0.104797	-0.203504	0.490607	0.198032	0.241434	0.257861	Sin3A associated protein 130 [Source:HGNC Symbol;Acc:HGNC:29813]	ensembl
ENSMGAG00000001149	C30H19orf70	8.88245e-08	-0.828886	1.8178e-09	-1.07434		7.58892e-05	0.557119	0.0407497	-0.62916		0.45217	0.169139	0.0784794	0.416245	0.00187576	-0.747731	chromosome 30 open reading frame, human C19orf70	DAVID
ENSMGAG00000001150	NISCH	0.00172757	-0.406569	1.16275e-12	-0.928655		0.000178125	0.430256	1	-0.0415868		0.357701	0.117462	0.000159751	0.642699	0.312158	0.192556	nischarin [Source:HGNC Symbol;Acc:HGNC:18006]	ensembl
ENSMGAG00000001151	ZNF609	0.0176742	0.471554	1.05967e-05	0.637899		1	-0.0240381	0.00102598	0.67291		0.300058	-0.145308	0.284923	-0.308186	0.0112482	0.409852	zinc finger protein 609 [Source:HGNC Symbol;Acc:HGNC:29003]	ensembl
ENSMGAG00000001154	ST14	0.49206	0.175181	0.86921	-0.103637		0.025121	0.375331	0.978106	0.114852		0.000137471	-0.555485	0.372168	-0.274625	0.0355466	-0.5137	ST14 transmembrane serine protease matriptase [Source:HGNC Symbol;Acc:HGNC:11344]	ensembl
ENSMGAG00000001155	SELENBP1	9.2884e-06	0.705105	1.32458e-05	0.756487		3.17853e-13	1.11762	0.000934259	0.810114		0.149137	0.212597	0.74439	0.163158	0.822797	-0.120764	selenium binding protein 1	ensembl
ENSMGAG00000001156	HSD11B1L	0.0726135	0.483811	0.369146	-0.391643		0.808841	0.155345	0.546686	-0.407159		2.12181e-09	-1.30464	0.347024	-0.424347	0.0127753	-0.964722	Hydroxysteroid 11-beta dehydrogenase 1 like	uniprot
ENSMGAG00000001157	ESPL1	6.34909e-05	0.688215	0.189843	0.281135		0.0352882	0.383034	0.0852953	0.487984		2.52687e-06	-0.561561	0.808419	-0.152109	1	-0.0267816	Extra spindle pole bodies like 1, separase	uniprot
ENSMGAG00000001158	XKR8	1	0.0843278	0.41625	-0.208848		0.996201	0.0875749	0.103196	-0.578358		1.5749e-08	0.855491	1.91373e-06	1.14977	0.15801	0.505074	XK related 8 [Source:HGNC Symbol;Acc:HGNC:25508]	ensembl
ENSMGAG00000001160	BCL7B	0.120627	-0.27474	1	0.00681291		0.223806	-0.214665	1	-0.0934383		0.742324	-0.101391	0.0999817	-0.377729	0.481025	-0.234665	BAF chromatin remodeling complex subunit BCL7B	ensembl
ENSMGAG00000001161	PDC	1	0	1	0		1	0	1	0		1	0	1	0	1	-5.12548e-15	phosducin [Source:HGNC Symbol;Acc:HGNC:8759]	ensembl
ENSMGAG00000001162	ENSMGAG00000001162	0.338671	0.191193	0.00695506	-0.505713		1	0.00495201	0.297285	-0.315368		0.821352	0.0785415	0.000265912	0.779096	0.0152249	0.480153	Uncharacterized protein	ensembl
ENSMGAG00000001163	ENSMGAG00000001163	0.00684547	0.872282	0.477059	0.333274		0.298318	-0.507401	0.253817	-0.681716		0.813864	-0.187488	0.594421	0.35218	1	0.19584	KRAB domain-containing protein	ensembl
ENSMGAG00000001165	SEC11C	0.00595023	-0.42806	0.00802353	-0.412727		4.16039e-08	0.703332	1	-0.0702057		0.0724653	0.236425	0.402364	0.223025	0.00112391	-0.527443	SEC11 homolog C, signal peptidase complex subunit [Source:HGNC Symbol;Acc:HGNC:23400]	ensembl
ENSMGAG00000001166	TRIP4	0.00870605	0.439946	1	0.0423721		0.055369	-0.350448	0.0249606	-0.682452		0.00716256	-0.426559	1	-0.0308432	0.250332	-0.339371	thyroid hormone receptor interactor 4 [Source:HGNC Symbol;Acc:HGNC:12310]	ensembl
ENSMGAG00000001167	PIP5K1A	0.000311013	0.617272	6.79495e-08	0.938224		1	-0.00299159	0.00168687	0.756042		1	-0.0286828	0.198898	-0.345383	0.0342978	0.434236	phosphatidylinositol-4-phosphate 5-kinase type 1 alpha [Source:HGNC Symbol;Acc:HGNC:8994]	ensembl
ENSMGAG00000001168	FUT7	1	-0.207909	1	0.0298822		0.945339	1.68702	1	0.0513801		1	1.43063	1	1.14706	1	-0.469584	fucosyltransferase 7	ensembl
ENSMGAG00000001169	CELF5	0.883933	-0.294698	1	-0.141407		0.154879	0.664289	1	0.111688		0.0197472	0.947455	0.126839	0.795703	0.828	0.264516	CUGBP Elav-like family member 5 [Source:HGNC Symbol;Acc:HGNC:14058]	ensembl
ENSMGAG00000001170	BMS1	1	0.048935	0.687002	0.108989		0.096696	-0.229115	1	0.0521872		0.791795	-0.0667671	0.763551	-0.124	0.422697	0.179729	BMS1 ribosome biogenesis factor [Source:HGNC Symbol;Acc:HGNC:23505]	ensembl
ENSMGAG00000001171	SPON1	0.00632043	0.476548	0.140076	0.395069		0.191469	0.265901	7.85018e-12	1.89363		3.71136e-07	-0.591613	0.109249	-0.50325	6.89006e-08	1.14515	spondin 1	DAVID
ENSMGAG00000001174	EYA3	0.196553	-0.201555	0.00341175	0.433446		0.00462579	-0.342814	0.070172	0.413941		0.039097	0.208511	0.0249007	-0.423334	0.0439071	0.355466	EYA transcriptional coactivator and phosphatase 3	ensembl
ENSMGAG00000001176	LMAN1	1	0.0387428	0.119066	0.270518		0.116153	-0.20484	0.973708	0.0842863		0.413176	0.105448	0.781184	-0.123401	0.36062	0.188107	lectin, mannose binding 1	DAVID
ENSMGAG00000001177	MRPL40	0.43405	-0.193957	0.0076773	-0.488691		0.0618536	0.332779	0.000816255	-0.766821		0.164187	0.209339	0.0367217	0.506154	0.00143667	-0.570379	mitochondrial ribosomal protein L40	DAVID
ENSMGAG00000001178	TBL2	0.128786	-0.340844	0.113375	-0.359344		1	0.022792	0.0355779	-0.675722		0.498721	0.187456	0.590654	0.208903	0.145025	-0.466429	transducin beta like 2 [Source:HGNC Symbol;Acc:HGNC:11586]	ensembl
ENSMGAG00000001179	RABL6	0.896925	0.085667	0.327636	0.19007		0.809293	-0.0953003	0.863776	0.108597		1	0.0215836	1	-0.0782618	0.580248	0.146719	RAB, member RAS oncogene family like 6 [Source:HGNC Symbol;Acc:HGNC:24703]	ensembl
ENSMGAG00000001180	ENSMGAG00000001180	0.0882709	0.356506	1.6462e-15	1.43525		1.02848e-05	-0.891299	5.2115e-08	1.45792		0.757746	0.093481	0.000102984	-0.979105	1.38606e-09	1.39023	ANK_REP_REGION domain-containing protein	ensembl
ENSMGAG00000001181	UFD1L	0.846135	0.0870447	0.00280942	-0.504146		6.25783e-06	0.577738	0.0130626	-0.590169		1	0.0138759	0.00329295	0.605876	0.00245028	-0.538442	ubiquitin fusion degradation 1 like (yeast)	DAVID
ENSMGAG00000001182	HMCN1	4.18232e-05	0.481498	0.0906437	0.278626		0.0089835	-0.314453	0.0101407	-0.548471		0.66042	-0.0717679	0.716612	0.134038	0.912105	-0.0780106	hemicentin 1	DAVID
ENSMGAG00000001183	YIPF6	0.840488	-0.104645	1	-0.0304614		0.230174	-0.250077	0.972396	0.104638		0.813864	-0.0947577	0.722595	-0.165972	0.541212	0.21042	Yip1 domain family member 6	DAVID
ENSMGAG00000001184	TNNC1	1.35355e-12	-0.970717	0	-1.85669		4.71691e-20	1.14594	0.033044	-0.476055		0.00135053	0.311087	2.22755e-10	1.1996	0.00846571	-0.399512	troponin C1, slow skeletal and cardiac type [Source:HGNC Symbol;Acc:HGNC:11943]	ensembl
ENSMGAG00000001185	TMEM131L	1	0.0250784	1	0.00172064		0.734727	0.0859961	1	-0.0364359		0.102315	0.18674	0.388562	0.213416	0.763014	0.112609	transmembrane 131 like [Source:HGNC Symbol;Acc:HGNC:29146]	ensembl
ENSMGAG00000001186	ENSMGAG00000001186	1	0.113251	0.000105618	-1.37346		7.84909e-06	1.42053	0.372482	-0.564847		0.513801	-0.406823	0.00968741	1.08586	0.056642	-0.879815	TPR_REGION domain-containing protein	ensembl
ENSMGAG00000001187	MLXIPL	1	0	1	0		1	0	1	0		1	0	1	0	1	-5.12548e-15	MLX interacting protein like	ensembl
ENSMGAG00000001190	KIAA1549L	0.208425	0.806929	1	-0.157382		0.167281	-1.19022	0.823422	0.55104		0.0166831	-1.28877	1	-0.319154	0.177695	1.44624	KIAA1549 like [Source:HGNC Symbol;Acc:HGNC:24836]	ensembl
ENSMGAG00000001191	CSNK1G1	0.190539	0.22701	0.00248959	0.453604		0.023558	-0.339824	1	0.064249		0.808577	0.0655859	0.646801	-0.156964	0.188342	0.268223	casein kinase 1 gamma 1 [Source:HGNC Symbol;Acc:HGNC:2454]	ensembl
ENSMGAG00000001193	POGZ	0.0170939	0.377086	1	0.0119359		0.0914503	0.264984	0.879687	0.106351		1	0.0202861	0.0669586	0.389444	0.213791	0.252312	pogo transposable element derived with ZNF domain	ensembl
ENSMGAG00000001194	GRIN3A	1	0.00705057	0.0541701	3.20188		0.0010405	1.96602	0.0155244	3.54292		1	0.471579	0.109064	-2.71472	0.0944489	-1.13276	glutamate ionotropic receptor NMDA type subunit 3A [Source:HGNC Symbol;Acc:HGNC:16767]	ensembl
ENSMGAG00000001195	LOC104914419	1	0	1	0		1	0	1	0		1	0	1	0	1	-5.12548e-15	beta-keratin-related protein-like	DAVID
ENSMGAG00000001196	NOL9	0.000169019	0.477175	0.160861	-0.276153		1.92928e-07	0.608352	0.00710471	-0.586376		0.601452	0.11686	8.94057e-07	0.871535	0.102166	-0.300279	nucleolar protein 9 [Source:HGNC Symbol;Acc:HGNC:26265]	ensembl
ENSMGAG00000001197	ENSMGAG00000001197	1	0	1	0		1	0	1	0		1	0	1	0	1	-5.12548e-15	Keratin	ensembl
ENSMGAG00000001202	HUS1	0.129373	0.321894	0.389793	0.246765		1.38302e-05	-0.938536	0.0445504	-0.71681		0.0406727	-0.339739	0.478019	-0.262689	1	-0.0197572	HUS1 checkpoint clamp component	DAVID
ENSMGAG00000001204	LOC104912128	0.0205869	-0.553961	0.728338	0.1962		0.792376	0.140086	0.00016969	1.1817		1	-0.0771406	0.00513299	-0.820024	0.566256	0.243851	uncharacterized LOC104912128	DAVID
ENSMGAG00000001206	ENSMGAG00000001206	0.870871	3.06957	1	2.12509		1	0	1	0		1	-0.793263	1	0	1	-5.12548e-15	Uncharacterized protein	ensembl
ENSMGAG00000001207	HIPK3	0.000857683	0.496146	0.00302331	0.552532		0.000537354	-0.504313	0.0065986	0.762686		0.736251	-0.0921082	0.798186	-0.143104	1.09196e-07	1.1444	homeodomain interacting protein kinase 3 [Source:HGNC Symbol;Acc:HGNC:4915]	ensembl
ENSMGAG00000001208	TXNDC11	0.53286	0.142379	0.657234	0.117014		0.00578975	-0.362984	0.000324493	-0.757896		0.991489	0.0498017	0.975265	0.0789545	0.148613	-0.294273	thioredoxin domain containing 11	ensembl
ENSMGAG00000001209	DNAJC11	1	-0.0360144	0.616229	-0.132152		0.77391	0.0922148	0.784491	-0.133831		1	0.0195336	0.823607	0.116943	0.918417	-0.0871614	DnaJ heat shock protein family (Hsp40) member C11 [Source:HGNC Symbol;Acc:HGNC:25570]	ensembl
ENSMGAG00000001210	STC1	2.45743e-15	-1.21378	1.48174e-15	-1.24695		0.00835413	-0.436844	0.334161	-0.265093		7.84103e-07	0.669977	0.000257017	0.705558	7.97623e-07	0.89823	stanniocalcin 1	ensembl
ENSMGAG00000001211	ZBTB44	0.00220613	0.605469	0.0072273	0.701012		1	-0.032888	0.021838	0.864001		1	-0.055581	0.979451	-0.140872	0.00964061	0.77773	zinc finger and BTB domain containing 44 [Source:HGNC Symbol;Acc:HGNC:25001]	ensembl
ENSMGAG00000001214	LGR6	1	-2.42448	1	-2.55405		1	0.29219	1	-0.415588		1	0	1	0.283231	1	-0.407389	leucine rich repeat containing G protein-coupled receptor 6	ensembl
ENSMGAG00000001215	CDC45	0.140068	-0.246816	0.801235	0.106542		5.24424e-06	-0.587508	1	-0.0845488		0.000711009	-0.407486	4.61112e-05	-0.758489	0.357273	-0.233107	cell division cycle 45	DAVID
ENSMGAG00000001216	DHX30	0.305823	0.218867	0.210153	0.233841		0.00278096	0.447058	0.000797034	0.713346		0.429799	-0.12906	0.780003	-0.140493	0.568415	0.146832	DExH-box helicase 30 [Source:HGNC Symbol;Acc:HGNC:16716]	ensembl
ENSMGAG00000001220	ENSMGAG00000001220	0.465001	-0.179266	1	-0.0174517		1	-0.0161619	0.214398	0.383676		0.0171816	-0.338682	0.0438651	-0.496301	1	-0.0758326	Tyrosine-protein phosphatase domain-containing protein	ensembl
ENSMGAG00000001221	ADAMTS8	0.730275	-0.273708	0.39738	0.460896		1.0899e-05	1.23913	0.430255	0.53519		0.0426011	0.69178	1	-0.0373248	0.0462051	-0.720825	ADAM metallopeptidase with thrombospondin type 1 motif 8 [Source:HGNC Symbol;Acc:HGNC:224]	ensembl
ENSMGAG00000001222	NCLN	1	0.0080358	0.280252	0.198125		0.111834	-0.224537	0.820742	-0.122861		1	0.0221811	0.57788	-0.165989	1	-0.0414804	nicalin [Source:HGNC Symbol;Acc:HGNC:26923]	ensembl
ENSMGAG00000001223	RNF20	2.80014e-09	-0.696705	0.0936471	-0.257341		0.637658	0.0939495	0.00624228	0.549879		1.52883e-10	0.504264	1	0.0677626	0.000212361	0.546146	ring finger protein 20 [Source:HGNC Symbol;Acc:HGNC:10062]	ensembl
ENSMGAG00000001224	AMBP	0.870871	-3.29043	0.616189	-1.69416		0.809293	-3.02073	0.26369	-4.63424		0.927813	3.20331	0.876768	1.52473	1	-5.12548e-15	alpha-1-microglobulin/bikunin precursor	DAVID
ENSMGAG00000001227	PCDH1	0.288889	-0.527807	0.00824746	-1.14516		0.0467073	0.706758	0.149548	0.731264		1	-0.102738	0.397091	0.523805	0.155509	0.567572	protocadherin 1	ensembl
ENSMGAG00000001228	LUZP1	2.81149e-06	0.671139	6.70646e-07	0.890444		0.479865	-0.169435	3.19773e-05	1.01905		1.00579e-05	-0.46166	0.00330857	-0.675459	0.0098688	0.533759	leucine zipper protein 1	DAVID
ENSMGAG00000001229	ENSMGAG00000001229	1	-1.06761	0.288833	4.16196		1	1.24931	0.206369	4.41488		0.57365	2.13487	0.876768	-3.02498	1	0.0703662	Uncharacterized protein	ensembl
ENSMGAG00000001230	AMMECR1L	0.0528069	0.383612	0.00266696	0.72394		0.00565935	-0.570896	0.374065	0.390284		1	-0.0136267	0.314842	-0.347847	0.0369495	0.637362	AMMECR1 like	ensembl
ENSMGAG00000001234	TRIM50	1	-0.198519	1	0		1	-2.17929	1	0		1	-2.29659	1	-2.1819	1	-5.12548e-15	tripartite motif containing 50	DAVID
ENSMGAG00000001235	EDA	1	-0.0651229	0.657877	-0.190495		0.701169	-0.160676	1	-0.106714		1	-0.000249473	0.954907	0.12837	0.78084	0.203571	ectodysplasin A [Source:HGNC Symbol;Acc:HGNC:3157]	ensembl
ENSMGAG00000001236	KDM1A	0.271034	0.196343	3.22421e-08	0.810518		0.000132246	-0.503571	0.00299161	0.660592		0.330812	-0.128576	7.57829e-05	-0.739423	0.0119747	0.445973	lysine demethylase 1A	DAVID
ENSMGAG00000001238	CBX1	0.381406	-0.164612	1	-0.0450502		0.110978	0.218761	0.00086572	0.720096		0.812255	0.0735527	1	-0.042555	0.00514582	0.480522	chromobox 1	ensembl
ENSMGAG00000001239	TNFRSF10B	0.213617	-0.221441	7.55561e-07	-0.839343		2.33929e-11	0.799447	0.723543	0.160622		3.24052e-08	-0.622933	1	-0.00273752	0.000265913	-0.620008	tumor necrosis factor receptor superfamily, member 10b [Source:NCBI gene (formerly Entrezgene);Acc:664712]	ensembl
ENSMGAG00000001240	PSMB4	0.968299	0.0534956	0.330775	-0.218955		0.0183845	0.278458	0.0041802	-0.698117		0.821765	-0.059585	0.477442	0.215009	9.97577e-06	-0.738933	proteasome 20S subunit beta 4	ensembl
ENSMGAG00000001243	LOC104912148	1	0	1	0		1	0	1	2.13113		1	0	1	0	1	2.13441	leucine-rich repeat-containing protein 32-like	DAVID
ENSMGAG00000001244	LOC100538380	0.046724	-5.17286	0.237786	-0.952908		0.0526679	-4.87744	0.11833	-1.41361		0.00196949	5.87164	0.0891318	1.56469	0.0253162	5.13232	protein Wnt-11b-like	DAVID
ENSMGAG00000001245	mettl2a	0.099237	-0.298543	0.202479	-0.276279		0.101784	0.267179	0.224967	-0.349387		1	0.0319734	1	0.00903091	0.00159157	-0.584051	methyltransferase like 2A	ensembl
ENSMGAG00000001246	ACAA2	4.70258e-06	-0.612909	0.00174138	-0.429395		6.73361e-11	-0.806012	1.30742e-07	-0.974031		7.0266e-13	0.513261	0.114872	0.332345	0.316019	0.187021	acetyl-CoA acyltransferase 2 [Source:HGNC Symbol;Acc:HGNC:83]	ensembl
ENSMGAG00000001247	LOC100549331	1.02863e-146	-5.02157	3.33154e-198	-5.63377	x	2.59058e-161	3.56536	8.11784e-15	1.37856		7.15458e-05	1.06048	4.12968e-23	1.67501	0.00065621	-0.488568	myosin-7-like	DAVID
ENSMGAG00000001248	POLR2D	0.0954282	-0.33064	0.0884144	-0.324264		0.200635	0.235676	0.638139	-0.218721		0.565561	-0.135961	0.791951	-0.139373	0.0146012	-0.570218	RNA polymerase II subunit D	ensembl
ENSMGAG00000001249	MND1	1	0.0466867	0.821053	-0.125741		0.0106966	-0.547403	0.000247311	-1.09415		0.000257315	-0.491963	0.351949	-0.31992	0.00144111	-0.844074	meiotic nuclear divisions 1 [Source:HGNC Symbol;Acc:HGNC:24839]	ensembl
ENSMGAG00000001250	CGN	0.0114806	0.760412	1	-0.011983		0.602673	-0.308733	1.82451e-05	-1.47453		0.194958	0.300507	0.00130176	1.07809	1	-0.0667328	cingulin [Source:HGNC Symbol;Acc:HGNC:17429]	ensembl
ENSMGAG00000001251	PHF13	1	0.0253786	0.231262	0.334818		1	-0.087788	0.327871	0.428409		0.922178	-0.101307	0.264494	-0.405944	0.987806	0.130103	PHD finger protein 13 [Source:HGNC Symbol;Acc:HGNC:22983]	ensembl
ENSMGAG00000001252	WDR33	0.00090342	0.449689	0.0316378	0.328968		0.754539	-0.0865855	1	0.058374		0.711473	-0.0749303	1	0.0488511	0.28876	0.215194	WD repeat domain 33	uniprot
ENSMGAG00000001256	LOC100539445	0.022352	0.530414	1.26422e-11	1.65595		6.85884e-05	-1.06356	2.64574e-06	1.73222		0.132113	-0.291853	1.13704e-05	-1.41401	1.91325e-05	1.40161	tensin-3	DAVID
ENSMGAG00000001258	ENSMGAG00000001258	0.000123268	0.83076	0.0131787	0.613784		0.00133041	-0.924	0.722024	-0.24884		1	-0.0514181	0.864395	0.17155	0.0177309	0.866914	Uncharacterized protein	ensembl
ENSMGAG00000001260	ENSMGAG00000001260	1	-0.166078	0.11691	-0.674969		0.00036	1.60065	0.847329	-0.281063		0.0541057	1.09216	0.00151888	1.5907	0.85774	-0.272296	pseudogene	ensembl
ENSMGAG00000001261	PCDH12	1	2.22915	1	0		1	0	1	0		1	-2.29657	1	0	1	-5.12548e-15	protocadherin 12	ensembl
ENSMGAG00000001262	LITAF	1	0.247182	0.185175	0.889718		0.95396	0.284046	0.277245	-1.18949		0.659807	0.448171	1	-0.189023	0.0488098	-1.64332	lipopolysaccharide induced TNF factor	ensembl
ENSMGAG00000001264	TLK2	0.000241048	0.574217	0.250347	0.247669		0.589199	0.141999	0.145401	0.399929		0.477508	-0.118591	0.548427	0.214353	0.0111006	0.493194	tousled like kinase 2	DAVID
ENSMGAG00000001265	GPR182	1	0.242953	0.150002	1.72177		0.12645	-1.67219	1	-0.480407		0.589273	-0.601595	0.104998	-2.07198	0.828	-0.859952	G protein-coupled receptor 182	DAVID
ENSMGAG00000001266	KLHL21	0.65668	0.20456	0.0398981	0.528488		0.564185	0.237327	0.000433615	1.07595		0.885869	0.119776	0.831008	-0.200093	0.01904	0.659749	kelch like family member 21	DAVID
ENSMGAG00000001267	EXD3	0.0900409	-0.308372	1	-0.00116724		0.000175526	-0.607427	0.0244011	-0.595038		0.443589	0.155208	0.734957	-0.148152	0.910556	-0.114653	exonuclease 3'-5' domain containing 3 [Source:HGNC Symbol;Acc:HGNC:26023]	ensembl
ENSMGAG00000001268	NKX2-6	1	0	1	0		1	0	1	0		1	0	1	0	1	-5.12548e-15	NK2 homeobox 6	DAVID
ENSMGAG00000001269	NFE2L1	1	0.0300887	1	0.0366222		0.000483364	0.398758	0.0980736	0.371475		0.79268	0.0689012	1	0.0650367	0.987806	0.0595808	nuclear factor, erythroid 2 like 1	ensembl
ENSMGAG00000001270	ZC3H11A	1	0.0271659	5.62933e-05	-0.601907		1.05365e-15	0.963615	0.847329	0.116143		0.00150402	0.312916	1.27417e-07	0.945577	0.699776	0.119206	zinc finger CCCH-type containing 11A	DAVID
ENSMGAG00000001271	TLR2	0.817467	0.725043	0.559152	1.19622		1	-0.334421	0.847329	-3.41454		1	-0.42791	1	-0.877747	0.561686	-3.94388	toll-like receptor 2 type-1	ensembl
ENSMGAG00000001272	RLF	0.889571	0.0740893	0.795349	-0.0991736		1	0.00932029	0.148328	0.368737		1	-0.00902322	0.619073	0.168444	0.00162501	0.549045	RLF zinc finger	ensembl
ENSMGAG00000001273	USP42	4.9175e-05	1.17867	0.0794222	0.634455		1	-0.0305387	0.243808	0.708896		0.300575	-0.356135	0.986735	0.194099	0.0876534	0.94906	ubiquitin specific peptidase 42	ensembl
ENSMGAG00000001274	PRUNE2	2.09534e-07	-0.840507	4.16755e-08	1.06835		1.58017e-21	-1.62894	5.87387e-08	1.87462		0.061835	0.276362	1.21766e-13	-1.6256	1.0903e-09	1.89986	prune homolog 2 with BCH domain [Source:HGNC Symbol;Acc:HGNC:25209]	ensembl
ENSMGAG00000001275	ZBTB48	0.762001	0.109923	0.0570429	-0.349951		3.64632e-06	0.641647	0.574773	-0.20504		0.99841	0.0645683	0.0111091	0.525919	0.176216	-0.299053	zinc finger and BTB domain containing 48 [Source:HGNC Symbol;Acc:HGNC:4930]	ensembl
ENSMGAG00000001276	SLC25A37	0.125306	0.405615	0.859405	0.166533		1	0.0947053	0.142397	0.601548		0.00394753	-0.615877	0.430786	-0.373378	0.917189	0.15462	solute carrier family 25 member 37	DAVID
ENSMGAG00000001277	SLC23A1	1	0	1	0		1	0	1	0		1	0	1	0	1	-5.12548e-15	solute carrier family 23 member 1	ensembl
ENSMGAG00000001279	TBC1D10A	1	0.0526975	1	-0.00197372		0.000456247	0.529733	1	0.0470475		0.947344	0.0689248	0.831962	0.125605	0.121254	-0.335651	TBC1 domain family member 10A	DAVID
ENSMGAG00000001280	ZNRF1	1	0.031614	0.697605	-0.172209		0.0350219	0.449917	0.270454	0.421348		0.656791	-0.176348	1	0.0301691	1	0.023814	Zinc and ring finger 1	uniprot
ENSMGAG00000001281	IGBP1	0.435541	0.172095	0.102102	-0.288974		0.000208169	0.512748	0.179931	-0.350511		1	0.0178301	0.0219187	0.479045	0.0691909	-0.360663	immunoglobulin (CD79A) binding protein 1	DAVID
ENSMGAG00000001282	ADAMTS15	0.000586317	0.893296	4.5149e-19	2.40045		4.5282e-17	-4.16292	0.0078943	-1.37453		9.88296e-05	0.811475	0.0877754	-0.690808	0.0131865	2.12658	ADAM metallopeptidase with thrombospondin type 1 motif 15 [Source:HGNC Symbol;Acc:HGNC:16305]	ensembl
ENSMGAG00000001283	PPIB	0.747043	0.0925288	3.60093e-05	-0.659596		1.50193e-30	1.18227	0.411713	-0.264223		0.0642867	-0.20777	0.00508248	0.546898	5.76768e-07	-0.876696	peptidylprolyl isomerase B [Source:HGNC Symbol;Acc:HGNC:9255]	ensembl
ENSMGAG00000001284	NOXA1	1	0.0825724	1	-0.130254		0.0363679	-1.38741	0.00159584	-2.27631		0.923992	0.307599	0.534058	0.51754	1	-0.313367	NADPH oxidase activator 1	ensembl
ENSMGAG00000001285	SFRP2	1.21489e-24	-2.3474	1.26497e-19	-2.22489	x	1.43567e-39	3.78831	1.36919e-16	1.88395		0.597565	0.354754	0.538345	0.236699	0	-1.64591	secreted frizzled related protein 2 [Source:HGNC Symbol;Acc:HGNC:10777]	ensembl
ENSMGAG00000001287	PTGS2	0.0879533	0.470811	2.08523e-05	1.81012		6.16905e-09	-2.04388	0.0936383	0.982994		0.0594021	-0.548122	3.4025e-06	-1.87874	0.0205596	1.17575	prostaglandin-endoperoxide synthase 2 [Source:HGNC Symbol;Acc:HGNC:9605]	ensembl
ENSMGAG00000001288	TUFT1	0.0916359	-0.27468	0.656724	-0.115254		1	0.00564872	0.196226	-0.312024		1.84271e-06	0.502584	0.0850323	0.344768	1	0.0495787	tuftelin 1	DAVID
ENSMGAG00000001289	SNX1	1.20614e-05	-0.531021	0.865971	-0.0718649		0.780055	-0.0741233	1	0.058937		0.0609921	0.179362	0.184183	-0.276941	0.650648	-0.121441	sorting nexin 1 [Source:HGNC Symbol;Acc:HGNC:11172]	ensembl
ENSMGAG00000001290	WDR59	8.5265e-05	0.674614	0.000157662	0.686297		0.213012	-0.274731	1	-0.00812253		0.565777	-0.120712	0.908963	-0.127405	0.72191	0.160305	WD repeat domain 59	DAVID
ENSMGAG00000001291	ENSMGAG00000001291	0.857489	-0.157664	2.24098e-05	-0.909705		3.23103e-07	0.989017	1	0.0893251		0.330602	0.326912	7.40876e-06	1.08086	0.613158	0.2019	pseudogene	ensembl
ENSMGAG00000001293	ENTPD4	0.478325	0.189011	0.133407	0.345257		0.349106	-0.236645	0.980281	0.109392		0.315565	0.198297	1	0.0473672	0.151748	0.417671	ectonucleoside triphosphate diphosphohydrolase 4	DAVID
ENSMGAG00000001295	AGAP3	1	0.0189871	0.129205	-0.352061		9.90157e-06	0.736738	0.951421	-0.131248		1	0.0626542	0.129977	0.435034	0.149123	-0.413427	ArfGAP with GTPase domain, ankyrin repeat and PH domain 3 [Source:HGNC Symbol;Acc:HGNC:16923]	ensembl
ENSMGAG00000001296	LOC100540643	1	2.21978	0.821053	2.96889		1	0	1	0		1	0.917935	1	0	1	-5.12548e-15	diacylglycerol O-acyltransferase 2-like	DAVID
ENSMGAG00000001297	NELFE	0.98194	0.119756	0.244899	-0.286925		0.000181332	0.682868	0.296726	-0.408129		0.847634	0.163821	0.0302553	0.571209	0.0931476	-0.498953	Negative elongation factor E	uniprot
ENSMGAG00000001298	TAS1R1	0.000117904	1.1993	0.153045	0.529172		0.397372	-0.518708	0.00666408	-1.324		1	0.113323	0.101249	0.782797	1	-0.000965854	taste 1 receptor member 1 [Source:HGNC Symbol;Acc:HGNC:14448]	ensembl
ENSMGAG00000001299	PLA2G4A	1	-0.0275612	0.003658	0.647543		0.000440056	-0.763955	0.000329971	1.04501		0.315575	-0.217657	0.000333578	-0.88957	0.000528016	0.939313	phospholipase A2 group IVA [Source:HGNC Symbol;Acc:HGNC:9035]	ensembl
ENSMGAG00000001300	LOC100548709	0.643768	-0.146301	1.86612e-07	0.992651		9.89291e-05	-0.640295	7.75199e-09	1.3944		0.476939	0.143306	2.192e-05	-0.988331	5.80753e-09	1.06692	LIM and senescent cell antigen-like-containing domain protein 2	DAVID
ENSMGAG00000001302	TCP11L1	0.00385165	0.570762	0.0319188	0.567518		1	-0.0550701	0.285334	0.47337		1	-0.0476959	1	-0.042197	0.112681	0.511163	t-complex 11 like 1 [Source:HGNC Symbol;Acc:HGNC:25655]	ensembl
ENSMGAG00000001303	ENSMGAG00000001303	1	-0.207904	0.495177	-3.97277		0.663388	2.07936	1	0.660656		1	-2.29656	1	1.68083	1	0.281788	Uncharacterized protein	ensembl
ENSMGAG00000001305	LOC100541931	0.208129	0.284797	0.00838388	0.577789		0.000614145	-0.800324	0.00782846	-0.858236		1	0.0539979	0.564189	-0.239868	0.613682	-0.276067	protein kinase C delta type-like	DAVID
ENSMGAG00000001306	ECD	1	0.0450171	0.488376	0.149028		0.381736	-0.147322	0.777202	-0.133521		0.288524	0.138252	1	0.0368029	0.967477	0.0735673	ecdysoneless cell cycle regulator	DAVID
ENSMGAG00000001307	FA2H	1	-0.123967	0.821053	-3.44044		1	0.0815387	1	0.055672		0.0058283	-5.57949	0.318833	-1.97958	0.154661	-1.99491	Fatty acid 2-hydroxylase (EC 1.-.-.-)	uniprot
ENSMGAG00000001308	PIP5K1C	0.610232	0.168444	0.809082	-0.123046		0.0839796	0.33763	0.754563	-0.193963		1	-0.0266745	0.439091	0.266561	0.533153	-0.241936	phosphatidylinositol-4-phosphate 5-kinase type 1 gamma [Source:HGNC Symbol;Acc:HGNC:8996]	ensembl
ENSMGAG00000001309	PATL2	0.154306	-0.469347	0.106768	-0.586763		2.81712e-08	1.21319	0.00244428	1.07827		0.804636	-0.213902	1	-0.0954773	0.691717	-0.206528	PAT1 homolog 2 [Source:HGNC Symbol;Acc:HGNC:33630]	ensembl
ENSMGAG00000001310	DNAJC18	0.753459	-0.0979964	1	-0.0100779		0.981664	0.0523213	0.779251	0.136409		0.835207	0.0689267	1	-0.0154009	0.902653	0.0898534	DnaJ heat shock protein family (Hsp40) member C18	DAVID
ENSMGAG00000001311	PLRG1	1	-0.0264026	4.40092e-06	0.717762		5.16371e-13	-0.849276	0.100676	0.41415		1	0.0327129	0.000161302	-0.708072	0.000855067	0.578292	pleiotropic regulator 1 [Source:HGNC Symbol;Acc:HGNC:9089]	ensembl
ENSMGAG00000001314	LOXL2	1	0.031668	0.821053	-0.124657		9.01558e-07	0.759711	1.76089e-15	1.76685		4.38895e-10	-0.792361	0.0120524	-0.627762	0.0344312	0.399539	lysyl oxidase like 2	ensembl
ENSMGAG00000001315	TNFRSF25	1	1.15339	0.954904	0.924573		1	-2.17928	1	-0.415587		1	0.0740663	1	0.283227	1	2.13439	TNF receptor superfamily member 25 [Source:HGNC Symbol;Acc:HGNC:11910]	ensembl
ENSMGAG00000001316	MRC2	0.659314	-0.141807	0.0604432	-0.303535		2.75908e-20	1.26925	9.92542e-14	1.38409		1	0.00835371	0.623505	0.173281	0.048923	0.309521	mannose receptor C type 2 [Source:HGNC Symbol;Acc:HGNC:16875]	ensembl
ENSMGAG00000001317	LIPG	1.45593e-08	-1.40453	0.0552828	-0.619992		0.75914	0.145538	6.3129e-06	1.40252		1	-0.0252581	0.00763387	-0.805239	0.108484	0.472569	lipase G, endothelial type [Source:HGNC Symbol;Acc:HGNC:6623]	ensembl
ENSMGAG00000001318	MLKL	1	0.212499	0.472555	1.5457		0.175587	-4.2452	1	-0.466406		1	0.424009	0.844452	-0.910039	0.862035	2.95712	mixed lineage kinase domain like pseudokinase	ensembl
ENSMGAG00000001319	LOC100544620	0.916368	-0.0622251	1	-0.0381513		0.0330387	-0.254714	0.203967	-0.301715		0.780094	0.0612413	1	0.039875	1	0.0155173	septin-2	DAVID
ENSMGAG00000001321	PAIP2	0.00875703	-0.411958	0.000293655	-0.533529		0.00248022	0.419279	0.869035	-0.1078		0.150363	0.193598	0.160255	0.317046	0.408064	-0.186584	poly(A) binding protein interacting protein 2	ensembl
ENSMGAG00000001322	EIF2AK1	1	-0.0535734	0.0145801	-0.437676		0.000151184	0.513737	0.0925425	-0.42477		0.647394	0.0962932	0.0318711	0.483034	0.0126973	-0.431872	eukaryotic translation initiation factor 2 alpha kinase 1	DAVID
ENSMGAG00000001323	SNX27	0.0589383	-0.282437	4.79924e-09	-0.834965		1.99802e-13	0.811174	0.515387	-0.198296		0.616925	0.100566	0.00017377	0.655634	0.0509813	-0.331605	sorting nexin family member 27	DAVID
ENSMGAG00000001327	FAM149B1	0.00138744	0.476077	5.18304e-05	0.856054		1.6669e-05	-0.650905	0.411248	0.325927		0.00014238	-0.39449	0.00254494	-0.768418	0.430457	0.229758	family with sequence similarity 149 member B1	ensembl
ENSMGAG00000001328	ENSMGAG00000001328	0.996467	1.16145	0.513053	-3.95788		1	0.29957	1	-0.454693		0.616925	-3.66864	1	1.67629	0.994403	0.946889	pseudogene	ensembl
ENSMGAG00000001329	RALGAPB	0.0175323	0.356478	0.0191751	0.422265		0.167834	-0.219744	0.00564625	0.688159		0.0326304	-0.23268	0.268274	-0.293797	0.00068895	0.635212	Ral GTPase activating protein non-catalytic subunit beta	ensembl
ENSMGAG00000001330	SF3A1	5.36491e-05	0.479166	0.52145	0.135729		0.0225689	0.27217	0.391579	0.22813		4.83503e-07	-0.412412	1	-0.0666176	0.854425	-0.0884117	splicing factor 3a subunit 1 [Source:HGNC Symbol;Acc:HGNC:10765]	ensembl
ENSMGAG00000001331	MATR3	0.0519603	-0.265663	0.42907	-0.14866		0.076456	-0.221586	1	-0.0700518		0.996581	0.0355931	0.95428	-0.0787179	0.789627	0.0951136	matrin 3	ensembl
ENSMGAG00000001332	DEPDC7	0.0690166	0.472044	0.678066	0.226404		8.11424e-06	0.960855	0.277484	0.508184		0.0118683	-0.55359	0.56109	-0.306454	0.00906408	-0.737439	DEP domain containing 7 [Source:HGNC Symbol;Acc:HGNC:29899]	ensembl
ENSMGAG00000001333	LOC100546469	0.841286	0.973974	0.121145	-2.17883		1	0.850969	1	0.128161		0.895225	-1.1516	0.343229	2.00295	0.601257	1.30346	ectonucleoside triphosphate diphosphohydrolase 8	DAVID
ENSMGAG00000001335	PDIA4	0.00917844	-0.35749	0.0426248	-0.313397		3.87265e-08	0.611749	0.00970274	0.545285		0.0589578	-0.191294	0.328307	-0.232649	0.102832	-0.276251	protein disulfide isomerase family A member 4 [Source:HGNC Symbol;Acc:HGNC:30167]	ensembl
ENSMGAG00000001336	ENSMGAG00000001336	0.0121805	0.616422	2.00574e-07	1.19275		4.62506e-08	-1.64721	3.95151e-05	-1.65101		0.140127	0.309251	0.66246	-0.265552	0.890458	-0.249403	pseudogene	ensembl
ENSMGAG00000001337	MYO7B	1	-2.42449	0.954904	1.30966		1	-2.1793	1	0.407513		0.401332	4.1269	1	0.28323	0.862035	2.95709	myosin VIIB	DAVID
ENSMGAG00000001339	SMARCC1	2.75042e-14	1.01748	1.14085e-29	1.45728		0.00163927	-0.432857	0.228054	0.289934		0.0107528	-0.238296	0.0002946	-0.674847	0.948188	0.0695059	SWI/SNF related, matrix associated, actin dependent regulator of chromatin subfamily c member 1 [Source:HGNC Symbol;Acc:HGNC:11104]	ensembl
ENSMGAG00000001340	BRINP3	1	0.154704	0.821053	-3.42269		0.504938	-3.52576	1	-0.448005		0.397486	-4.05356	1	-0.204188	0.862035	2.9749	BMP/retinoic acid inducible neural specific 3 [Source:HGNC Symbol;Acc:HGNC:22393]	ensembl
ENSMGAG00000001342	LOC100543589	0.0268487	-0.351002	0.0122594	-0.44335		0.228216	0.197868	0.0353913	-0.505473		2.19538e-06	0.380682	0.0420917	0.475457	0.308273	-0.204812	60S ribosomal protein L17	DAVID
ENSMGAG00000001343	UBE2D1	0.46082	-0.134186	0.0472243	-0.30726		0.00412557	0.330396	0.410153	-0.224661		0.881344	0.0552952	0.31489	0.230531	0.0649743	-0.301999	ubiquitin conjugating enzyme E2 D1	ensembl
ENSMGAG00000001344	HYDIN	0.0589832	0.651429	0.0468992	-0.605501		0.0113156	0.807483	0.0140984	-1.07292		3.86292e-05	0.87879	6.69727e-10	2.13926	0.754359	0.282102	HYDIN, axonemal central pair apparatus protein	DAVID
ENSMGAG00000001345	BTM	0.0692331	-0.305063	0.151838	-0.271352		4.25736e-15	0.949799	0.0170344	0.555115		0.729094	-0.0947365	0.817489	-0.124771	0.00378122	-0.498452	beta-2-microglobulin [Source:NCBI gene;Acc:414830] ortholog	ensembl
ENSMGAG00000001346	SNX19	3.82558e-08	-0.724781	0.0618262	-0.301662		0.541854	0.122575	0.000109541	-0.816794		5.32343e-17	0.793959	0.0608264	0.373246	0.0033001	-0.543045	sorting nexin 19	DAVID
ENSMGAG00000001347	C18orf32	5.15279e-08	-0.856213	0.000393194	-0.638817		0.184122	0.248642	0.0363329	-0.524273		3.64297e-13	0.703128	0.053442	0.486699	0.212008	-0.262722	chromosome 18 open reading frame 32 [Source:HGNC Symbol;Acc:HGNC:31690]	ensembl
ENSMGAG00000001348	ACOT7	0.0790892	0.323558	0.653138	0.158164		0.0144802	0.465472	0.934695	0.128017		0.0285245	-0.332725	0.740354	-0.166136	0.0784666	-0.483246	acyl-CoA thioesterase 7 [Source:HGNC Symbol;Acc:HGNC:24157]	ensembl
ENSMGAG00000001349	WASF2	0.00132512	0.555461	1.93283e-29	1.88651		2.33473e-07	-0.908437	5.7809e-09	1.43054		1	-0.0277991	1.84123e-09	-1.35362	7.27294e-07	1.00629	Wiskott-Aldrich syndrome protein family member (WASP family protein member)	uniprot
ENSMGAG00000001350	TERB2	0.00323906	-0.409773	4.07829e-11	-1.04728		8.78668e-36	1.41269	0.959075	0.0979093		0.766615	-0.0831877	0.00525516	0.555326	4.08697e-05	-0.735846	telomere repeat binding bouquet formation protein 2 [Source:HGNC Symbol;Acc:HGNC:28520]	ensembl
ENSMGAG00000001351	SMAD2	0.701086	-0.113444	0.0197574	0.473493		0.286031	-0.196536	7.42826e-06	1.04667		1	-0.00307286	0.00884504	-0.584323	0.000178019	0.681601	SMAD family member 2 [Source:HGNC Symbol;Acc:HGNC:6768]	ensembl
ENSMGAG00000001352	FGB	1	0	1	-2.56389		1	0	1	-2.55808		1	0	1	2.47812	1	-5.12548e-15	fibrinogen beta chain [Source:HGNC Symbol;Acc:HGNC:3662]	ensembl
ENSMGAG00000001353	CACTIN	0.0031164	0.441223	1	-0.024259		2.44632e-07	0.605033	1	-0.0165399		0.267129	-0.167866	0.174043	0.300209	0.106466	-0.299438	cactin, spliceosome C complex subunit [Source:HGNC Symbol;Acc:HGNC:29938]	ensembl
ENSMGAG00000001355	KMO	1	-1.15187	1	-0.289105		1	-0.0435559	1	0.174475		0.0548686	2.62916	0.179281	1.75715	0.100869	1.9992	kynurenine 3-monooxygenase	DAVID
ENSMGAG00000001356	R3HCC1	0.0346807	-0.290634	0.187869	-0.218661		0.0154562	0.289775	0.291591	-0.265891		0.00330627	0.258947	0.458718	0.189918	0.0364586	-0.34372	R3H domain and coiled-coil containing 1	uniprot
ENSMGAG00000001357	CCDC157	0.218845	-0.620324	0.0281209	-0.804431		0.000449531	1.14631	1	0.136846		0.588202	0.41164	0.227219	0.597491	0.46518	-0.390844	Coiled-coil domain containing 157	uniprot
ENSMGAG00000001358	SIL1	0.109415	-0.313875	0.604742	-0.167986		0.397372	-0.207105	0.0234454	-0.651509		0.233678	0.216989	1	0.0733801	0.250272	-0.347423	SIL1 nucleotide exchange factor	DAVID
ENSMGAG00000001359	RPS17	0.00512756	-0.372675	0.000604712	-0.637585		0.703232	0.088068	0.00255725	-0.748536		0.927813	-0.0435213	0.501968	0.223836	0.000436463	-0.589677	ribosomal protein S17 [Source:HGNC Symbol;Acc:HGNC:10397]	ensembl
ENSMGAG00000001360	ANXA11	7.20899e-05	-0.500623	0.414564	-0.163061		0.0852235	-0.235085	0.137304	0.34312		0.618315	-0.0886239	0.0248635	-0.423695	0.428109	0.176854	Annexin	uniprot
ENSMGAG00000001361	QSER1	3.85064e-06	0.619584	5.76735e-09	1.01356		0.0129271	-0.370977	2.90587e-06	1.28079		0.146493	-0.194321	0.00957335	-0.582515	1.51323e-06	1.08983	glutamine and serine rich 1 [Source:HGNC Symbol;Acc:HGNC:26154]	ensembl
ENSMGAG00000001362	HMG20B	1	0.0199977	0.420917	0.172963		1	0.025737	1	0.042415		0.140144	-0.192925	0.108607	-0.343615	0.177388	-0.304421	high mobility group 20B [Source:HGNC Symbol;Acc:HGNC:5002]	ensembl
ENSMGAG00000001364	GPR153	0.956859	0.445649	0.754695	0.625301		0.00193702	1.83194	0.0304024	1.67421		1	0.0731369	1	-0.103662	0.986058	-0.24408	G protein-coupled receptor 153 [Source:HGNC Symbol;Acc:HGNC:23618]	ensembl
ENSMGAG00000001365	NDRG3	0.0336098	-0.294345	0.0124404	-0.366017		0.308449	0.14922	0.473198	0.203355		0.00663548	0.258537	0.08704	0.333247	0.00857928	0.409472	NDRG family member 3	DAVID
ENSMGAG00000001366	ZBTB7C	1	0.0433065	0.10798	0.786687		0.486126	0.420866	8.67992e-05	1.73141		1	0.0342522	0.351949	-0.696122	0.134994	0.630738	zinc finger and BTB domain containing 7C [Source:HGNC Symbol;Acc:HGNC:31700]	ensembl
ENSMGAG00000001367	NTM	0.0304653	-0.478567	0.225315	-0.305675		4.05368e-18	-2.15332	1.2854e-17	-2.64452	x	3.14236e-06	0.832063	0.0067613	0.660121	0.995458	0.191192	neurotrimin [Source:HGNC Symbol;Acc:HGNC:17941]	ensembl
ENSMGAG00000001368	CTNNA1	0.891413	-0.0631994	0.00166026	0.443424		4.84834e-05	-0.440063	0.0125997	0.51049		0.00535156	-0.224708	1.3154e-05	-0.728384	0.13749	0.244193	catenin alpha 1	ensembl
ENSMGAG00000001369	LOC100541523	0.255563	0.239737	0.0560421	0.419111		0.00845376	-0.450989	0.800017	-0.171233		4.98587e-07	0.588707	0.146989	0.414952	0.00147284	0.716851	6-phosphofructo-2-kinase/fructose-2,6-bisphosphatase 4	DAVID
ENSMGAG00000001370	EZH2	0.00100296	0.418721	0.337469	0.184995		0.414967	0.132009	0.605647	-0.17506		0.00151277	-0.289913	1	-0.0542027	0.0483183	-0.338872	enhancer of zeste 2 polycomb repressive complex 2 subunit [Source:HGNC Symbol;Acc:HGNC:3527]	ensembl
ENSMGAG00000001371	MFSD12	0.16644	0.521568	0.259413	0.48175		0.107695	0.618378	1	0.0396865		0.776594	-0.20601	1	-0.165488	0.120265	-0.721882	major facilitator superfamily domain containing 12 [Source:HGNC Symbol;Acc:HGNC:28299]	ensembl
ENSMGAG00000001372	GNB1L	0.939633	-0.0983714	1	-0.0449882		0.448376	0.210365	0.519204	-0.268383		0.538716	0.165423	0.976845	0.112008	0.226367	-0.342382	G protein subunit beta 1 like	ensembl
ENSMGAG00000001373	RNF2	4.30083e-06	0.959382	0.372762	0.267373		0.0894888	0.457192	0.678075	-0.253462		1	-0.0461275	0.0366875	0.653402	1	-0.0349769	ring finger protein 2	ensembl
ENSMGAG00000001374	KLHL12	0.748722	0.12792	1	0.0291557		4.93328e-05	0.656801	0.980581	0.0983525		0.123205	0.272083	0.175997	0.372497	0.6726	-0.164995	Kelch like family member 12	uniprot
ENSMGAG00000001375	CHMP7	0.017173	-0.326336	1	-0.0263729		0.154615	-0.198454	1	0.0102359		0.321021	0.12843	0.557253	-0.169271	0.995238	0.0619641	charged multivesicular body protein 7	DAVID
ENSMGAG00000001376	RNF215	0.779719	0.111999	0.166803	-0.272467		0.156332	0.267919	0.579074	-0.209861		0.955032	0.0662918	0.0477937	0.454647	1	-0.00272083	ring finger protein 215 [Source:HGNC Symbol;Acc:HGNC:33434]	ensembl
ENSMGAG00000001380	LOC100548827	0.0137589	-0.343923	0.555607	-0.150411		6.57423e-07	-0.595485	0.0056043	-0.613692		0.0687372	-0.212795	0.0595035	-0.404669	0.0164823	-0.39994	tubulin alpha-8 chain	DAVID
ENSMGAG00000001383	CSTF3	0.059927	0.296333	0.935602	0.0662622		0.847355	0.0748303	0.334184	-0.264111		1	0.00538395	0.354333	0.23727	0.946109	-0.0787609	cleavage stimulation factor subunit 3 [Source:HGNC Symbol;Acc:HGNC:2485]	ensembl
ENSMGAG00000001384	PIAS2	1	-0.0273804	0.00664299	0.629323		0.000217754	-0.826013	0.277552	0.489663		0.168205	0.280573	0.284127	-0.368281	0.00505609	0.970086	Protein inhibitor of activated STAT 2	uniprot
ENSMGAG00000001385	ARR3	1	0	1	0		1	0	1	0		1	0	1	0	1	-5.12548e-15	arrestin 3 [Source:HGNC Symbol;Acc:HGNC:710]	ensembl
ENSMGAG00000001386	ENSMGAG00000001386	0.146218	-0.567365	0.0791481	-0.618983		0.000142228	1.00068	0.847922	0.220937		0.968712	0.167954	0.86005	0.224611	0.15443	-0.535261	GRAM domain-containing protein	ensembl
ENSMGAG00000001387	CPEB1	0.00875703	-0.434048	1	0.00168208		1	-0.0248494	0.00372643	-0.768597		1.19429e-08	0.64373	0.495301	0.21037	0.0326736	-0.512118	cytoplasmic polyadenylation element binding protein 1	ensembl
ENSMGAG00000001388	RHOBTB2	1	0.0492741	0.658615	-0.163608		0.844853	0.107498	0.0115777	-0.764176		0.137077	0.245657	0.132399	0.462665	0.182332	-0.389781	Rho related BTB domain containing 2	DAVID
ENSMGAG00000001389	ENSMGAG00000001389	1	-0.389316	0.821053	-0.395117		0.403726	0.96953	0.809206	-0.441192		0.127597	1.39804	0.11524	1.39908	1	0.0179377	pseudogene	ensembl
ENSMGAG00000001391	FGA	1	0	1	0		1	0	1	0		1	0	1	0	1	-5.12548e-15	fibrinogen alpha chain	ensembl
ENSMGAG00000001392	NIBAN1	0.0302999	0.310903	0.00562439	0.517161		2.61432e-07	-0.64489	0.467625	0.261629		0.9959	-0.0421101	0.427998	-0.243937	0.000188884	0.684198	Niban apoptosis regulator 1	uniprot
ENSMGAG00000001393	KDM5B	1	0.0297564	0.0376752	-0.314619		5.40797e-11	0.749452	0.051134	0.415133		0.102096	0.173647	0.003227	0.520818	0.280803	0.208694	lysine demethylase 5B	ensembl
ENSMGAG00000001394	TXNRD2	0.599746	0.14436	0.00222464	0.598707		8.67481e-06	-0.802497	1	-0.028199		0.323341	0.174065	0.394491	-0.275938	0.0622349	0.522153	thioredoxin reductase 2	DAVID
ENSMGAG00000001395	FZR1	0.263629	0.223876	1.26366e-06	0.872344		1.87064e-09	-0.955944	0.074068	0.514481		0.412857	-0.150086	0.000327979	-0.795569	0.00166395	0.695958	fizzy and cell division cycle 20 related 1 [Source:HGNC Symbol;Acc:HGNC:24824]	ensembl
ENSMGAG00000001396	RNF207	0.20477	0.408017	0.856039	-0.129175		0.0201426	0.596925	0.0174443	-0.854906		0.0165133	0.591697	2.5336e-05	1.13007	0.592767	-0.300868	ring finger protein 207 [Source:HGNC Symbol;Acc:HGNC:32947]	ensembl
ENSMGAG00000001397	ANKRD61	1	2.21979	1	0		1	0	1	0		1	-2.28864	1	0	1	-5.12548e-15	ankyrin repeat domain 61 [Source:HGNC Symbol;Acc:HGNC:22467]	ensembl
ENSMGAG00000001399	AIMP2	0.172288	-0.233526	0.0628997	-0.399782		0.0193465	0.315185	0.0813818	-0.493928		0.420928	-0.142514	1	0.0243518	2.09246e-05	-0.761389	aminoacyl tRNA synthetase complex interacting multifunctional protein 2	ensembl
ENSMGAG00000001400	HEXB	1	-0.0283162	0.419979	-0.183101		0.000583186	-0.434932	8.13667e-06	-1.03072		1	0.0382397	0.527498	0.19552	0.0753465	-0.377224	Beta-N-acetylhexosaminidase (EC 3.2.1.52)	uniprot
ENSMGAG00000001401	SIGLEC15	0.513671	-0.62519	0.0142412	-1.02571		0.521124	-0.629331	0.307896	-0.599524		0.0522883	1.22099	0.000458184	1.62221	0.00401978	1.67627	sialic acid binding Ig like lectin 15 [Source:HGNC Symbol;Acc:HGNC:27596]	ensembl
ENSMGAG00000001402	FGG	1	0.304504	1	0.402751		1	-0.529009	0.973708	1.31132		1	-0.461724	1	-0.536884	0.987806	1.32109	fibrinogen gamma chain [Source:HGNC Symbol;Acc:HGNC:3694]	ensembl
ENSMGAG00000001404	ENSMGAG00000001404	0.00285314	-0.934073	0.0506248	-0.512171		0.972154	-0.118321	0.203571	0.453927		2.65246e-06	0.914824	0.223551	0.497998	7.5479e-06	1.08983	pseudogene	ensembl
ENSMGAG00000001405	RNF165	0.0354806	-0.49889	7.59053e-05	1.15518		6.45413e-12	-1.87025	0.092408	0.658052		0.000115055	0.865198	0.0147495	-0.780916	2.39593e-07	1.77237	ring finger protein 165 [Source:HGNC Symbol;Acc:HGNC:31696]	ensembl
ENSMGAG00000001406	LOC100545547	0.536875	0.150929	3.34836e-06	0.852194		7.32718e-11	-0.986977	0.244519	0.357536		0.338003	0.131677	0.0253368	-0.563537	6.84752e-06	0.801989	WD and tetratricopeptide repeats protein 1	DAVID
ENSMGAG00000001410	PMS2	1	0.0199654	0.658165	0.135921		1	-0.0277824	0.790207	0.146923		0.193256	-0.213225	0.163722	-0.326978	0.740926	-0.130354	PMS1 homolog 2, mismatch repair system component	DAVID
ENSMGAG00000001413	CISD1	0.0701719	-0.312256	0.23551	-0.219645		1	0.032626	0.66032	0.166281		0.425709	-0.125701	0.450705	-0.216411	1	-0.0594359	CDGSH iron sulfur domain 1	DAVID
ENSMGAG00000001416	KCNAB2	0.167419	-0.521403	0.590059	-0.253195		1	-0.0416578	0.314868	0.448285		1	0.103258	0.938533	-0.163026	0.426319	0.345803	potassium voltage-gated channel subfamily A regulatory beta subunit 2 [Source:HGNC Symbol;Acc:HGNC:6229]	ensembl
ENSMGAG00000001417	PRRG4	3.07347e-06	1.36005	5.18036e-05	1.4605		1	-0.169719	0.357298	-0.765228		0.420928	-0.29274	0.685431	-0.387961	0.176284	-0.95616	proline rich and Gla domain 4 [Source:HGNC Symbol;Acc:HGNC:30799]	ensembl
ENSMGAG00000001418	SLC25A39	0.120626	-0.296809	0.615757	-0.138066		1	0.0313006	0.482547	-0.266487		0.465683	-0.138853	0.253738	-0.295271	0.0127355	-0.570756	solute carrier family 25 member 39 [Source:HGNC Symbol;Acc:HGNC:24279]	ensembl
ENSMGAG00000001420	HYAL1	0.633534	-0.26467	6.31611e-06	-1.41828		2.28465e-16	1.83296	0.209543	0.572697		0.725059	-0.238799	0.0126012	0.918814	0.469089	-0.321581	hyaluronidase 1	ensembl
ENSMGAG00000001422	IPMK	1	-0.0611318	0.661951	0.157858		0.449787	-0.21785	0.158123	0.478498		0.308751	0.214695	1	-0.000652456	0.00756254	0.717305	inositol polyphosphate multikinase [Source:HGNC Symbol;Acc:HGNC:20739]	ensembl
ENSMGAG00000001424	HYAL2	0.169843	-0.335081	1.51659e-06	-0.89046		0.000346211	0.633367	0.58169	-0.230636		0.913751	-0.0921343	0.0739652	0.466982	0.143	-0.376629	hyaluronoglucosaminidase 2	DAVID
ENSMGAG00000001425	SLC9A1	0.000762245	0.51534	0.00225659	0.468037		1	-0.0471179	1	0.0250153		0.00058805	-0.326843	0.282791	-0.276089	0.45389	-0.182316	solute carrier family 9 member A1	DAVID
ENSMGAG00000001426	XPO7	1	0.0362401	0.95832	0.0604625		0.0159362	0.292037	0.214195	0.296541		0.919607	0.0545321	1	0.0327709	0.995593	0.0592577	exportin 7 [Source:HGNC Symbol;Acc:HGNC:14108]	ensembl
ENSMGAG00000001427	OPCML	2.02518e-05	-1.25149	0.538937	-0.313087		5.00605e-11	1.3653	6.78073e-17	2.46172		0.956526	0.175359	0.03589	-0.759457	0.190537	0.355821	opioid binding protein/cell adhesion molecule like [Source:HGNC Symbol;Acc:HGNC:8143]	ensembl
ENSMGAG00000001428	GLG1	0.0515239	0.313186	8.69312e-15	1.11908		2.57981e-06	-0.622117	3.58482e-06	1.0104		0.0223565	-0.221512	4.57268e-08	-1.02337	0.000243644	0.630303	golgi glycoprotein 1	DAVID
ENSMGAG00000001429	COMT	0.13337	-0.257069	0.653323	0.111661		0.215004	0.202201	0.536827	0.187507		0.700388	0.0732856	0.205099	-0.292729	0.0952058	-0.28473	catechol-O-methyltransferase	ensembl
ENSMGAG00000001430	ENSMGAG00000001430	1	0	1	0		1	0	1	2.1311		1	0	1	0	1	2.13439	Uncharacterized protein	ensembl
ENSMGAG00000001433	DIP2A	0.0497258	0.281904	0.81347	0.097449		0.278199	-0.170696	1	-0.0766365		0.154583	0.170932	0.0920699	0.359444	0.0121902	0.475731	disco interacting protein 2 homolog A	DAVID
ENSMGAG00000001435	arvcf	0.222052	0.286596	0.00196685	0.584069		9.38505e-07	-0.94317	0.000210527	1.11219		2.18196e-06	-0.445095	0.00553353	-0.736797	6.89201e-08	1.33901	ARVCF delta catenin family member	ensembl
ENSMGAG00000001436	CUL1	0.3722	-0.160468	0.892306	0.0685803		1	-0.031855	0.921527	0.0903944		0.015564	0.242848	1	0.0170455	0.460928	0.161956	cullin 1 [Source:HGNC Symbol;Acc:HGNC:2551]	ensembl
ENSMGAG00000001437	CCDC73	0.582519	0.698341	1	-0.0389223		0.626761	-0.978416	0.0353475	-2.23961		1	0.00605893	0.556762	0.740734	1	-0.497318	coiled-coil domain containing 73 [Source:HGNC Symbol;Acc:HGNC:23261]	ensembl
ENSMGAG00000001438	HSPA9	0.272958	0.174963	1	-0.0126825		0.375561	0.135585	0.315171	-0.260486		0.128474	-0.158815	1	0.0310625	0.0281543	-0.342391	heat shock protein family A (Hsp70) member 9	ensembl
ENSMGAG00000001439	PAN2	0.870871	-0.0836635	0.00172562	-0.551812		0.177203	0.226618	0.00764896	-0.652925		1	0.0364272	0.0203833	0.507552	0.107817	-0.350326	poly(A) specific ribonuclease subunit PAN2	ensembl
ENSMGAG00000001442	ENSMGAG00000001442	1	0	1	0		1	0	1	0		1	0	1	0	1	-5.12548e-15	Uncharacterized protein	ensembl
ENSMGAG00000001444	CCZ1	1	0.0527814	0.703392	0.107408		1	-0.02608	0.0323813	-0.475543		1	0.0329063	1	-0.0192339	0.00759663	-0.445781	CCZ1 homolog, vacuolar protein trafficking and biogenesis associated	DAVID
ENSMGAG00000001445	LOC100549138	0.996467	0.0512525	0.307102	0.190131		5.13427e-11	-0.750483	0.705583	-0.149139		0.145281	-0.162329	0.155516	-0.297819	0.0690524	0.326024	importin-9	DAVID
ENSMGAG00000001446	C10H1orf21	0.00341625	-0.528741	0.110668	-0.360299		0.893703	0.0797281	1	0.00197713		1	0.0500734	0.903008	-0.114347	0.658713	-0.168938	chromosome 10 open reading frame, human C1orf21	DAVID
ENSMGAG00000001448	SLA2	0.763039	0.229653	0.0012334	-0.79364		0.0252178	0.744725	0.27956	-0.432435		0.000317915	0.853985	2.92607e-10	1.87569	0.0311468	0.72246	Src like adaptor 2	ensembl
ENSMGAG00000001449	NR2E3	1	2.2198	1	0		1	0	1	0		1	-2.28867	1	0	1	-5.12548e-15	nuclear receptor subfamily 2 group E member 3	DAVID
ENSMGAG00000001451	LOC100547435	6.62737e-06	-0.733688	6.49591e-06	-0.901544		1	-0.042024	0.0131194	-0.739551		0.710581	-0.130027	1	0.0383529	0.0118944	-0.637905	ectonucleoside triphosphate diphosphohydrolase 8-like	DAVID
ENSMGAG00000001453	EIF3M	1	0.0088909	1	-0.0120937		0.0138121	-0.38918	1.00853e-05	-0.922442		0.999956	0.0419753	1	0.0652613	0.00447825	-0.444883	eukaryotic translation initiation factor 3 subunit M [Source:HGNC Symbol;Acc:HGNC:24460]	ensembl
ENSMGAG00000001454	TANC2	1	0.05248	0.954904	-0.15914		0.0367097	0.761286	6.12406e-11	2.3834		0.192355	-0.412332	1	-0.185379	4.59138e-07	1.45061	Tetratricopeptide repeat, ankyrin repeat and coiled-coil containing 2	uniprot
ENSMGAG00000001455	PHF20	0.106954	0.233312	0.00142593	0.590442		0.00622607	-0.330187	0.0074801	0.680361		0.563172	0.0919561	0.361326	-0.261084	6.95884e-06	0.771155	PHD finger protein 20 [Source:HGNC Symbol;Acc:HGNC:16098]	ensembl
ENSMGAG00000001456	PDPR	0.000132122	0.71794	2.53281e-09	1.17791		0.0564154	-0.444822	0.0493003	0.625991		0.0982877	-0.247095	0.0174407	-0.701038	0.159199	0.390238	pyruvate dehydrogenase phosphatase regulatory subunit	DAVID
ENSMGAG00000001457	RBM46	0.184288	-1.44381	0.0613938	-1.57364		0.00212774	-5.6762	0.0804546	-1.74416		1	0.470499	0.830261	0.59595	0.116353	4.63376	RNA binding motif protein 46 [Source:HGNC Symbol;Acc:HGNC:28401]	ensembl
ENSMGAG00000001458	RAB41	4.9514e-05	0.643126	0.000418109	0.556207		0.13486	-0.295946	0.512753	-0.232469		0.208256	0.171697	0.361429	0.262253	0.148082	0.346489	RAB41, member RAS oncogene family	DAVID
ENSMGAG00000001459	ZMYND10	1	-0.0563559	0.0122692	-1.62897		1	0.207408	0.527936	-0.752942		0.315095	-0.974813	0.516908	0.60226	1	-0.340533	zinc finger MYND-type containing 10 [Source:HGNC Symbol;Acc:HGNC:19412]	ensembl
ENSMGAG00000001460	TSEN15	0.640861	-0.218497	1	0.0351187		0.773582	0.159447	0.154872	-0.609352		0.0289756	0.512999	0.620087	0.264418	0.267111	-0.483779	tRNA splicing endonuclease subunit 15	uniprot
ENSMGAG00000001461	PCDH15	1	0.19801	0.0406953	-1.57904		0.868085	-1.00433	0.243293	-1.05719		1	-0.21302	0.0874074	1.56412	0.350756	1.536	protocadherin related 15 [Source:HGNC Symbol;Acc:HGNC:14674]	ensembl
ENSMGAG00000001463	LRAT	0.68886	-0.341494	0.660922	-0.384263		0.0196298	-1.16105	0.0178511	-1.53324		1	-0.193712	1	-0.153917	0.822142	-0.505386	lecithin retinol acyltransferase [Source:HGNC Symbol;Acc:HGNC:6685]	ensembl
ENSMGAG00000001464	colgalt2	2.5562e-18	-1.50261	0.695397	-0.159709		2.06814e-12	0.976114	0.326528	0.346185		2.52369e-16	1.23426	0.980081	-0.10623	0.000206143	-0.715413	collagen beta(1-O)galactosyltransferase 2	ensembl
ENSMGAG00000001465	ELP6	0.797177	0.10057	0.116957	0.265762		0.191469	0.216856	0.000824194	-0.762513		1.92394e-14	0.670548	0.0116113	0.507201	0.0265672	-0.448577	elongator acetyltransferase complex subunit 6 [Source:HGNC Symbol;Acc:HGNC:25976]	ensembl
ENSMGAG00000001466	NPRL2	0.0483375	-0.411972	5.56634e-05	-0.805523		6.11593e-13	1.08042	1	0.0433317		0.787195	0.132171	0.0320489	0.526924	0.0252529	-0.488647	NPR2-like, GATOR1 complex subunit	DAVID
ENSMGAG00000001467	LOC104914649	0.426197	0.296969	0.0526747	-0.457607		0.0141895	0.591339	0.934042	-0.140655		0.000760177	-0.701022	1	0.054836	0.0195757	-0.657214	putative nuclease HARBI1	DAVID
ENSMGAG00000001468	DOHH	0.202813	-0.316233	0.000552191	-0.683389		7.16167e-05	0.596463	0.297911	-0.362114		1	-0.0413354	0.258984	0.32732	0.00487267	-0.611406	deoxyhypusine hydroxylase [Source:HGNC Symbol;Acc:HGNC:28662]	ensembl
ENSMGAG00000001470	LOC100541254	1	-0.0152367	0.041869	-0.93554		1	0.00220588	0.0019643	-1.70306		0.3531	-0.456168	0.497824	0.465859	0.0407379	-1.22546	PCTP-like protein	DAVID
ENSMGAG00000001471	CDC25A	0.112954	-0.302815	1	0.0219994		0.243139	-0.232932	0.473519	-0.27581		0.787195	-0.108893	0.0671169	-0.430929	0.0726491	-0.450761	cell division cycle 25A	DAVID
ENSMGAG00000001473	MYO9A	0.109852	0.324769	1	0.0345876		0.980696	-0.0619291	0.455109	0.23381		0.999956	0.0540479	0.188635	0.348329	3.23073e-05	0.664882	myosin IXA [Source:HGNC Symbol;Acc:HGNC:7608]	ensembl
ENSMGAG00000001474	ETF1	0.000369268	-0.429584	1	-0.00680527		0.02183	-0.269775	1	-0.0112811		1.9075e-06	0.412785	1	-0.00654146	0.101975	0.274169	eukaryotic translation termination factor 1	ensembl
ENSMGAG00000001475	GUCY1A1	1	-0.106693	0.2563	0.513467		0.785076	-0.176769	0.989254	0.215819		0.0921653	-0.67949	0.000392568	-1.29523	0.051759	-0.879611	guanylate cyclase 1 soluble subunit alpha 1 [Source:HGNC Symbol;Acc:HGNC:4685]	ensembl
ENSMGAG00000001476	IWS1	0.702124	0.101005	0.834584	-0.0769806		1	0.00355905	0.490512	-0.198069		0.435217	0.105199	0.172527	0.285725	0.747824	0.106743	interacts with SUPT6H, CTD assembly factor 1	ensembl
ENSMGAG00000001477	ASAP3	0.523514	-0.469857	0.00534741	-1.01682		6.68743e-08	1.65249	5.75716e-06	1.54279		1	0.161724	0.153197	0.716235	0.0411163	0.62199	ArfGAP with SH3 domain, ankyrin repeat and PH domain 3	DAVID
ENSMGAG00000001479	TANGO2	0.000945511	-0.544402	2.98232e-06	-0.792718		0.215963	-0.231773	0.269977	-0.325121		0.364313	0.181836	0.0536207	0.431132	0.124297	0.36	transport and golgi organization 2 homolog	ensembl
ENSMGAG00000001480	CS	0.263629	-0.228606	0.00140876	-0.445371		0.0168306	0.356789	0.44726	-0.234521		1	-0.0376627	0.5613	0.181898	0.042357	-0.386996	citrate synthase	DAVID
ENSMGAG00000001483	IGSF9B	0.761944	-0.894996	0.673871	1.60155		0.399259	-1.52526	0.119954	2.93551		1	0.0698842	0.248175	-2.39997	0.217619	2.07242	immunoglobulin superfamily member 9B [Source:HGNC Symbol;Acc:HGNC:32326]	ensembl
ENSMGAG00000001484	PDZD11	0.230882	-0.295937	0.637956	-0.195465		0.185821	0.301312	0.55321	0.289969		0.517107	-0.20253	0.437344	-0.300895	0.398603	-0.290535	PDZ domain containing 11	ensembl
ENSMGAG00000001486	ENSMGAG00000001486	0.189694	0.268272	4.86569e-06	0.859105		0.0901408	-0.304611	4.97737e-08	1.27922		0.0327988	-0.307163	8.65397e-05	-0.892955	0.000102109	0.712239	Uncharacterized protein	ensembl
ENSMGAG00000001487	PRKG1	0.730943	0.141203	0.671266	0.174064		0.736875	0.131952	2.57974e-16	2.09976		0.0174706	-0.395933	0.193334	-0.423191	9.4825e-14	1.56507	protein kinase cGMP-dependent 1 [Source:HGNC Symbol;Acc:HGNC:9414]	ensembl
ENSMGAG00000001488	ATCAY	1	0.069867	1	0		1	-0.555713	1	0		0.246376	-4.3571	0.581248	-3.90471	0.862035	-3.42781	ATCAY, caytaxin	DAVID
ENSMGAG00000001489	WT1	0.000230299	1.19522	0.000231472	1.30639		0.00137578	-1.81261	0.309021	-0.695402		1	0.0722126	1	-0.0339447	0.240695	1.10563	WT1 transcription factor [Source:HGNC Symbol;Acc:HGNC:12796]	ensembl
ENSMGAG00000001490	ST3GAL2	0.224536	0.236503	0.00159244	0.474396		0.53539	-0.145315	1	0.0330846		0.0921653	0.188419	1	-0.045655	0.628328	0.154465	ST3 beta-galactoside alpha-2,3-sialyltransferase 2	DAVID
ENSMGAG00000001493	LZTR1	0.0806481	0.319324	0.0507392	0.332586		1	-0.010498	0.747132	-0.153718		0.918416	0.0626148	1	0.0521416	1	-0.0704378	leucine zipper like transcription regulator 1	DAVID
ENSMGAG00000001494	LOC104909482	0.689385	0.17069	0.0400627	0.542289		0.000573035	-0.957072	0.436654	0.401602		0.0417288	-0.431202	0.00609816	-0.799753	0.19822	0.583694	uncharacterized LOC104909482	DAVID
ENSMGAG00000001495	NPHP4	1	0.0458212	1	0.00303386		0.0125847	0.424425	0.778808	-0.150854		0.601452	0.120087	0.704427	0.167629	0.0619655	-0.387266	nephrocystin 4 [Source:HGNC Symbol;Acc:HGNC:19104]	ensembl
ENSMGAG00000001496	LOC104909481	0.00139444	-0.416591	0.042629	-0.33066		0.933317	-0.0521461	1	0.0313278		0.655426	-0.0877032	0.553481	-0.171474	0.982551	-0.0659186	exportin-1	DAVID
ENSMGAG00000001498	GUCY1B1	1	-0.00702983	0.0453386	0.346395		0.000577487	-0.489287	1	0.0584647		1	-0.0258824	0.0870307	-0.37685	0.513558	0.194075	guanylate cyclase 1 soluble subunit beta 1 [Source:HGNC Symbol;Acc:HGNC:4687]	ensembl
ENSMGAG00000001499	TMEM115	0.870871	-0.0852437	0.544803	0.150538		1	0.031105	0.912659	0.127045		1	-0.0475745	0.273891	-0.279731	0.743887	-0.162384	transmembrane protein 115	DAVID
ENSMGAG00000001500	JAM3	0.00338058	-0.352568	4.76847e-08	0.846199		0	-1.11121	0.973708	0.0839705		0.00786905	0.230756	5.77357e-08	-0.964745	0.132828	0.252373	junctional adhesion molecule 3 [Source:HGNC Symbol;Acc:HGNC:15532]	ensembl
ENSMGAG00000001501	KIF4A	1.93445e-07	0.606223	2.11319e-06	0.668494		0	-0.929108	1	-0.0269425		0	-0.663603	2.24891e-05	-0.723308	0.363767	0.200768	kinesin family member 4A	ensembl
ENSMGAG00000001502	RBM12	0.855412	-0.0869987	0.00014147	0.777611		1.4247e-09	-0.893386	0.000664706	0.877708		1	-0.00627458	0.000140491	-0.864113	6.62774e-07	0.929053	RNA binding motif protein 12 [Source:HGNC Symbol;Acc:HGNC:9898]	ensembl
ENSMGAG00000001504	ENSMGAG00000001504	1	0.0258711	0.914124	0.0673254		1	-0.0128272	0.164269	0.322804		0.835443	-0.0600049	0.876768	-0.0984254	0.119254	0.259514	Uncharacterized protein	ensembl
ENSMGAG00000001505	COQ10A	0.617712	0.277663	0.725018	-0.181565		4.73706e-05	1.00768	0.98381	0.139373		1	0.0444912	0.201763	0.505144	0.393058	-0.343611	coenzyme Q-binding protein COQ10 homolog A, mitochondrial	ensembl
ENSMGAG00000001506	LOC100545341	0.247102	-1.23378	0.273989	-0.83973		3.50767e-10	2.76946	0.0226464	1.28074		0.465683	1.05043	0.605166	0.655983	0.0727844	-0.809709	parvalbumin, thymic	DAVID
ENSMGAG00000001507	A1CF	0.622818	-1.71244	0.167961	-4.36273		0.764761	-1.13969	0.204503	-4.35561		0.927813	-3.13791	1	-0.222937	0.862035	-3.41844	APOBEC1 complementation factor [Source:HGNC Symbol;Acc:HGNC:24086]	ensembl
ENSMGAG00000001509	RBM39	0.814406	-0.0802674	0.000309072	-0.5111		0.000108819	0.443483	1	-0.0302315		1	-0.0242608	0.0278484	0.40973	1	-0.0415186	RNA binding motif protein 39 [Source:HGNC Symbol;Acc:HGNC:15923]	ensembl
ENSMGAG00000001510	ARPC5	7.2818e-05	-0.510347	0.0304523	-0.319271		0.954254	-0.0513903	0.0439168	-0.431059		0.039293	0.189064	1	0.00062196	0.0283707	-0.356295	actin related protein 2/3 complex subunit 5 [Source:HGNC Symbol;Acc:HGNC:708]	ensembl
ENSMGAG00000001511	FBXW11	1	-0.032182	0.000532508	0.544307		2.34074e-13	-0.854315	0.232611	0.326643		1	0.0230611	0.00423853	-0.549166	0.00026619	0.653791	F-box and WD repeat domain containing 11	DAVID
ENSMGAG00000001513	CACNA2D2	0.00323604	0.479977	0.000799868	0.504556		0.000303022	-0.569085	0.000526428	-0.796333		0.224368	-0.167098	0.572158	-0.188766	0.0691553	-0.394702	calcium voltage-gated channel auxiliary subunit alpha2delta 2 [Source:HGNC Symbol;Acc:HGNC:1400]	ensembl
ENSMGAG00000001514	LOC100546662	0.870871	-3.30279	0.103665	-4.66471		0.00185079	3.27565	0.363871	1.21914		1	0	0.845217	1.53159	0.798998	-0.499446	vitamin K-dependent protein C-like	DAVID
ENSMGAG00000001515	PSTPIP2	7.78106e-21	-2.74049	4.62744e-06	-0.972742		2.52023e-13	-2.32884	8.68817e-14	-2.27321	x	3.92706e-40	3.0417	1.23463e-07	1.27746	0.00282796	1.35666	proline-serine-threonine phosphatase interacting protein 2 [Source:HGNC Symbol;Acc:HGNC:9581]	ensembl
ENSMGAG00000001516	RGL1	1	0.0256783	0.0186398	-0.82097		0.117519	-0.570149	0.24553	0.621808		0.0332644	-0.626696	0.818473	0.224615	0.000494159	1.43864	ral guanine nucleotide dissociation stimulator like 1 [Source:HGNC Symbol;Acc:HGNC:30281]	ensembl
ENSMGAG00000001517	TRMT2A	0.0483216	-0.351547	7.37987e-05	-0.62082		2.10963e-05	0.620555	0.576836	-0.202572		0.0861818	0.243245	0.0140584	0.512386	0.218068	-0.286736	tRNA methyltransferase 2 homolog A	DAVID
ENSMGAG00000001518	LOC100540641	0.210538	-0.894679	9.8952e-11	-2.56402		0.00282559	1.07894	0.0495387	-0.890939		1	0.0315789	3.24641e-05	1.70805	0.862035	-0.236873	neutral ceramidase	DAVID
ENSMGAG00000001520	RNPEP	1	-0.0255959	0.65296	-0.159256		0.00046203	0.504133	0.851032	-0.150799		1	0.0353142	0.728122	0.168804	0.041081	-0.463301	Arginyl aminopeptidase	uniprot
ENSMGAG00000001521	CYB561	1	0	1	2.12503		1	0	1	0		1	2.3469	1	0	1	-5.12548e-15	Cytochrome b-561 (Cytochrome b561) (Transmembrane ascorbate-dependent reductase CYB561)	uniprot
ENSMGAG00000001522	ANKRD52	6.36122e-07	0.970102	5.08707e-14	1.72976		8.27895e-07	-1.18481	0.00248095	1.00989		0.0389635	-0.251739	0.00344207	-1.0022	3.24006e-07	1.21221	ankyrin repeat domain 52	ensembl
ENSMGAG00000001523	LMTK2	0.722117	0.115439	1.30813e-05	0.728246		1.54404e-07	-0.783268	0.106312	0.45089		0.0912234	0.219282	0.113754	-0.38735	1.54233e-05	0.867938	lemur tyrosine kinase 2	ensembl
ENSMGAG00000001524	NCAPD3	0.0886995	0.258825	1.89333e-05	0.720705		4.62447e-11	-0.881559	0.313948	0.314043		1.39489e-05	-0.424477	4.50716e-06	-0.88427	0.148298	0.333691	non-SMC condensin II complex subunit D3 [Source:HGNC Symbol;Acc:HGNC:28952]	ensembl
ENSMGAG00000001526	NMRK2	3.89417e-07	-0.788934	2.65506e-09	-0.994037		0.0158821	0.333222	0.400162	0.249444		0.0114699	-0.405936	0.498851	-0.20021	0.190049	-0.260984	nicotinamide riboside kinase 2	DAVID
ENSMGAG00000001527	ENSMGAG00000001527	0.0072803	0.35675	1	0.0345545		1	0.0182303	0.851139	-0.118489		0.50392	0.104048	0.0352812	0.42964	0.0929213	0.315196	Uncharacterized protein	ensembl
ENSMGAG00000001529	FCSK	0.0433465	0.462227	1	0.0260456		0.00335369	0.567785	0.943938	-0.136583		1	0.00169557	0.130993	0.439606	0.55325	-0.244961	Fucose kinase	uniprot
ENSMGAG00000001530	ACE	1.1586e-51	-3.45402	3.29336e-59	-3.17	x	0.000643513	0.613945	0.000258279	-0.998492		0.0254999	0.96208	0.00385731	0.681485	0.000110085	-0.909599	angiotensin I converting enzyme	DAVID
ENSMGAG00000001531	NCF2	0.301633	0.353756	0.700432	0.240918		0.00680066	-0.893425	0.00080082	-1.41139		1	0.0590407	0.946313	0.167952	0.778681	-0.322673	neutrophil cytosolic factor 2	ensembl
ENSMGAG00000001532	EPG5	0.804047	-0.0876402	0.139637	0.249948		0.485257	-0.126913	0.711008	-0.155059		1.23424e-31	0.955761	0.000622245	0.62122	0.000405182	0.615176	ectopic P-granules autophagy protein 5 homolog [Source:HGNC Symbol;Acc:HGNC:29331]	ensembl
ENSMGAG00000001533	PAX6	1	0.0661	1	0.400834		0.668278	0.80941	0.973708	1.32105		0.179542	-2.11822	0.248117	-2.40456	0.108453	-1.89431	paired box 6	ensembl
ENSMGAG00000001534	DGCR8	0.0438443	0.343425	0.0016915	0.730337		1.59535e-05	-0.693255	0.0313506	0.72006		0.9125	0.0710935	0.407812	-0.308105	1.06793e-06	1.12607	DGCR8 microprocessor complex subunit	ensembl
ENSMGAG00000001535	LOC100547499	1	0	1	0		1	0	1	2.14082		1	0	1	0	1	2.14455	digestive cysteine proteinase 1-like	DAVID
ENSMGAG00000001536	ASIC5	1	0	1	0		1	0	1	2.14084		1	0	1	0	1	2.14455	acid sensing ion channel subunit family member 5 [Source:HGNC Symbol;Acc:HGNC:17537]	ensembl
ENSMGAG00000001538	RAMP3	1	0	1	0		1	0	1	0		1	0	1	0	1	-5.12548e-15	receptor activity modifying protein 3	DAVID
ENSMGAG00000001540	TECPR1	0.455087	0.179742	0.488581	-0.168105		1.04278e-07	0.768624	0.801047	0.140206		0.0611135	0.239686	0.0067961	0.592875	1	-0.0148354	tectonin beta-propeller repeat containing 1 [Source:HGNC Symbol;Acc:HGNC:22214]	ensembl
ENSMGAG00000001541	S100B	1	0.195005	1	-0.201244		0.457646	0.926538	0.947418	0.629711		0.571588	-1.03161	1	-0.629872	0.530426	-0.910609	S100 calcium binding protein B [Source:HGNC Symbol;Acc:HGNC:10500]	ensembl
ENSMGAG00000001543	NAV1	2.02772e-07	1.16537	4.98229e-05	0.87886		1	-0.0550745	4.55236e-07	1.39824		3.92345e-08	-0.730928	0.324685	-0.436445	3.46434e-05	1.03828	neuron navigator 1	DAVID
ENSMGAG00000001544	LSS	0.352797	-0.161546	0.12522	0.246156		0.00115048	0.392158	0.0297282	0.465194		1	0.0176673	0.0436644	-0.387005	0.0918295	-0.291807	lanosterol synthase (2,3-oxidosqualene-lanosterol cyclase)	DAVID
ENSMGAG00000001545	SGMS1	0.0995044	-0.249394	0.448216	-0.158176		0.722064	-0.0860171	0.273403	-0.28706		0.00712518	0.278411	0.476517	0.189953	1	0.0109097	sphingomyelin synthase 1	DAVID
ENSMGAG00000001546	CNTNAP2	0.593278	0.468747	1	0.0816848		0.799483	0.313789	0.0955228	0.99151		0.224368	-0.879919	0.658786	-0.482792	0.929456	0.220153	contactin associated protein 2 [Source:HGNC Symbol;Acc:HGNC:13830]	ensembl
ENSMGAG00000001547	DUS3L	0.039301	0.382532	0.652971	-0.16475		1.08883e-05	0.740709	1	0.0757809		0.355298	-0.218533	0.239103	0.33047	0.224672	-0.31408	dihydrouridine synthase 3 like	ensembl
ENSMGAG00000001548	ENSMGAG00000001548	1	0	1	0		1	2.48314	1	0		1	0	1	0	1	-2.55236	Uncharacterized protein	ensembl
ENSMGAG00000001549	DGKD	0.893366	0.107599	0.00329205	0.61418		0.0140232	-0.548541	4.75753e-05	1.25462		0.388686	-0.162375	0.0265198	-0.661243	5.85713e-06	1.16164	diacylglycerol kinase delta [Source:HGNC Symbol;Acc:HGNC:2851]	ensembl
ENSMGAG00000001550	TCEA3	0.079878	-0.490625	9.47451e-08	-1.12591		1.03054e-76	2.51991	4.61224e-07	1.29049		0.0114699	0.599183	6.13715e-07	1.23682	1	0.0296597	transcription elongation factor A3	ensembl
ENSMGAG00000001552	RANBP1	0.516986	-0.137827	1	-0.0524517		0.47318	-0.128967	0.847329	-0.114856		0.000885458	-0.312591	0.0462852	-0.39579	0.0344302	-0.359225	RAN binding protein 1	uniprot
ENSMGAG00000001554	NDOR1	0.457677	-0.182285	0.0279972	-0.446736		0.00225636	0.49387	0.216585	-0.393093		1	-0.0226281	0.404976	0.243131	0.00907042	-0.620401	NADPH dependent diflavin oxidoreductase 1	ensembl
ENSMGAG00000001555	TDO2	1	0.679464	0.954904	1.30542		1	0.326647	1	-2.55812		1	0.0736267	1	-0.54906	0.862035	-3.42779	tryptophan 2,3-dioxygenase [Source:HGNC Symbol;Acc:HGNC:11708]	ensembl
ENSMGAG00000001556	NFS1	1	-0.0540729	0.837699	0.108687		0.388504	-0.195009	0.381116	0.313098		1	0.0279564	0.876768	-0.128532	0.0940347	0.400844	NFS1 cysteine desulfurase [Source:HGNC Symbol;Acc:HGNC:15910]	ensembl
ENSMGAG00000001557	AJAP1	0.543818	-0.393428	0.125841	-1.20663		7.06606e-05	1.12226	0.000134007	1.88025		1.12508e-05	-2.23095	0.00650908	-1.4073	0.0881095	-0.628858	adherens junctions associated protein 1 [Source:HGNC Symbol;Acc:HGNC:30801]	ensembl
ENSMGAG00000001559	HAUS1	0.00153116	-0.595663	0.184554	-0.249307		2.82724e-06	-0.798233	0.00137031	-0.742396		0.0275663	-0.277737	0.00735111	-0.623034	0.0054217	-0.543774	HAUS augmin like complex subunit 1 [Source:HGNC Symbol;Acc:HGNC:25174]	ensembl
ENSMGAG00000001560	TPK1	0.00734934	-0.553532	0.211631	-0.30015		0.00368666	-0.601576	0.0263255	-0.655226		0.130696	0.305601	1	0.0517687	1	0.0214536	thiamin pyrophosphokinase 1 [Source:HGNC Symbol;Acc:HGNC:17358]	ensembl
ENSMGAG00000001561	SMG7	0.0221322	0.361627	3.00228e-07	0.804328		0.0159478	-0.358359	1.06561e-05	0.968879		0.00847099	-0.256343	0.000836956	-0.69498	0.000116282	0.653279	SMG7 nonsense mediated mRNA decay factor [Source:HGNC Symbol;Acc:HGNC:16792]	ensembl
ENSMGAG00000001562	TP73	0.00411338	1.454	0.613705	-0.478471		0.190971	0.855343	0.0704073	0.973721		0.0982282	-0.821139	0.0978225	1.11665	0.0100685	1.25517	tumor protein p73 [Source:HGNC Symbol;Acc:HGNC:12003]	ensembl
ENSMGAG00000001563	LOC100544684	1	0	1	0.388057		1	0	1	-0.423598		0.927813	3.19432	1	2.47811	1	2.13438	la-related protein 6-like	DAVID
ENSMGAG00000001565	ZDHHC8	0.0449974	0.502913	0.206224	0.376254		0.861872	-0.154082	0.204488	0.565469		0.399458	-0.207345	1	-0.0705351	0.0725055	0.671662	zinc finger DHHC-type containing 8	DAVID
ENSMGAG00000001566	KCNH2	0.0846179	-1.11437	0.00656124	-1.13683		0.223806	0.63513	0.836941	0.258961		0.0326184	1.24911	0.00769807	1.27384	0.0457476	0.918795	potassium voltage-gated channel subfamily H member 2 [Source:HGNC Symbol;Acc:HGNC:6251]	ensembl
ENSMGAG00000001567	ATAD1	0.00205222	0.417011	0.18446	0.222989		0.823431	0.0696641	0.10288	-0.374959		0.703485	0.0746074	0.22872	0.270713	0.546111	-0.150924	ATPase family AAA domain containing 1 [Source:HGNC Symbol;Acc:HGNC:25903]	ensembl
ENSMGAG00000001569	ENSMGAG00000001569	0.0179427	-0.368777	0.00196033	-0.492487		1.11522e-09	0.762468	0.616334	-0.180145		0.002135	0.353206	0.0157377	0.480253	0.0124658	-0.440013	Aha1_N domain-containing protein	ensembl
ENSMGAG00000001571	BAIAP2L1	0.261058	0.311433	0.0460808	0.572013		0.0186392	-0.665052	1	0.0141292		0.011588	-0.49953	0.0196136	-0.755425	1	-0.0515625	BAR/IMD domain containing adaptor protein 2 like 1	ensembl
ENSMGAG00000001572	RFX2	0.0106493	0.55649	0.00813604	0.751086		1	0.0572502	0.545613	-0.328689		1	0.0418895	0.934451	-0.147809	0.151406	-0.511798	regulatory factor X2	ensembl
ENSMGAG00000001573	ENSMGAG00000001573	1	0	1	2.12504		1	0	1	0		1	2.3469	1	0	1	-5.12548e-15	Rieske domain-containing protein	ensembl
ENSMGAG00000001575	ENSMGAG00000001575	0.411181	1.41917	1	0.141639		1	0.345757	1	-0.494582		1	-0.243937	0.885587	1.0222	1	0.205614	Uncharacterized protein	ensembl
ENSMGAG00000001576	SLC12A7	0.671829	0.132838	2.43151e-05	0.771143		5.42041e-09	-0.993587	0.444736	-0.300185		0.892309	0.0787502	0.0171812	-0.555279	0.829692	0.159491	solute carrier family 12 member 7 [Source:HGNC Symbol;Acc:HGNC:10915]	ensembl
ENSMGAG00000001578	COG4	0.653204	0.105013	0.00924985	0.391518		0.00502662	-0.36382	0.0357175	-0.461766		0.244382	0.134623	0.639092	-0.149535	0.284204	-0.225647	component of oligomeric golgi complex 4	ensembl
ENSMGAG00000001580	LOC100548568	0.371509	0.662839	0.436612	0.655086		0.139296	-1.51364	0.193955	-1.25243		1	0.186064	1	0.197792	0.992226	0.487043	mitochondrial peptide methionine sulfoxide reductase-like	DAVID
ENSMGAG00000001581	FGF18	0.709973	1.09422	1	0.717135		0.945339	-1.06807	1	0.438897		1	-0.585662	1	-0.21509	0.987806	1.31645	fibroblast growth factor 18	ensembl
ENSMGAG00000001582	CPNE1	0.323504	0.180693	0.386906	0.187689		0.668777	-0.104757	0.274582	0.308204		1	0.0240329	1	0.0209312	0.0135464	0.455644	copine 1 [Source:HGNC Symbol;Acc:HGNC:2314]	ensembl
ENSMGAG00000001583	ELP4	0.519439	0.223986	0.087637	0.461534		0.0644098	-0.482991	0.485677	-0.328418		1	0.0244917	0.714499	-0.215844	1	-0.0372373	elongator acetyltransferase complex subunit 4 [Source:HGNC Symbol;Acc:HGNC:1171]	ensembl
ENSMGAG00000001585	PAPSS2	6.37886e-09	-1.0183	1.40041e-23	-1.53363		0.254306	0.238668	0.00419334	-0.648342		0.00292496	0.443201	9.01863e-07	0.963782	0.917189	0.0983249	3'-phosphoadenosine 5'-phosphosulfate synthase 2 [Source:HGNC Symbol;Acc:HGNC:8604]	ensembl
ENSMGAG00000001586	ZNF618	4.8884e-07	1.18785	1.88752e-17	1.91238		0.00310644	-0.950426	3.24936e-06	1.75066		0.472408	-0.158379	0.032406	-0.87052	1.22659e-08	1.8499	zinc finger protein 618 [Source:HGNC Symbol;Acc:HGNC:29416]	ensembl
ENSMGAG00000001587	SYT4	1	0	1	0		1	0	1	0		1	0	1	0	1	-5.12548e-15	synaptotagmin 4 [Source:HGNC Symbol;Acc:HGNC:11512]	ensembl
ENSMGAG00000001588	CSPG5	0.00289813	0.699484	3.80723e-17	1.7671		0.25369	-0.387536	0.326528	-0.4657		2.13343e-09	0.835356	0.759492	-0.226446	0.651387	-0.283858	chondroitin sulfate proteoglycan 5 [Source:HGNC Symbol;Acc:HGNC:2467]	ensembl
ENSMGAG00000001589	CTSO	0.698091	0.155934	0.600987	0.186238		0.0112872	0.491062	0.0174685	0.708761		0.664665	-0.143784	0.802556	-0.167559	1	0.0699496	cathepsin O [Source:HGNC Symbol;Acc:HGNC:2542]	ensembl
ENSMGAG00000001590	ENSMGAG00000001590	0.870871	-3.2795	1	-2.55406		0.809293	-3.00587	1	-2.54725		1	0	1	-0.544749	1	-5.12548e-15	Uncharacterized protein	ensembl
ENSMGAG00000001591	NPM1	1	-0.0599021	0.509284	-0.151294		0.0502904	-0.310359	0.00162555	-0.660923		0.896952	-0.0529106	1	0.0408475	0.0751077	-0.286826	nucleophosmin	DAVID
ENSMGAG00000001592	DUSP26	0.368289	0.25719	1	-0.132386		0.0371939	0.453125	0.980281	-0.164872		9.22239e-09	-1.07577	0.0630832	-0.689448	2.20434e-06	-1.28661	dual specificity phosphatase 26 [Source:HGNC Symbol;Acc:HGNC:28161]	ensembl
ENSMGAG00000001595	IMMP1L	0.0946306	-0.484752	0.122761	-0.543745		0.654305	0.194954	0.106674	-0.842191		0.120938	0.428237	0.283872	0.485374	0.310146	-0.530238	inner mitochondrial membrane peptidase subunit 1 [Source:HGNC Symbol;Acc:HGNC:26317]	ensembl
ENSMGAG00000001596	OPRD1	0.0323496	-1.20051	0.0120648	-1.19495		0.00171371	1.16278	0.00076046	1.41682		1	-0.0217455	1	-0.0114105	0.710441	0.251332	opioid receptor delta 1	DAVID
ENSMGAG00000001597	SF3B3	0.0139999	0.307633	0.00223439	0.430705		0.0192711	-0.267184	0.97052	0.079201		0.00698146	-0.242474	0.0490909	-0.362977	1	0.0057296	splicing factor 3b subunit 3	ensembl
ENSMGAG00000001598	SYT2	1	0.298542	1	0.448616		0.809293	-3.02073	0.814356	-1.39706		0.589121	1.4132	1	1.2393	0.862035	2.95712	synaptotagmin 2	ensembl
ENSMGAG00000001599	C1orf174	0.63625	-0.191843	0.301917	-0.270672		0.981664	0.0839533	0.366462	-0.371089		0.344546	-0.255643	0.77284	-0.173025	0.0326879	-0.603688	chromosome 1 open reading frame 174 [Source:HGNC Symbol;Acc:HGNC:27915]	ensembl
ENSMGAG00000001600	TAF9B	0.233069	-0.226196	0.633288	-0.139804		0.995818	0.0534725	1	0.000478144		0.429383	0.14653	1	0.0606137	1	0.0303973	TATA-box binding protein associated factor 9b	ensembl
ENSMGAG00000001601	SENP8	0.0975459	0.47375	0.00401018	0.826266		1	0.025781	0.181595	0.586578		1	0.0278319	0.524872	-0.322804	0.7163	0.257349	SUMO peptidase family member, NEDD8 specific [Source:HGNC Symbol;Acc:HGNC:22992]	ensembl
ENSMGAG00000001602	DNAJC24	0.623638	-0.237104	0.936689	0.134436		0.839496	-0.157027	0.97052	-0.16062		0.815664	0.173229	0.875917	-0.196935	0.944885	-0.176757	DnaJ heat shock protein family (Hsp40) member C24 [Source:HGNC Symbol;Acc:HGNC:26979]	ensembl
ENSMGAG00000001603	DFFB	1	-0.0616174	1	-0.0513719		0.185437	0.289509	0.602069	-0.267971		1	0.038206	1	0.0288602	0.0643613	-0.507589	DNA fragmentation factor subunit beta [Source:HGNC Symbol;Acc:HGNC:2773]	ensembl
ENSMGAG00000001605	SCAP	8.40049e-08	0.699415	2.17028e-27	1.4572		4.58867e-07	-0.649769	0.157802	-0.360816		1.54472e-08	0.495417	0.271308	-0.259011	1	0.0523032	SREBF chaperone [Source:HGNC Symbol;Acc:HGNC:30634]	ensembl
ENSMGAG00000001606	POFUT2	0.0347502	-0.287033	0.903804	-0.0691212		0.220562	0.167063	0.177512	0.31769		1	-0.0254919	0.280773	-0.240523	0.958351	-0.0677467	protein O-fucosyltransferase 2	DAVID
ENSMGAG00000001607	INPP5D	0.870871	-3.29043	1	0.400835		0.493815	1.83721	0.712605	1.61657		0.927813	3.20331	1	-0.554362	0.973691	-0.765427	inositol polyphosphate-5-phosphatase D	DAVID
ENSMGAG00000001608	PTEN	0.391441	-0.161111	0.980059	-0.0574112		6.87815e-06	0.530784	0.0403	0.445796		0.107144	0.188475	0.937473	0.0867056	1	0.0243518	phosphatase and tensin homolog	DAVID
ENSMGAG00000001610	YTHDF2	0.0152818	0.390769	0.821053	-0.0879469		0.0275731	0.319645	0.389549	0.235335		6.83583e-05	-0.391258	0.950967	0.0898822	1	0.0267381	YTH N6-methyladenosine RNA binding protein 2	uniprot
ENSMGAG00000001611	GRAMD2A	0.539536	0.293176	0.116179	0.631515		0.491085	0.308643	0.929287	0.227193		1	-0.0597829	0.553491	-0.396216	0.38351	-0.453018	GRAM domain containing 2A [Source:HGNC Symbol;Acc:HGNC:27287]	ensembl
ENSMGAG00000001612	TTI2	0.592983	-0.173	0.000761802	-0.662736		1.91956e-05	0.775006	0.168176	-0.478888		1	0.0334981	0.0352193	0.525307	0.00995391	-0.705729	TELO2 interacting protein 2 [Source:HGNC Symbol;Acc:HGNC:26262]	ensembl
ENSMGAG00000001614	VPS26B	0.917176	0.080356	0.033505	0.398811		0.000455613	-0.555987	0.0945193	0.441793		0.0115067	-0.303378	0.00654255	-0.61873	0.0403865	0.399913	VPS26, retromer complex component B [Source:HGNC Symbol;Acc:HGNC:28119]	ensembl
ENSMGAG00000001615	MPPED2	0.214093	0.209381	0.204444	0.23802		1	0.0448586	0.0299271	0.494451		0.276644	-0.14289	0.61578	-0.167566	0.114638	0.303243	metallophosphoesterase domain containing 2 [Source:HGNC Symbol;Acc:HGNC:1180]	ensembl
ENSMGAG00000001616	ENDOU	1	0	1	0		1	0	1	0		1	0	1	0	1	-5.12548e-15	endonuclease, poly(U) specific [Source:HGNC Symbol;Acc:HGNC:14369]	ensembl
ENSMGAG00000001619	LOC104912990	0.422243	0.866092	1	-0.0629991		1	0.207488	0.00841447	-2.26871		0.657218	0.467238	0.08704	1.3932	0.522677	-1.06425	estradiol 17-beta-dehydrogenase 2-like	DAVID
ENSMGAG00000001620	RNF224	1	2.22913	1	0.975686		0.212533	4.55228	0.871557	1.20653		0.40132	2.38388	0.876768	3.34729	1	0.00226118	ring finger protein 224 [Source:HGNC Symbol;Acc:HGNC:41912]	ensembl
ENSMGAG00000001621	ARL14EP	0.485535	-0.197577	0.457516	0.188077		1	-0.00704857	0.310059	0.318917		0.649764	0.127329	0.417935	-0.256341	0.94435	0.093058	ADP ribosylation factor like GTPase 14 effector protein [Source:HGNC Symbol;Acc:HGNC:26798]	ensembl
ENSMGAG00000001622	THYN1	0.0877811	-0.272645	0.267836	-0.193036		0.784827	-0.0796834	0.0134752	-0.520057		0.0114156	0.227264	0.667403	0.150198	0.122052	-0.267219	thymocyte nuclear protein 1 [Source:HGNC Symbol;Acc:HGNC:29560]	ensembl
ENSMGAG00000001624	ENSMGAG00000001624	1	0	1	2.12504		1	2.48313	1	0		1	2.34691	1	0	1	-2.55234	Uncharacterized protein	ensembl
ENSMGAG00000001625	ACSBG2	0.0165041	-0.325316	2.40493e-15	1.13927		1.05928e-06	-0.573456	1.47973e-08	1.15163		2.45821e-10	0.520108	7.8033e-08	-0.941318	3.09298e-07	0.806354	acyl-CoA synthetase bubblegum family member 2	ensembl
ENSMGAG00000001626	PKM	0.791204	0.0820719	0.14061	0.232103		0.0464464	-0.243912	0.153078	-0.329584		0.00457079	-0.231101	0.0448477	-0.378255	0.00431762	-0.441423	pyruvate kinase M1/2 [Source:HGNC Symbol;Acc:HGNC:9021]	ensembl
ENSMGAG00000001628	POC1A	0.481621	-0.208138	0.0383932	-0.452232		1	0.0304079	0.0615573	-0.584074		1	-0.00913047	0.532829	0.237344	0.251108	-0.35416	POC1 centriolar protein A [Source:HGNC Symbol;Acc:HGNC:24488]	ensembl
ENSMGAG00000001630	LOC100539152	0.352017	0.190136	0.635367	0.145783		0.81714	-0.0825214	0.000119554	0.944599		0.0188226	-0.243855	0.610035	-0.194069	2.14607e-06	0.853732	fibronectin type-III domain-containing protein 3a-like	DAVID
ENSMGAG00000001631	MTSS2	5.50871e-05	0.786081	0.000297584	0.677123		0.349349	0.200123	0.181488	0.356849		0.000215603	0.546447	0.00758602	0.659468	2.76165e-08	0.836764	MTSS I-BAR domain containing 2	uniprot
ENSMGAG00000001632	GRIN1	1	0	1	0		1	0	1	0		1	0	1	0	1	-5.12548e-15	glutamate ionotropic receptor NMDA type subunit 1	DAVID
ENSMGAG00000001633	PDGFC	1	-2.42448	1	0		1	0.292187	1	2.13108		1	0	1	-2.18192	1	-0.40739	Platelet-derived growth factor C (Platelet-derived growth factor C, latent form) (Platelet-derived growth factor C, receptor-binding form)	uniprot
ENSMGAG00000001634	KCNA4	0.324408	1.79947	0.716772	-0.969882		0.00336691	3.00112	0.546982	0.834102		0.859566	-0.746593	0.359215	2.00194	1	-0.141611	potassium voltage-gated channel subfamily A member 4 [Source:HGNC Symbol;Acc:HGNC:6222]	ensembl
ENSMGAG00000001635	MAK16	0.0346617	-0.355535	0.000428726	-0.557392		4.89299e-08	0.729788	1	0.0434503		1	0.00412808	0.513139	0.20839	0.00333954	-0.454669	MAK16 homolog [Source:HGNC Symbol;Acc:HGNC:13703]	ensembl
ENSMGAG00000001637	CEP104	1	-0.0513273	0.037109	0.382041		0.377208	-0.166074	0.0214264	0.563442		0.695243	0.0967663	0.167283	-0.333977	0.0311158	0.41837	centrosomal protein 104 [Source:HGNC Symbol;Acc:HGNC:24866]	ensembl
ENSMGAG00000001638	ACAD8	0.62023	-0.143662	0.018511	-0.497687		0.090439	0.278991	0.0334425	-0.654629		1	0.0237584	0.156418	0.378375	0.0360175	-0.534041	acyl-CoA dehydrogenase family member 8 [Source:HGNC Symbol;Acc:HGNC:87]	ensembl
ENSMGAG00000001640	MCM3AP	0.0314699	0.29737	0.431909	0.169423		0.248491	0.168305	0.605178	0.180448		0.11256	0.17913	0.157801	0.309491	0.0488145	0.343695	minichromosome maintenance complex component 3 associated protein [Source:HGNC Symbol;Acc:HGNC:6946]	ensembl
ENSMGAG00000001641	LOC100540213	0.000123445	0.8315	0.000223659	0.904298		0.00513941	-0.752395	0.547648	-0.323704		0.125995	0.303068	0.711396	0.240991	0.0389644	0.689248	uncharacterized protein KIAA1841-like	DAVID
ENSMGAG00000001642	LOC104914452	0.162693	0.365589	0.00047103	0.737455		0.0119329	-0.661832	0.00121996	0.930341		0.93014	-0.0828023	0.202105	-0.448523	2.64755e-06	1.16449	protein phosphatase 1 regulatory subunit 12B-like	DAVID
ENSMGAG00000001643	NPTX2	0.0011888	0.961479	1	0.0209789		0.00877327	-1.15057	0.217489	-0.829282		6.57676e-08	-1.46176	0.385328	-0.518914	1	-0.17511	Neuronal pentraxin 2	uniprot
ENSMGAG00000001644	NMNAT2	1	-2.42447	0.453191	1.85568		0.945339	1.69246	0.973708	0.936217		0.15004	4.67998	1	0.283225	1	-0.46631	nicotinamide nucleotide adenylyltransferase 2	DAVID
ENSMGAG00000001646	LOC100546971	0.000256167	-0.638175	0.468918	-0.179442		0.585799	-0.134712	1	0.006863		0.00178113	0.47686	1	0.0195027	0.618495	0.184966	protein VAC14 homolog	DAVID
ENSMGAG00000001647	AEBP1	0.0203407	-0.489665	1.82083e-21	-1.36385		1.50289e-38	1.60815	0.219339	0.367616		0.304158	0.189906	1.56569e-07	1.06568	0.731279	-0.153318	AE binding protein 1	DAVID
ENSMGAG00000001648	PGAM5	0.176071	0.24837	0.000372228	0.603186		0.638789	-0.124486	0.250521	0.339139		0.939651	0.0622676	0.276352	-0.289779	0.538398	0.194919	PGAM family member 5, mitochondrial serine/threonine protein phosphatase	ensembl
ENSMGAG00000001649	FSHB	1	0	1	0		1	0	1	0		1	0	1	0	1	-5.12548e-15	follicle stimulating hormone subunit beta [Source:HGNC Symbol;Acc:HGNC:3964]	ensembl
ENSMGAG00000001651	LOC100540196	0.140248	-0.279392	0.327636	-0.226225		0.921074	0.0742862	0.19494	-0.393944		1	-0.00878679	1	-0.0611045	0.0303314	-0.507749	beta-galactosidase-1-like protein 2	DAVID
ENSMGAG00000001652	NGEF	1	0.627643	1	0		1	-2.19699	1	0		0.927813	-3.1379	1	-2.20113	1	-5.12548e-15	neuronal guanine nucleotide exchange factor [Source:HGNC Symbol;Acc:HGNC:7807]	ensembl
ENSMGAG00000001653	METTL15	0.186465	-0.444885	1	0.0777727		0.0105564	-0.80018	1	0.0248252		1	-0.016268	0.251163	-0.53268	0.710795	0.317394	methyltransferase like 15 [Source:HGNC Symbol;Acc:HGNC:26606]	ensembl
ENSMGAG00000001654	NSUN5	0.394743	-0.190109	0.0015497	-0.553092		1.41995e-07	0.716558	0.135471	-0.421191		0.0559607	0.283643	0.00164293	0.64778	0.0250896	-0.468074	NOP2/Sun RNA methyltransferase 5	uniprot
ENSMGAG00000001655	ENSMGAG00000001655	1	0	1	0		1	0	1	0		1	0	1	0	1	-5.12548e-15	Uncharacterized protein	ensembl
ENSMGAG00000001656	DCAF7	1	-0.0551468	3.55528e-07	1.05784		1.73638e-08	-1.24601	0.438699	0.348129		0.105204	0.285069	0.00305859	-0.822829	0.00767021	0.792567	DDB1 and CUL4 associated factor 7 [Source:HGNC Symbol;Acc:HGNC:30915]	ensembl
ENSMGAG00000001657	TMEM130	3.44889e-06	0.742544	0.000149421	0.696155		0.22392	0.32317	0.404234	-0.311215		0.254075	0.192292	0.504609	0.240476	0.262596	-0.37131	transmembrane protein 130	ensembl
ENSMGAG00000001658	SLC18A1	1	-0.207903	1	-2.5639		1	-2.197	1	-2.55811		1	-2.29655	1	0.279389	1	-5.12548e-15	solute carrier family 18 member A1 [Source:HGNC Symbol;Acc:HGNC:10934]	ensembl
ENSMGAG00000001659	GLRB	1	1.14275	1	0		1	0.280945	0.340923	4.16198		0.633626	-3.65727	1	-2.20112	0.731535	1.62179	glycine receptor beta [Source:HGNC Symbol;Acc:HGNC:4329]	ensembl
ENSMGAG00000001660	KIF18A	0.361648	0.264782	0.686393	0.171054		3.15404e-05	-0.973376	1	-0.118631		0.0601931	-0.403501	0.388141	-0.306126	0.122081	0.566616	kinesin family member 18A [Source:HGNC Symbol;Acc:HGNC:29441]	ensembl
ENSMGAG00000001661	TPGS2	0.0188311	-0.469155	0.279534	0.269147		0.0147803	-0.46485	0.0376977	0.594337		7.6544e-05	0.555568	0.734957	-0.178723	3.21076e-05	0.904151	tubulin polyglutamylase complex subunit 2 [Source:HGNC Symbol;Acc:HGNC:24561]	ensembl
ENSMGAG00000001662	LAMC2	6.63786e-07	0.645261	0.136533	0.271943		7.45314e-35	-1.71123	2.23289e-16	-1.67461		0.166442	-0.183268	0.503969	0.192652	0.386319	0.250911	laminin subunit gamma 2	ensembl
ENSMGAG00000001664	LOC100547495	1.59583e-06	0.894389	1.63459e-06	0.808058		0.984038	0.0744101	0.0530208	0.510126		0.054151	-0.264964	0.765309	-0.174414	0.21965	0.281627	nuclear envelope pore membrane protein POM 121-like	DAVID
ENSMGAG00000001665	LRSAM1	0.870871	-0.078003	0.0958976	-0.294894		0.272233	-0.181011	0.00910347	-0.58997		0.997021	-0.0483259	0.602781	0.169611	0.350199	-0.216399	leucine rich repeat and sterile alpha motif containing 1	ensembl
ENSMGAG00000001667	TRRAP	8.23642e-05	0.503294	2.33448e-06	0.815683		2.58425e-06	-0.578332	0.00134117	0.843285		0.0344565	-0.211136	0.019209	-0.518942	2.49212e-06	0.924013	transformation/transcription domain associated protein	ensembl
ENSMGAG00000001668	ENSMGAG00000001668	1	-0.084561	0.927267	-0.722395		0.182733	-2.40442	0.350598	-1.63302		1	-0.496535	1	0.143915	0.987806	0.94549	Uncharacterized protein	ensembl
ENSMGAG00000001669	PEX13	0.691576	-0.110836	0.19329	0.27531		2.81236e-05	-0.557657	1	0.0795525		0.899544	0.070631	0.213421	-0.310189	0.124979	0.348791	peroxisomal biogenesis factor 13 [Source:HGNC Symbol;Acc:HGNC:8855]	ensembl
ENSMGAG00000001670	LRRC47	0.136083	0.352443	0.208115	0.305862		1	-0.0192369	0.777429	-0.19075		0.110821	0.300226	0.283884	0.352994	0.735964	0.204368	leucine rich repeat containing 47 [Source:HGNC Symbol;Acc:HGNC:29207]	ensembl
ENSMGAG00000001671	MLLT1	0.595915	0.159348	8.47226e-07	1.06585		2.08713e-06	-0.953875	0.00011703	1.21462		0.350626	-0.197011	1.52242e-05	-1.09905	6.45355e-05	1.09023	MLLT1, super elongation complex subunit	DAVID
ENSMGAG00000001672	GHITM	0.231869	-0.202621	0.938718	0.0615246		1.62114e-05	-0.523757	0.00292343	-0.592412		0.272604	0.128485	0.72401	-0.133269	0.348271	-0.179346	growth hormone inducible transmembrane protein [Source:HGNC Symbol;Acc:HGNC:17281]	ensembl
ENSMGAG00000001673	RRP9	0.83111	0.0827299	0.049671	-0.33794		5.38996e-07	0.600822	0.00400166	-0.650495		0.0268896	0.252101	0.000288639	0.673876	0.00163133	-0.554899	ribosomal RNA processing 9, small subunit (SSU) processome component, homolog (yeast)	DAVID
ENSMGAG00000001674	LOC100547762	1	0	0.821053	-3.43115		1	2.48313	1	-1.29014		1	0	0.876768	3.33705	1	-0.415016	aquaporin-7-like	DAVID
ENSMGAG00000001679	FTCD	1	0	1	0		1	2.47315	1	0		1	0	1	0	1	-2.5424	formimidoyltransferase cyclodeaminase [Source:HGNC Symbol;Acc:HGNC:3974]	ensembl
ENSMGAG00000001680	MAP3K3	0.00064266	0.627761	1.0977e-07	1.51508		0.0106106	-0.560167	0.00355701	1.30154		0.895233	-0.0861165	0.00984907	-0.965238	0.0062818	0.918393	mitogen-activated protein kinase kinase kinase 3 [Source:HGNC Symbol;Acc:HGNC:6855]	ensembl
ENSMGAG00000001683	LOC100541903	1	0.0911304	0.623273	0.300044		0.0051648	-1.1126	0.209168	0.648384		1	0.0293102	1	-0.176688	0.000234023	1.60683	putative tRNA pseudouridine synthase Pus10	DAVID
ENSMGAG00000001684	ITM2A	0.0913187	-0.26309	0.159878	-0.230603		2.39264e-05	0.509612	0.455525	0.211595		1	-0.00514673	1	-0.03541	0.0623649	-0.310398	integral membrane protein 2A [Source:HGNC Symbol;Acc:HGNC:6173]	ensembl
ENSMGAG00000001685	ENSMGAG00000001685	0.996467	1.15589	1	0		1	-2.19699	1	2.14083		0.616925	-3.66865	1	-2.20111	1	2.14452	Uncharacterized protein	ensembl
ENSMGAG00000001686	PTPN23	0.0182504	0.498891	0.127911	0.290985		0.265375	0.255438	0.714101	0.173779		0.242754	-0.225216	1	-0.0152146	1	-0.0753349	protein tyrosine phosphatase non-receptor type 23 [Source:HGNC Symbol;Acc:HGNC:14406]	ensembl
ENSMGAG00000001689	RANBP17	0.0118241	0.926539	6.11568e-06	1.50318		0.00093913	-1.87019	0.00107672	-2.04444		0.129296	0.468908	1	-0.113354	1	-0.264056	RAN binding protein 17	uniprot
ENSMGAG00000001690	CCDC61	0.0564512	0.349467	0.120817	-0.311635		0.000120558	0.64678	0.00380062	-0.739455		0.929239	0.0772223	0.000368193	0.7392	0.00693937	-0.624049	coiled-coil domain containing 61	ensembl
ENSMGAG00000001692	WRAP73	0.207201	0.28025	0.347216	0.234975		0.395739	0.204119	1	-0.0334209		0.915339	0.0868852	0.876768	0.132126	1	-0.0814426	WD repeat containing, antisense to TP73 [Source:HGNC Symbol;Acc:HGNC:12759]	ensembl
ENSMGAG00000001694	FHOD1	1	0.0428969	8.58263e-07	-0.717211		3.28407e-19	1.09246	0.109178	-0.377255		7.69173e-05	0.390365	4.87271e-11	1.15315	0.111471	-0.294971	formin homology 2 domain containing 1	DAVID
ENSMGAG00000001695	PARP6	0.0511989	0.404778	0.0935592	-0.459882		9.64862e-21	1.44454	0.703496	0.200422		1	0.0076094	0.0010946	0.873993	0.118553	-0.350776	poly(ADP-ribose) polymerase family member 6	DAVID
ENSMGAG00000001696	SAG	1	-1.06761	0.07477	-2.37256		1.27492e-07	4.18549	0.0326801	1.69423		1	0.906683	0.230828	2.20152	0.92754	-0.271532	S-antigen visual arrestin	DAVID
ENSMGAG00000001697	LOC100546575	0.831844	1.2342	0.827729	-0.805038		0.562168	1.56188	1	-0.494583		1	-0.48288	0.621739	1.54474	1	-0.491747	angiopoietin-related protein 1-like	DAVID
ENSMGAG00000001699	FAM76A	0.233817	-0.228414	1	-0.00779411		0.0674006	-0.301231	0.381411	0.276195		0.412981	0.155576	1	-0.0611397	0.00748107	0.539641	family with sequence similarity 76 member A	ensembl
ENSMGAG00000001700	TBX22	1	0	1	0		1	0	1	0		1	0	1	0	1	-5.12548e-15	T-box transcription factor 22	ensembl
ENSMGAG00000001701	LOC100540249	0.207653	1.37	0.359243	-0.995185		0.00817213	2.11514	0.216215	0.953213		0.446987	-0.839523	0.190723	1.51995	0.798512	0.38094	fer-1-like protein 4	DAVID
ENSMGAG00000001702	LGR4	0.0157948	2.39511	0.645041	1.37433		1	0.730182	1	0.991081		0.237895	-1.2244	1	-0.201196	1	0.0733771	leucine rich repeat containing G protein-coupled receptor 4	DAVID
ENSMGAG00000001703	FKBP15	0.324334	0.173129	0.493353	0.152075		1	-0.0138681	1	0.0744878		0.661645	-0.0860934	1	-0.0618744	1	0.0488404	FKBP prolyl isomerase family member 15 [Source:HGNC Symbol;Acc:HGNC:23397]	ensembl
ENSMGAG00000001704	LOC100546728	0.583381	3.59998	0.821053	2.94673		1	0	1	0		1	-0.476935	1	0	1	-5.12548e-15	angiopoietin-related protein 1-like	DAVID
ENSMGAG00000001706	B3GAT1	0.963448	0.565949	0.827327	1.19621		1	-0.887439	0.689422	1.39471		1	-0.275521	1	-0.89731	0.697478	1.40486	beta-1,3-glucuronyltransferase 1 [Source:HGNC Symbol;Acc:HGNC:921]	ensembl
ENSMGAG00000001707	HIP1	1.01939e-07	0.821722	1.67173e-05	0.65267		0.41823	0.171896	0.0407587	0.46641		0.000132397	-0.374953	0.543859	-0.202749	0.761666	0.112997	huntingtin interacting protein 1	DAVID
ENSMGAG00000001708	GOLGA3	1	-0.0270173	0.00317515	0.526387		3.63465e-07	-0.614675	0.000329203	0.899619		0.461325	0.109883	0.0522188	-0.438883	3.4201e-09	1.09704	golgin A3	ensembl
ENSMGAG00000001709	ATP6V1B2	1	0.00887796	0.277972	0.187662		0.140183	-0.191862	0.0417448	-0.439034		1	-0.0176085	0.434946	-0.193501	0.0089294	-0.418111	ATPase H+ transporting V1 subunit B2 [Source:HGNC Symbol;Acc:HGNC:854]	ensembl
ENSMGAG00000001711	CHMP1B	0.837356	-0.08234	0.472414	-0.165787		1	-0.00295183	0.148184	-0.353737		0.898961	0.0599346	0.72044	0.144718	0.386059	-0.183226	charged multivesicular body protein 1B	ensembl
ENSMGAG00000001712	GRIA2	0.378342	2.10872	1	-1.30169		1	-2.17932	0.847329	-3.43504		0.419741	-2.26175	1	1.15957	1	-5.12548e-15	glutamate ionotropic receptor AMPA type subunit 2 [Source:HGNC Symbol;Acc:HGNC:4572]	ensembl
ENSMGAG00000001713	MINDY4	0.0120312	0.570763	2.79924e-09	1.70965		5.08775e-08	-1.53864	0.673044	0.317184		1	-0.0617098	0.000402975	-1.19707	0.103191	0.685343	MINDY lysine 48 deubiquitinase 4 [Source:HGNC Symbol;Acc:HGNC:21916]	ensembl
ENSMGAG00000001715	ACER1	1	0	1	0		1	0	1	0		1	0	1	0	1	-5.12548e-15	alkaline ceramidase 1	DAVID
ENSMGAG00000001716	GMEB1	0.0797231	0.411021	1	-0.0158291		1	0.0735669	0.980281	0.119572		0.968576	-0.082698	0.327371	0.34471	0.173699	0.413683	glucocorticoid modulatory element binding protein 1	ensembl
ENSMGAG00000001718	LOC100548047	1	0.0229993	1	-0.0928463		0.239066	0.570347	0.0871992	0.766763		0.841111	-0.22272	1	-0.105315	1	0.108415	SNF-related serine/threonine-protein kinase-like	DAVID
ENSMGAG00000001719	COL6A2	2.98108e-05	-0.552386	0.821053	-0.0802413		0.219499	0.184284	8.80366e-05	0.755138		4.43728e-32	0.796078	0.11918	0.327103	9.92974e-12	0.919702	collagen type VI alpha 2 chain [Source:HGNC Symbol;Acc:HGNC:2212]	ensembl
ENSMGAG00000001720	PNP	1	0	1	0		1	0	1	0		1	0	1	0	1	-5.12548e-15	purine nucleoside phosphorylase	DAVID
ENSMGAG00000001721	REL	0.00037696	0.637546	1.34571e-05	0.885321		0.000935244	-0.707665	0.406352	0.368135		0.411551	-0.169368	0.193248	-0.412922	0.0283621	0.683536	Proto-oncogene c-Rel	uniprot
ENSMGAG00000001722	ENSMGAG00000001722	1	0.0383532	0.0425876	-0.378189		0.00891165	0.46851	1	0.0441775		0.294093	-0.184598	0.4856	0.235778	0.602364	-0.168201	Ring finger protein 123	ensembl
ENSMGAG00000001723	LAMC1	5.37941e-05	0.58079	0.00479614	0.43318		0.0131036	0.344977	3.67814e-07	1.00373		0.0250043	-0.203858	1	-0.0529921	8.66324e-06	0.627362	laminin subunit gamma 1	DAVID
ENSMGAG00000001725	ENSMGAG00000001725	0.817467	-0.157058	0.263922	-0.337966		0.0764877	0.440871	0.202261	0.481489		1	-0.0415138	0.922764	0.141541	0.741128	0.202831	Uncharacterized protein	ensembl
ENSMGAG00000001726	LOC100545806	0.225304	4.2824	0.288833	4.16197		0.809293	3.33431	1	0		1	0.0665197	1	0	0.862035	-3.40963	forkhead box protein L1	DAVID
ENSMGAG00000001727	LOC100545141	0.511986	0.136388	0.897229	-0.0767531		0.109372	-0.223982	0.0319307	-0.478089		2.2553e-05	-0.37697	0.623383	-0.162491	0.0150318	-0.393822	acidic leucine-rich nuclear phosphoprotein 32 family member B	DAVID
ENSMGAG00000001728	BAZ1B	0.196179	0.230312	1	0.0608034		0.35467	0.165006	0.240341	0.315999		1	-0.0151925	0.679134	0.158068	0.0789795	0.330006	bromodomain adjacent to zinc finger domain 1B	DAVID
ENSMGAG00000001731	TAF12	0.675192	-0.116131	1	0.056035		0.103982	0.249881	0.531507	-0.202487		0.0176593	0.253403	0.983696	0.0825868	0.0592493	-0.346711	TATA-box binding protein associated factor 12	ensembl
ENSMGAG00000001732	CHFR	0.641427	0.110407	0.389975	0.182223		0.000820503	-0.431249	0.389034	-0.259551		0.927813	0.0521909	1	-0.0162822	0.537487	0.178369	checkpoint with forkhead and ring finger domains	ensembl
ENSMGAG00000001733	PDGFA	6.52846e-05	0.765209	0.016958	0.498652		0.0352915	0.487713	1	-0.0366631		0.10154	0.291646	0.0454672	0.557222	1	0.0551568	Platelet derived growth factor subunit A	uniprot
ENSMGAG00000001734	LZTS1	0.000118549	-0.589596	0.361204	-0.185637		0.281431	-0.206895	0.531738	-0.204337		1.67267e-09	0.605456	0.477985	0.205608	0.33423	0.229257	leucine zipper tumor suppressor 1 [Source:HGNC Symbol;Acc:HGNC:13861]	ensembl
ENSMGAG00000001735	LIMD2	1	-2.43715	1	-2.56389		1	-2.19696	1	-0.417514		1	0	1	0.279394	1	2.1445	LIM domain containing 2	DAVID
ENSMGAG00000001736	TPRG1L	0.135887	-0.236133	0.481328	-0.14705		3.39794e-05	0.501696	0.0876919	0.380117		0.839586	-0.0611491	0.661419	-0.147784	0.163555	-0.246597	tumor protein p63 regulated 1 like [Source:HGNC Symbol;Acc:HGNC:27007]	ensembl
ENSMGAG00000001738	ENOX2	0.0292758	-0.315777	0.575565	0.146892		0.942813	-0.0533198	0.0155701	0.547211		0.534334	0.110148	0.118171	-0.348729	0.139155	0.27459	ecto-NOX disulfide-thiol exchanger 2	ensembl
ENSMGAG00000001740	ATP12A	0.000126626	1.76457	3.67393e-05	2.20207		0.0999442	-1.76285	0.160461	-2.51989		0.903814	-0.204449	0.713035	-0.644928	0.83353	-1.37529	ATPase H+/K+ transporting non-gastric alpha2 subunit	ensembl
ENSMGAG00000001741	PAPOLG	0.297023	-1.74955	0.821053	-3.44043		0.686862	-1.16389	1	-0.464466		0.630931	-3.67626	0.333707	-1.70844	1	-0.989917	Polynucleotide adenylyltransferase (EC 2.7.7.19)	uniprot
ENSMGAG00000001743	MTFR1L	0.213285	-0.207092	0.127345	-0.270237		6.56575e-18	0.989669	0.610427	0.185407		9.84776e-05	0.320658	0.0768944	0.386152	0.0226045	-0.394841	Mitochondrial fission regulator 1 like	uniprot
ENSMGAG00000001745	AQP1	0.477409	-0.477957	0.244746	-1.21571		0.00820259	0.990693	1	-0.220191		0.000104465	-2.31686	0.0130504	-1.57453	7.93913e-08	-2.75759	aquaporin 1 (Colton blood group)	ensembl
ENSMGAG00000001746	LOC100547805	3.04221e-06	0.898548	0.0031376	0.700389		0.0134852	0.545721	0.510946	-0.352061		0.017901	-0.410273	0.764456	-0.209413	0.000149315	-1.08492	E3 ubiquitin-protein ligase TRIM39-like	DAVID
ENSMGAG00000001747	GASK1B	0.00769527	-0.373039	0.00590232	0.511875		4.23229e-33	-1.55319	0.847329	-0.141136		0.664978	0.0920927	0.000104619	-0.787422	0.00205874	0.646819	golgi associated kinase 1B [Source:HGNC Symbol;Acc:HGNC:25312]	ensembl
ENSMGAG00000001750	ATG16L1	0.0765361	-0.293748	0.453433	-0.175808		0.497639	0.133895	0.31651	0.293664		0.560365	0.123516	1	0.0083464	0.472713	0.190549	autophagy related 16 like 1	DAVID
ENSMGAG00000001752	CELA1	1	0	1	0		1	0	1	0		1	0	1	0	1	-5.12548e-15	chymotrypsin like elastase 1 [Source:HGNC Symbol;Acc:HGNC:3308]	ensembl
ENSMGAG00000001753	RNF113A	1	0.0446707	0.0234307	-0.420166		0.809293	0.087034	0.00237825	-0.748798		0.934531	0.0667278	0.0154074	0.53317	0.259804	-0.279518	ring finger protein 113A	ensembl
ENSMGAG00000001754	AGRP	0.157382	2.66247	0.778996	-1.40243		0.182929	2.6437	1	0.459011		0.259478	-1.97188	0.738017	2.07142	1	-0.0952586	agouti related neuropeptide	DAVID
ENSMGAG00000001755	RPL12	0.530326	-0.143353	0.0030734	-0.542856		1.29983e-05	0.563171	0.178136	-0.372637		0.352902	-0.12576	0.345285	0.275804	8.68882e-05	-0.636759	ribosomal protein L12	DAVID
ENSMGAG00000001756	LOC100538523	1	0	1	0.0299119		0.0524909	4.82955	1	0.74085		0.632618	3.72291	0.876768	3.34728	0.920821	-0.736831	tetraspanin-15-like	DAVID
ENSMGAG00000001757	TMEM144	0.806785	-0.193343	0.821053	0.1828		0.00541368	-0.950521	0.907032	-0.232416		1	0.00714946	0.505658	-0.367654	0.685448	0.370226	transmembrane protein 144 [Source:HGNC Symbol;Acc:HGNC:25633]	ensembl
ENSMGAG00000001759	PRKAR1B	0.364524	-0.185391	0.751885	0.110256		0.000907613	-0.493698	0.973708	-0.0935788		0.274061	0.1689	0.822794	-0.123729	0.204439	0.299277	protein kinase cAMP-dependent type I regulatory subunit beta	DAVID
ENSMGAG00000001760	ATP6V0D1	0.717872	-0.108854	0.919124	0.0790287		0.161899	0.215589	0.630788	0.182848		0.102584	0.215304	1	0.029747	1	0.0178299	ATPase H+ transporting V0 subunit d1	DAVID
ENSMGAG00000001761	KCNC4	1	0	1	-2.55407		1	0	1	-0.409732		1	0	1	2.46787	1	2.1445	potassium voltage-gated channel subfamily C member 4	ensembl
ENSMGAG00000001763	NEU2	1	-0.204181	0.821053	-3.43115		0.0158659	3.49375	1	0.0613201		1	-2.28867	1	1.14885	0.04567	-2.2732	neuraminidase 2 [Source:HGNC Symbol;Acc:HGNC:7759]	ensembl
ENSMGAG00000001764	CCDC34	1	0.0416852	0.0644318	-0.509115		1	0.000835801	0.111993	-0.572055		0.275029	-0.227877	0.413927	0.321619	0.561181	-0.228135	coiled-coil domain containing 34 [Source:HGNC Symbol;Acc:HGNC:25079]	ensembl
ENSMGAG00000001765	MYO1F	0.522708	-2.29369	3.16863e-07	-3.82239		1	0.335569	0.42051	-0.652968		1	1.43933	5.3193e-05	2.96269	0.0239695	1.99961	myosin IF	ensembl
ENSMGAG00000001766	GFRA2	0.870871	-3.29043	0.702354	-1.84601		1	0.8508	0.558466	1.30087		1	2.35622	1	0.859424	0.551593	1.33991	GDNF family receptor alpha 2 [Source:HGNC Symbol;Acc:HGNC:4244]	ensembl
ENSMGAG00000001767	SNORC	1	0	1	0		1	0	1	2.14082		1	0	1	0	1	2.14448	secondary ossification center associated regulator of chondrocyte maturation [Source:HGNC Symbol;Acc:HGNC:33763]	ensembl
ENSMGAG00000001768	LOC100545035	1	-0.19626	0.19503	-0.82866		4.12121e-07	1.76762	5.66141e-12	2.82532		0.0305721	-1.13849	0.495452	-0.499936	0.168446	0.577582	C-C motif chemokine 4-like	DAVID
ENSMGAG00000001769	GHRHR	0.870871	-3.29043	1	-0.419602		1	0.317502	0.973708	0.936216		1	2.35623	1	-0.554372	1	0.0772277	growth hormone releasing hormone receptor [Source:HGNC Symbol;Acc:HGNC:4266]	ensembl
ENSMGAG00000001770	MEGF6	0.485355	-0.935411	0.778996	-0.888263		0.529349	0.649927	0.0065986	2.50899		0.590224	-1.27412	0.4099	-1.29995	0.552176	0.578142	multiple EGF like domains 6 [Source:HGNC Symbol;Acc:HGNC:3232]	ensembl
ENSMGAG00000001771	ENSMGAG00000001771	0.680279	0.101422	0.886984	-0.0719368		0.507977	0.114083	0.359486	0.24387		0.47708	0.0997522	0.194747	0.276245	0.00790375	0.427634	pseudogene	ensembl
ENSMGAG00000001772	BBOX1	0.0233365	0.351173	0.000394474	0.666742		9.26544e-09	-0.931232	6.2919e-08	-1.48835		1	-0.0100633	0.260212	-0.322757	0.000819218	-0.854617	gamma-butyrobetaine hydroxylase 1 [Source:HGNC Symbol;Acc:HGNC:964]	ensembl
ENSMGAG00000001774	SLC31A1	0.0476804	-0.391234	0.000173496	0.778275		2.02649e-10	-1.22961	1	-0.0307982		0.057418	0.322202	0.000617	-0.84323	0.294318	0.378022	solute carrier family 31 member 1 [Source:HGNC Symbol;Acc:HGNC:11016]	ensembl
ENSMGAG00000001775	CALB2	1	2.22911	1	0		1	2.47316	1	0		1	-2.29653	1	0	1	-2.54241	calbindin 2	DAVID
ENSMGAG00000001776	BIN2	1	0	1	0		1	0	1	0		1	0	1	0	1	-5.12548e-15	bridging integrator 2 [Source:HGNC Symbol;Acc:HGNC:1053]	ensembl
ENSMGAG00000001778	SELENON	0.924486	-0.0628268	1	-0.015987		0.0810528	-0.22932	0.000522856	-0.66916		0.852599	0.0517177	1	0.00789532	0.00521853	-0.410011	selenoprotein N	DAVID
ENSMGAG00000001779	ENSMGAG00000001779	1	-2.43712	0.954904	1.30432		1	0.287996	0.973708	1.31273		0.397078	4.12284	1	0.27128	0.987806	1.31645	Uncharacterized protein	ensembl
ENSMGAG00000001780	SLC25A14	0.102755	-0.293392	0.00113089	-0.537201		1.5502e-07	0.694728	0.711132	-0.163963		0.116323	0.240037	0.0174407	0.486672	0.0789834	-0.350529	solute carrier family 25 member 14	DAVID
ENSMGAG00000001782	STRADA	0.0501357	-0.279753	0.839854	-0.0850924		0.101017	-0.227917	0.793753	-0.131408		0.0471603	0.209942	1	0.0180847	0.636305	0.137397	STE20 related adaptor alpha [Source:HGNC Symbol;Acc:HGNC:30172]	ensembl
ENSMGAG00000001784	CCL26	0.785599	0.635462	0.954904	1.30964		1	-0.0514482	0.00648191	3.48994		0.113498	-1.77187	0.23884	-2.41475	0.321452	1.13365	C-C motif chemokine ligand 26	DAVID
ENSMGAG00000001787	FBRSL1	7.08017e-08	0.717942	0.199921	-0.224966		1.0562e-21	1.20797	0.267651	0.281009		1	0.0364086	2.09478e-08	0.982137	0.940124	0.076191	Fibrosin like 1	uniprot
ENSMGAG00000001788	ANXA4	6.9652e-05	-0.532147	0.0308156	-0.344957		0.0142474	0.326525	0.329235	0.262124		0.14407	0.191815	1	0.00645241	1	-0.0351625	annexin A4	ensembl
ENSMGAG00000001789	COL6A1	1.34051e-05	-0.628301	0.474325	-0.149337		0.00232024	0.423303	6.30273e-09	1.13511		1.29038e-35	0.874375	0.0680598	0.398648	3.31384e-16	1.13195	collagen type VI alpha 1 chain	DAVID
ENSMGAG00000001791	ENSMGAG00000001791	1	0	1	0		1	0	1	0		1	0	1	0	1	-5.12548e-15	SCY domain-containing protein	ensembl
ENSMGAG00000001792	ENSMGAG00000001792	1	2.22911	1	0		1	0	1	0		1	-2.29652	1	0	1	-5.12548e-15	Uncharacterized protein	ensembl
ENSMGAG00000001793	LPO	1	0	1	-2.56389		1	0	1	-2.55811		1	0	1	2.4781	1	-5.12548e-15	lactoperoxidase	ensembl
ENSMGAG00000001795	VIPR1	1	0	0.494767	-3.96911		1	0	0.536827	-3.96142		1	0	0.556762	3.87152	1	-5.12548e-15	vasoactive intestinal peptide receptor 1 [Source:HGNC Symbol;Acc:HGNC:12694]	ensembl
ENSMGAG00000001796	PRPF4	0.350565	0.173515	1	-0.0143412		1	-0.0352283	0.668934	-0.16918		0.483972	-0.11948	1	0.0710061	1	-0.040934	pre-mRNA processing factor 4 [Source:HGNC Symbol;Acc:HGNC:17349]	ensembl
ENSMGAG00000001797	LOC100541369	0.982204	-0.435285	0.0188718	-1.64156		0.122663	1.07125	0.388208	-0.866596		0.968576	-0.403605	0.458203	0.809291	0.214367	-1.10601	interferon-induced guanylate-binding protein 1-like	DAVID
ENSMGAG00000001798	SLC5A12	1	0	1	0		1	0	1	0		1	0	1	0	1	-5.12548e-15	solute carrier family 5 member 12 [Source:HGNC Symbol;Acc:HGNC:28750]	ensembl
ENSMGAG00000001799	KCNU1	1	0	0.167961	-4.36273		1	2.47316	0.503262	-2.2212		1	0	0.345016	4.26392	1	-0.40739	potassium calcium-activated channel subfamily U member 1 [Source:HGNC Symbol;Acc:HGNC:18867]	ensembl
ENSMGAG00000001800	RXFP1	1	-0.207898	0.821053	-3.4404		1	-2.19696	0.847329	-3.43502		1	-2.29651	1	1.14706	1	-5.12548e-15	relaxin family peptide receptor 1 [Source:HGNC Symbol;Acc:HGNC:19718]	ensembl
ENSMGAG00000001801	RBMX2	0.277017	-0.201309	0.920993	-0.0699511		0.629882	0.129417	0.270022	-0.308928		0.00268704	0.318407	0.519065	0.188634	0.44435	-0.225858	RNA binding motif protein X-linked 2	uniprot
ENSMGAG00000001802	MAN1C1	0.955982	0.0665167	0.996167	-0.0598934		1.57541e-10	0.78976	0.257492	0.300623		0.165532	0.189769	0.158355	0.319177	0.599724	-0.147977	mannosidase alpha class 1C member 1	DAVID
ENSMGAG00000001803	ADAMTS10	1.66809e-06	-1.131	1.31998e-72	-2.70892		1.38007e-06	0.927091	0.0017067	0.676173		0.00221235	0.756407	4.08408e-30	2.33642	1.05671e-47	2.10754	ADAM metallopeptidase with thrombospondin type 1 motif 10	ensembl
ENSMGAG00000001804	CELF6	0.327344	0.359164	0.439457	0.264489		0.023076	0.550442	0.341578	0.420548		0.983101	-0.116439	1	-0.0198991	0.981077	-0.125788	CUGBP Elav-like family member 6	ensembl
ENSMGAG00000001805	ENSMGAG00000001805	1	-0.0151805	0.999628	-0.16854		0.0106413	0.860288	0.195743	0.657885		1	-0.136129	1	0.0178321	0.987806	-0.164555	Microtubule-associated protein	ensembl
ENSMGAG00000001806	TRIP13	0.11883	-0.308315	0.45291	-0.251563		2.27701e-05	-0.75699	0.969848	-0.131648		1.5749e-08	-0.835862	0.000224439	-0.891178	0.55325	-0.246559	thyroid hormone receptor interactor 13 [Source:HGNC Symbol;Acc:HGNC:12307]	ensembl
ENSMGAG00000001807	SARNP	0.724814	-0.124424	0.00188449	0.590109		0.0162638	-0.416589	0.374118	0.317499		0.934094	-0.0683307	0.000575137	-0.779017	1	-0.0243449	SAP domain containing ribonucleoprotein	DAVID
ENSMGAG00000001808	RAB33A	1	0.0150274	0.000615753	-1.63517		1.28234e-09	2.61164	1	-0.248647		0.928603	0.308004	0.000228682	1.96165	0.237873	-0.876055	RAB33A, member RAS oncogene family	uniprot
ENSMGAG00000001809	CCDC47	1	0.0413884	1	-0.0157576		0.582116	0.116507	0.966801	0.0824765		0.00475742	-0.272583	0.426263	-0.212687	0.228418	-0.223763	coiled-coil domain containing 47 [Source:HGNC Symbol;Acc:HGNC:24856]	ensembl
ENSMGAG00000001810	AK6	0.00779677	-0.42892	1	-0.051845		0.00163138	-0.477217	0.0515484	-0.470842		6.07446e-08	0.584327	0.477723	0.208573	0.352211	0.238259	adenylate kinase 6	DAVID
ENSMGAG00000001811	TNNI1	6.72897e-157	-3.16189	0	-3.47943	x	6.06235e-46	2.34172	1	0.043276		2.202e-48	1.70256	5.86126e-48	2.02242	0.13302	-0.253205	troponin I1, slow skeletal type [Source:HGNC Symbol;Acc:HGNC:11945]	ensembl
ENSMGAG00000001812	LOC100546874	1	0	1	0		1	0	1	0		1	0	1	0	1	-5.12548e-15	cytochrome P450 2W1-like	DAVID
ENSMGAG00000001813	ARHGEF16	0.199871	-0.890295	0.193413	-0.974203		0.0386123	0.951633	0.50756	0.598448		1	-0.236326	1	-0.148011	0.48187	-0.476283	Rho guanine nucleotide exchange factor 16 [Source:HGNC Symbol;Acc:HGNC:15515]	ensembl
ENSMGAG00000001814	KRT8	1	0.251724	1	0.267769		1	0.148397	0.595503	-1.16004		0.968563	0.548297	0.99954	0.534744	0.941011	-0.754781	keratin, type II cytoskeletal 8	ensembl
ENSMGAG00000001815	ENSMGAG00000001815	1	0	1	0		1	0	1	0		1	0	1	0	1	-5.12548e-15	Uncharacterized protein	ensembl
ENSMGAG00000001817	HSD11B2	0.00709202	-1.46212	5.62367e-18	-2.35221		0.00470788	1.07761	1	-0.0768543		0.00112871	1.61429	1.11702e-15	2.50424	2.3413e-05	1.37054	Hydroxysteroid 11-beta dehydrogenase 2	uniprot
ENSMGAG00000001818	LOC100547030	1	2.22911	1	0.76937		1	2.48319	1	0.0677718		0.625377	2.15539	0.876768	3.32737	0.987806	0.940319	cytochrome P450 2W1-like	DAVID
ENSMGAG00000001819	WDR31	0.584667	-0.873341	0.188487	2.25123		0.056724	-2.83205	1	0.399077		1	0.258162	0.0865856	-2.8341	1	0.415904	WD repeat domain 31 [Source:HGNC Symbol;Acc:HGNC:21421]	ensembl
ENSMGAG00000001820	ERGIC3	0.00368626	-0.455598	0.451628	0.157698		0.310404	-0.186719	0.425409	0.229262		0.606355	0.0951919	0.0118505	-0.515455	0.942826	-0.0764544	ERGIC and golgi 3 [Source:HGNC Symbol;Acc:HGNC:15927]	ensembl
ENSMGAG00000001821	ENSMGAG00000001821	0.0583097	0.427069	0.235439	0.28647		0.167632	0.362287	0.0564665	-0.636841		0.00154438	0.481021	0.0195946	0.625333	0.371039	-0.350473	Amino_oxidase domain-containing protein	ensembl
ENSMGAG00000001822	DDX42	1	0.0284295	0.970428	-0.0674641		0.19705	0.188524	0.01935	0.547129		1	-0.0323198	1	0.0662689	0.00775272	0.446889	DEAD-box helicase 42	ensembl
ENSMGAG00000001823	UNC5D	1	0.253017	0.954904	1.30047		1	0.137078	0.0445079	2.94734		0.511321	-1.20125	0.356747	-2.22172	0.862035	0.594299	unc-5 netrin receptor D [Source:HGNC Symbol;Acc:HGNC:18634]	ensembl
ENSMGAG00000001825	NEMP1	0.137623	0.319422	0.382837	-0.239769		0.0406559	0.409596	0.087901	-0.565679		0.163934	-0.269303	0.377641	0.291136	0.0132412	-0.664122	nuclear envelope integral membrane protein 1	ensembl
ENSMGAG00000001826	MTG1	0.202489	0.214002	0.0105443	-0.525853		3.55244e-06	0.554473	4.68893e-06	-1.10831		1	0.0492971	0.000132441	0.790124	3.71335e-06	-0.850083	mitochondrial ribosome associated GTPase 1	DAVID
ENSMGAG00000001827	KCNIP1	0.502086	-0.150543	0.356411	0.191009		7.65981e-36	-1.83293	3.35335e-30	-2.4654		2.5928e-10	0.553991	0.477556	0.213709	0.148822	-0.395479	potassium voltage-gated channel interacting protein 1 [Source:HGNC Symbol;Acc:HGNC:15521]	ensembl
ENSMGAG00000001828	MARS2	0.0752201	-0.406509	0.000683369	-0.794451		4.39384e-06	0.781065	1	-0.0759269		1	-0.00536251	0.241267	0.386459	0.117667	-0.451718	methionyl-tRNA synthetase 2, mitochondrial	DAVID
ENSMGAG00000001831	SNRNP200	0.520656	0.140158	0.000547509	-0.478635		6.1875e-08	0.62685	0.978545	-0.076391		0.388012	-0.124772	0.0063562	0.496622	0.335606	-0.184593	small nuclear ribonucleoprotein U5 subunit 200	DAVID
ENSMGAG00000001832	ARIH1	0.257393	-0.186245	0.0125552	-0.37909		0.000219609	0.425437	0.406217	0.226931		1	-0.0142196	0.498851	0.181398	1	0.00514368	ariadne RBR E3 ubiquitin protein ligase 1 [Source:HGNC Symbol;Acc:HGNC:689]	ensembl
ENSMGAG00000001837	ENSMGAG00000001837	0.0447939	-0.307655	0.0236265	0.394749		0.152849	-0.228241	3.39546e-07	1.09976		2.53619e-07	0.572442	0.790897	-0.125096	3.53449e-12	1.22509	Uncharacterized protein	ensembl
ENSMGAG00000001839	CEP250	0.550356	0.145379	0.594691	0.136199		0.361706	0.160495	1	0.0739873		0.192143	0.174998	0.553849	0.187634	0.744556	0.124345	centrosomal protein 250 [Source:HGNC Symbol;Acc:HGNC:1859]	ensembl
ENSMGAG00000001841	RAB11FIP1	0.708818	0.101551	0.0321172	0.340566		4.77556e-05	-0.502325	0.798781	-0.129314		1	-0.0289226	0.253069	-0.263607	0.669024	0.131035	RAB11 family interacting protein 1 [Source:HGNC Symbol;Acc:HGNC:30265]	ensembl
ENSMGAG00000001842	LAD1	1.39838e-08	-2.46062	1.12361e-15	-2.47934	x	5.25429e-61	2.91728	0.762441	-0.196612		1.35235e-06	2.45275	1.86977e-16	2.47481	0.00700149	-0.612173	ladinin 1 [Source:HGNC Symbol;Acc:HGNC:6472]	ensembl
ENSMGAG00000001844	LOC100551326	1	0.104296	4.29588e-07	1.47093		4.48107e-07	-1.80703	8.76435e-05	-2.20871		0.75852	0.162845	0.00216576	-1.20602	0.015747	-1.58322	kazal-type serine protease inhibitor domain-containing protein 1-like	DAVID
ENSMGAG00000001845	MACO1	0.00357817	-0.377231	2.5027e-08	-0.760397		0.236797	0.163453	0.00521163	-0.563873		0.282168	0.135921	0.00320305	0.5215	0.356692	-0.18341	macoilin 1 [Source:HGNC Symbol;Acc:HGNC:25572]	ensembl
ENSMGAG00000001846	SCN3B	1.05135e-12	1.99286	3.46239e-11	1.88233		0.760055	-0.345472	1	-0.115492		0.633626	-0.179887	1	-0.0581917	1	0.191388	sodium voltage-gated channel beta subunit 3 [Source:HGNC Symbol;Acc:HGNC:20665]	ensembl
ENSMGAG00000001847	ENSMGAG00000001847	0.608937	-0.438588	1	0.00605581		0.241534	-0.867829	0.62876	0.450815		0.233778	0.70288	0.955017	0.261777	0.00667165	1.6055	Polypeptide N-acetylgalactosaminyltransferase (EC 2.4.1.-) (Protein-UDP acetylgalactosaminyltransferase)	ensembl
ENSMGAG00000001848	AIFM1	0.162918	-0.237285	0.306016	-0.188739		0.290806	0.171469	0.132205	-0.349861		0.000279035	0.326205	0.234038	0.279692	0.247509	-0.218593	apoptosis inducing factor, mitochondria associated 1	DAVID
ENSMGAG00000001849	ECHS1	0.00462492	-0.415506	6.10434e-05	-0.80429		1.24729e-08	0.682237	0.0487181	-0.554104		0.672502	0.110918	0.0397985	0.500437	8.38004e-05	-0.713913	enoyl-CoA hydratase, short chain 1	DAVID
ENSMGAG00000001851	BSPRY	0.962958	-0.463436	0.0413755	-1.39219		1	0.247476	0.528245	-0.657401		1	-0.0399064	0.326447	0.891986	1	0.013311	B-box and SPRY domain containing [Source:HGNC Symbol;Acc:HGNC:18232]	ensembl
ENSMGAG00000001852	FANCL	0.334725	-0.237102	0.453191	-0.244322		1	-0.0723438	0.816312	-0.197205		0.0917086	-0.330322	0.337019	-0.321592	0.19536	-0.426452	FA complementation group L	ensembl
ENSMGAG00000001853	BRD9	0.793076	0.105293	0.00229138	-0.561121		0.705111	0.106413	0.0402127	-0.562329		0.994674	-0.0600183	0.005406	0.608532	1	-0.0381977	bromodomain containing 9 [Source:HGNC Symbol;Acc:HGNC:25818]	ensembl
ENSMGAG00000001855	ALAD	0.0219652	-0.402982	0.496555	0.189409		0.937443	-0.0769946	0.329892	0.348007		0.49588	0.161796	0.0835702	-0.428107	1	0.0197733	aminolevulinate dehydratase [Source:HGNC Symbol;Acc:HGNC:395]	ensembl
ENSMGAG00000001856	GOT2	0.0169421	-0.304918	0.00664746	-0.41257		0.809293	-0.0668095	0.000209679	-0.761149		0.307268	0.12374	0.316406	0.233708	0.00608044	-0.438225	glutamic-oxaloacetic transaminase 2	DAVID
ENSMGAG00000001857	PRDM16	1	2.22911	1	0		0.809293	3.33431	0.218514	4.40889		1	-2.29651	1	0	0.843043	1.0008	PR/SET domain 16 [Source:HGNC Symbol;Acc:HGNC:14000]	ensembl
ENSMGAG00000001858	GABRP	1.01749e-05	1.40445	0.0052011	0.893212		0.510499	-0.456899	0.0185918	-1.19062		6.56809e-05	0.853803	0.00244403	1.3688	0.340149	0.664369	gamma-aminobutyric acid type A receptor subunit pi	ensembl
ENSMGAG00000001859	ANO3	0.0270508	-0.619702	0.0135081	-0.746868		3.61091e-11	-2.10333	0.481179	0.367817		1	-0.0663984	1	0.0646135	3.18886e-11	2.5623	anoctamin 3 [Source:HGNC Symbol;Acc:HGNC:14004]	ensembl
ENSMGAG00000001860	ABHD8	1	-0.0981542	1	0.191667		1	0.174	1	-0.294302		1	0.067976	1	-0.218314	1	-0.658213	abhydrolase domain containing 8 [Source:HGNC Symbol;Acc:HGNC:23759]	ensembl
ENSMGAG00000001861	BRF2	0.171403	0.404411	0.927024	0.113788		1	0.073288	0.0931503	-0.597621		0.370339	0.249713	0.113987	0.544952	1	-0.105939	BRF2 RNA polymerase III transcription initiation factor subunit [Source:HGNC Symbol;Acc:HGNC:17298]	ensembl
ENSMGAG00000001863	LOC100542877	1	-2.42441	0.0558262	-4.92419		1	1.16667	0.353691	1.19049		1	0	0.237922	2.63446	0.0251286	2.6908	tyrosine-protein kinase ZAP-70	DAVID
ENSMGAG00000001865	TUBGCP2	1	0.0401275	0.717171	0.103573		1	0.0226643	1	-0.036474		0.535516	0.0978228	1	0.0361526	1	0.000310542	tubulin gamma complex associated protein 2	ensembl
ENSMGAG00000001866	LOC100543646	1	0	1	0		1	0	1	0		1	0	1	0	1	-5.12548e-15	parathyroid hormone/parathyroid hormone-related peptide receptor-like	DAVID
ENSMGAG00000001867	LOC100548108	1	2.21979	1	0		0.809293	3.33432	1	0		1	-2.2887	1	0	0.862035	-3.40963	1-acyl-sn-glycerol-3-phosphate acyltransferase alpha-like	DAVID
ENSMGAG00000001868	TNNT2	0	-2.57853	0	-2.71866	x	5.06994e-32	1.29177	0.0136829	-0.50331		1.64644e-28	1.35424	1.62068e-20	1.49665	0.0887577	-0.275707	troponin T2, cardiac type [Source:NCBI gene (formerly Entrezgene);Acc:100303665]	ensembl
ENSMGAG00000001869	GRAMD1B	1	-0.0715502	0.996893	0.0867371		0.756057	-0.132758	4.72215e-07	1.37723		0.271848	0.219934	1	0.0689727	6.09386e-14	1.59914	GRAM domain containing 1B [Source:HGNC Symbol;Acc:HGNC:29214]	ensembl
ENSMGAG00000001870	C3orf18	8.98167e-07	0.728055	3.55431e-06	0.954557		5.3581e-08	-1.03498	0.504466	0.289595		0.0516679	-0.250619	0.110911	-0.469481	0.000347388	0.878286	chromosome 3 open reading frame 18 [Source:HGNC Symbol;Acc:HGNC:24837]	ensembl
ENSMGAG00000001871	ADGRA2	0.190393	0.377629	0.885912	-0.130751		0.993687	-0.0988294	0.739864	0.224784		0.00716299	-0.575875	1	-0.0627038	0.537715	0.280634	adhesion G protein-coupled receptor A2 [Source:HGNC Symbol;Acc:HGNC:17849]	ensembl
ENSMGAG00000001872	VRK2	0.158786	0.226365	0.0569606	0.317041		0.0318017	-0.309012	0.00353172	-0.652165		0.055434	0.216559	0.755901	0.129315	0.492843	-0.190912	VRK serine/threonine kinase 2	uniprot
ENSMGAG00000001873	ENSMGAG00000001873	1.42856e-07	-3.23893	1.70277e-118	-7.34148	x	9.08141e-218	6.27373	8.65758e-32	2.20197	x	1	-0.480584	3.37169e-54	3.64249	0.0115358	-0.397161	Uncharacterized protein	ensembl
ENSMGAG00000001874	KCNJ13	1	0	1	0		1	0	1	0		1	0	1	0	1	-5.12548e-15	potassium inwardly rectifying channel subfamily J member 13	ensembl
ENSMGAG00000001875	RASAL3	1	0	1	0		1	0	1	0		1	0	1	0	1	-5.12548e-15	RAS protein activator like 3 [Source:HGNC Symbol;Acc:HGNC:26129]	ensembl
ENSMGAG00000001876	BBS4	0.509643	0.207398	0.242941	0.358783		1	0.045452	0.913107	0.157815		0.196864	0.265255	1	0.118514	0.546609	0.254715	Bardet-Biedl syndrome 4 [Source:HGNC Symbol;Acc:HGNC:969]	ensembl
ENSMGAG00000001877	SLC38A7	1.05841e-05	0.769883	5.82502e-14	1.26474		0.00114256	-0.609416	0.556705	0.229237		2.68226e-06	0.522086	1	0.0323977	4.97509e-06	0.891691	solute carrier family 38 member 7	ensembl
ENSMGAG00000001879	EPX	1	0	1	0		1	0	1	0		1	0	1	0	1	-5.12548e-15	Eosinophil peroxidase	uniprot
ENSMGAG00000001880	RHCE	0.12447	0.672876	1	0.0625748		1	-0.0921495	0.0279741	-1.23154		1	0.00504218	0.313055	0.61898	0.608088	-0.491248	Rh blood group CcEe antigens	ensembl
ENSMGAG00000001881	LOC100542638	1	0.0173131	0.0318858	-0.622959		7.86753e-16	1.8296	0.0431216	0.688558		0.539215	0.330315	0.00230563	0.974179	0.864808	-0.146596	BCL-6 corepressor-like protein 1	DAVID
ENSMGAG00000001882	HEMK1	0.0752055	0.311128	0.143596	0.277275		1	0.0148427	0.00542032	-0.688688		0.0847874	0.215362	0.387493	0.251519	0.0457765	-0.428698	HemK methyltransferase family member 1	ensembl
ENSMGAG00000001883	ENSMGAG00000001883	4.04935e-12	1.66725	1.14412e-09	1.63962		0.0128787	-1.06681	0.000833077	-1.66171		1	0.0280957	1	0.0631379	0.629504	-0.51231	Uncharacterized protein	ensembl
ENSMGAG00000001884	ENSMGAG00000001884	0.000111673	-6.41637	6.34148e-18	-8.66491	x	1.24222e-173	6.6068	1.75354e-64	4.0869	x	1	0	6.73011e-06	2.44206	1	-0.0466783	Myosin motor domain-containing protein	ensembl
ENSMGAG00000001885	UBE2R2	0.314615	-0.209895	0.845531	0.0963835		0.413542	0.167063	0.00458363	0.671066		0.0727392	0.258272	1	-0.0442181	0.0123016	0.481658	ubiquitin conjugating enzyme E2 R2	ensembl
ENSMGAG00000001886	EFHD1	0.0670223	-0.269998	1.07976e-10	1.03494		0.000606985	-0.432649	0.00939786	0.603525		7.92499e-11	0.540664	0.000105708	-0.761512	0.109366	0.297417	EF-hand domain family member D1	ensembl
ENSMGAG00000001887	RGS3	0.151733	-0.300798	0.0317448	-0.429207		0.0574396	0.335381	1	0.0544493		0.561434	0.151	0.330424	0.28272	1	0.0233597	regulator of G protein signaling 3 [Source:HGNC Symbol;Acc:HGNC:9999]	ensembl
ENSMGAG00000001888	CDC14B	0.310298	0.35805	0.024624	0.695138		7.56356e-05	-1.40396	1	0.072669		0.387262	-0.286105	0.146672	-0.61514	0.0778162	0.880411	cell division cycle 14B	DAVID
ENSMGAG00000001891	CLMP	2.2947e-17	1.12169	8.23612e-12	1.26417		0.00012294	-0.679377	6.06919e-06	1.16709		9.42729e-10	-0.631898	0.000921044	-0.770733	4.59312e-07	1.10018	CXADR like membrane protein [Source:HGNC Symbol;Acc:HGNC:24039]	ensembl
ENSMGAG00000001892	LOC100546529	0.598352	-0.903491	0.834563	-0.818326		0.0543845	-4.886	0.602848	-1.17993		1	-0.240307	1	-0.31776	0.542633	3.49046	muellerian-inhibiting factor-like	DAVID
ENSMGAG00000001893	ETFDH	0.712223	-0.0996784	0.0654618	0.299692		0.956269	-0.0498181	1	-0.0270918		0.306601	0.133855	0.242264	-0.262345	0.291746	-0.217061	electron transfer flavoprotein dehydrogenase [Source:HGNC Symbol;Acc:HGNC:3483]	ensembl
ENSMGAG00000001894	LOC100544252	0.0142385	0.393074	0.00180306	0.53796		0.430327	0.148725	7.88863e-07	1.08679		1	0.0219306	0.876768	-0.119102	2.91908e-08	0.83999	protocadherin gamma-C5-like	DAVID
ENSMGAG00000001895	TPPP	1	0.024113	0.0611435	0.74304		0.0179539	0.658539	5.08575e-05	1.74682		0.0307679	-0.609207	0.00109869	-1.31739	0.827192	-0.208	tubulin polymerization promoting protein [Source:HGNC Symbol;Acc:HGNC:24164]	ensembl
ENSMGAG00000001896	TTC34	1	0	1	0		1	0	1	0		1	0	1	0	1	-5.12548e-15	tetratricopeptide repeat domain 34 [Source:HGNC Symbol;Acc:HGNC:34297]	ensembl
ENSMGAG00000001897	ADPGK	1	-0.00178354	0.487491	0.201473		1	-0.0235112	0.00835549	0.730043		0.237457	-0.217554	0.133975	-0.417017	0.175622	0.357762	ADP dependent glucokinase [Source:HGNC Symbol;Acc:HGNC:25250]	ensembl
ENSMGAG00000001900	MMEL1	1	0	1	-2.55408		1	0	1	-2.54726		1	0	1	2.46788	1	-5.12548e-15	membrane metalloendopeptidase like 1 [Source:HGNC Symbol;Acc:HGNC:14668]	ensembl
ENSMGAG00000001901	NOC4L	1	0.0376454	0.776751	-0.100662		1	0.00399053	0.313003	-0.280265		0.135834	-0.206246	1	-0.0654145	0.0922335	-0.327163	nucleolar complex associated 4 homolog	DAVID
ENSMGAG00000001904	PLPBP	1	-0.00561612	0.732384	-0.124757		0.087836	0.243991	0.434608	-0.258019		0.233777	-0.177894	1	-0.0581679	0.00225124	-0.538067	pyridoxal phosphate binding protein [Source:HGNC Symbol;Acc:HGNC:9457]	ensembl
ENSMGAG00000001905	PAK4	0.014864	0.412476	0.634352	0.144404		5.25414e-05	0.568425	0.35411	0.299113		0.110687	-0.235857	1	0.0353108	0.411299	-0.212477	p21 (RAC1) activated kinase 4	ensembl
ENSMGAG00000001906	ENSMGAG00000001909	0.222899	-0.194968	0.0509152	0.387882		8.80122e-06	-0.525441	0.000296448	0.864156		0.50517	-0.111928	0.000873397	-0.690064	2.37998e-05	0.721224	TSPO associated protein 1	ensembl
ENSMGAG00000001907	LINGO3	1	-2.42438	0.518152	-3.98672		0.0160879	3.49565	0.604593	1.16001		1	0	1	1.70317	0.766699	-0.630183	leucine rich repeat and Ig domain containing 3	DAVID
ENSMGAG00000001908	CNOT1	0.00823566	0.332433	0.119908	0.24501		0.635382	0.0908435	0.0427394	0.431222		0.0271362	-0.19375	0.843282	-0.103241	0.12346	0.259182	CCR4-NOT transcription complex subunit 1	ensembl
ENSMGAG00000001909	ENSMGAG00000001909	0.88079	-0.08721	0.943729	0.0995246		1	0.027474	0.0284169	0.67461		0.695437	0.105586	1	-0.0757664	0.00642346	0.593276	TSPO associated protein 1 ortholog	ensembl
ENSMGAG00000001910	ADAM8	0.0172036	-0.360923	0.0120008	-0.374161		0.245183	-0.178381	1	-0.0682669		1	0.00543317	1	0.0219197	0.517712	0.153766	ADAM metallopeptidase domain 8 [Source:HGNC Symbol;Acc:HGNC:215]	ensembl
ENSMGAG00000001911	SCLY	3.23707e-05	-0.665855	1.17024e-05	-0.787121		3.06477e-10	0.847834	0.769003	0.156029		0.752378	0.114167	0.410073	0.239449	0.0237719	-0.430588	selenocysteine lyase	ensembl
ENSMGAG00000001915	NEO1	0.0122144	0.451062	2.45402e-07	1.05455		0.00837315	-0.473493	3.50549e-05	1.15846		0.166361	-0.186522	0.0040423	-0.78325	1.5686e-05	0.869032	neogenin 1 [Source:HGNC Symbol;Acc:HGNC:7754]	ensembl
ENSMGAG00000001916	UTP14A	0.645728	0.115017	0.0406953	-0.356018		2.88873e-07	0.601617	0.868788	-0.112822		0.00394224	-0.306652	0.616249	0.166388	0.00113249	-0.526241	UTP14A small subunit processome component	DAVID
ENSMGAG00000001918	KCNMB1	0.0149823	-0.520912	0.0121304	-0.72541		0.000444231	0.634709	1	-0.0450618		1.05389e-11	-1.23175	0.000296059	-1.02677	2.91e-13	-1.68283	potassium calcium-activated channel subfamily M regulatory beta subunit 1 [Source:HGNC Symbol;Acc:HGNC:6285]	ensembl
ENSMGAG00000001919	ACTL9	1	0	1	0		1	0	1	0		1	0	1	0	1	-5.12548e-15	actin-like protein 9	ensembl
ENSMGAG00000001920	CIAO1	0.18918	-0.2704	0.131544	-0.304042		0.0760408	-0.312306	0.0156537	-0.737384		0.443213	0.163563	0.552938	0.199061	0.704413	-0.204354	cytosolic iron-sulfur assembly component 1	DAVID
ENSMGAG00000001922	GDF5	0.996467	-1.60183	0.518142	-3.98671		1	-0.210259	1	-0.131056		1	-2.2965	1	0.328878	1	0.447013	growth differentiation factor 5 [Source:HGNC Symbol;Acc:HGNC:4220]	ensembl
ENSMGAG00000001923	LOC100546378	0.279541	-0.173969	4.3803e-06	-0.707986		1.08976e-23	1.0385	0.90797	-0.10452		4.84846e-07	-0.432454	0.876768	0.103486	3.80514e-11	-1.01682	AN1-type zinc finger protein 5-like	DAVID
ENSMGAG00000001924	CCDC85A	1	2.21977	0.821053	2.96886		0.809293	3.3343	1	0		1	0.917922	1	0	0.862035	-3.40964	coiled-coil domain containing 85A	DAVID
ENSMGAG00000001925	ERLIN2	0.803756	-0.0794548	0.00118215	0.54021		1.0923e-12	-0.78067	0.46408	0.240889		0.484968	-0.0942355	0.000233499	-0.710345	0.0726411	0.33285	ER lipid raft associated 2 [Source:HGNC Symbol;Acc:HGNC:1356]	ensembl
ENSMGAG00000001926	LCP2	1	0	1	0		1	0	1	0		1	0	1	0	1	-5.12548e-15	lymphocyte cytosolic protein 2 [Source:HGNC Symbol;Acc:HGNC:6529]	ensembl
ENSMGAG00000001927	UBAP1	1	0.0616409	0.0179867	0.429323		0.0537605	-0.355462	1	-0.027053		5.75836e-07	0.580313	0.515303	0.215707	0.0211345	0.566068	ubiquitin associated protein 1 [Source:HGNC Symbol;Acc:HGNC:12461]	ensembl
ENSMGAG00000001929	HSPA8	0.159819	-0.242803	1	0.0130184		0.478049	-0.13479	0.867693	0.103222		0.000269533	-0.310839	0.00435146	-0.5642	0.0480698	-0.303532	heat shock protein family A (Hsp70) member 8 [Source:HGNC Symbol;Acc:HGNC:5241]	ensembl
ENSMGAG00000001932	ANKRA2	1	-0.0505858	0.209314	0.22576		0.696315	-0.0903696	0.717696	0.148473		1.32531e-05	0.431209	0.621931	0.1578	0.0135866	0.419577	ankyrin repeat family A member 2 [Source:HGNC Symbol;Acc:HGNC:13208]	ensembl
ENSMGAG00000001933	CISH	0.515622	0.187673	2.48387e-13	1.35333		4.97235e-11	-1.22434	0.232272	0.393346		0.0744999	0.246365	0.00035908	-0.912934	0.000809971	0.725667	Cytokine-inducible SH2-containing protein	uniprot
ENSMGAG00000001934	SLC35G2	1.90614e-07	-0.768033	3.9459e-09	-0.955401		3.41417e-12	0.863554	0.31816	0.274268		0.625057	0.126226	0.181598	0.314451	0.205338	-0.25163	solute carrier family 35 member G2	ensembl
ENSMGAG00000001935	NPL	0.236247	0.445883	1	-0.105441		0.0710416	-0.790496	0.0628717	-0.947834		1	0.0135368	0.217234	0.568219	0.668227	0.432016	N-acetylneuraminate pyruvate lyase	ensembl
ENSMGAG00000001936	EP400	1.73757e-06	0.642724	0.288206	0.243693		0.0502932	0.288221	0.0331181	0.565499		0.031386	-0.228771	0.683084	0.174442	0.0128337	0.47225	E1A binding protein p400	ensembl
ENSMGAG00000001937	UTP15	0.534149	-0.131312	0.657993	-0.115139		0.786238	0.0774429	1	0.00717693		0.000436514	0.342209	0.111021	0.327904	0.116025	0.280439	UTP15 small subunit processome component [Source:HGNC Symbol;Acc:HGNC:25758]	ensembl
ENSMGAG00000001938	LOC100547687	0.132875	0.268466	0.64171	0.133015		0.776845	-0.0974233	1	0.0362258		0.758965	0.0887039	0.432762	0.226898	0.112548	0.382539	cohesin subunit SA-1	DAVID
ENSMGAG00000001939	LOC100543634	1	2.2291	0.821053	-3.43114		1	0	0.847329	-3.42426		1	-2.29649	0.876768	3.33705	1	-5.12548e-15	PCTP-like protein	DAVID
ENSMGAG00000001940	EFEMP1	0.367348	-0.525558	1.23798e-11	3.01788		0.000194264	-2.31521	1	0.316009		2.59538e-08	1.71555	0.0046136	-1.81944	0.537978	0.83589	EGF containing fibulin extracellular matrix protein 1	uniprot
ENSMGAG00000001941	MYL4	0.51019	-0.211745	0.0627667	-0.449492		2.60822e-12	1.10879	0.00138999	-0.984539		1	0.0382226	0.411311	0.277276	3.29664e-15	-1.79584	myosin light chain 4	DAVID
ENSMGAG00000001942	ENSMGAG00000001942	1	-0.232607	1	0		1	0.315624	1	0		0.927813	-3.14396	0.876768	-3.04179	0.862035	-3.41844	Uncharacterized protein	ensembl
ENSMGAG00000001943	LRRC14B	0.108937	-2.43017	1.67803e-07	-3.53101		0.303487	1.01703	1	-0.156878		1	0.977241	0.000796652	2.08801	0.181352	0.938567	leucine rich repeat containing 14B	ensembl
ENSMGAG00000001944	JHY	1	-0.36443	1	-0.419627		0.883561	0.368046	0.230873	2.26303		0.0479791	-3.10216	0.0629974	-2.95911	0.343594	-1.06836	junctional cadherin complex regulator [Source:HGNC Symbol;Acc:HGNC:26288]	ensembl
ENSMGAG00000001945	SLC19A1	0.338671	0.185994	0.428918	0.206493		0.00712983	-0.4059	0.0534161	-0.555303		0.00524739	-0.338363	0.161102	-0.357232	0.0339343	-0.485383	solute carrier family 19 member 1 [Source:HGNC Symbol;Acc:HGNC:10937]	ensembl
ENSMGAG00000001946	FNIP2	0.0172111	0.427307	0.00113089	0.691944		0.896401	0.0849441	0.00132856	1.02719		0.394582	0.165311	1	-0.0921481	0.000976542	0.870104	folliculin interacting protein 2 [Source:HGNC Symbol;Acc:HGNC:29280]	ensembl
ENSMGAG00000001947	LOC104914671	1	0	1	0		1	0	1	0		1	0	1	0	1	-5.12548e-15	uncharacterized LOC104914671	DAVID
ENSMGAG00000001948	ENSMGAG00000001948	0.83474	-1.45942	1	-0.494831		1	0.0247809	0.50941	-2.21674		1	0.985843	1	0.0214732	0.758752	-2.19761	pseudogene	ensembl
ENSMGAG00000001949	COL15A1	0.00995746	0.585624	0.00016547	1.11604		0.143274	-0.439569	0.271399	0.621699		0.0238091	-0.446575	0.00889639	-0.970109	1	0.112967	Collagen type XV alpha 1 chain	uniprot
ENSMGAG00000001950	SF3A2	0.0198916	0.334327	0.39726	0.173528		0.0223552	0.314206	1	-0.023317		0.00251845	-0.295791	0.740765	-0.132819	0.0165524	-0.447924	splicing factor 3a subunit 2	ensembl
ENSMGAG00000001951	CRTAM	1	0	1	0		1	0	1	0		1	0	1	0	1	-5.12548e-15	cytotoxic and regulatory T cell molecule [Source:HGNC Symbol;Acc:HGNC:24313]	ensembl
ENSMGAG00000001952	PNPT1	0.915177	-0.0752948	0.141781	0.288639		1.32328e-11	-0.953536	0.0118649	-0.611622		1	0.000933034	0.10524	-0.358978	1	0.00658877	polyribonucleotide nucleotidyltransferase 1 [Source:HGNC Symbol;Acc:HGNC:23166]	ensembl
ENSMGAG00000001953	ZDHHC9	0.0188064	-0.355558	5.80186e-05	-0.659928		1.73745e-15	0.932456	0.506485	0.214901		0.196475	-0.203342	0.88668	0.101558	0.000395142	-0.592951	zinc finger DHHC-type containing 9	DAVID
ENSMGAG00000001954	ENSMGAG00000001954	1	0	1	0		1	0	1	2.1311		1	0	1	0	1	2.1344	Uncharacterized protein	ensembl
ENSMGAG00000001956	FAM83C	0.0411827	-0.34689	0.100715	0.333573		0.859397	-0.079997	0.528912	0.241096		0.0444753	0.283385	0.102931	-0.39235	1	-0.0491215	family with sequence similarity 83 member C [Source:HGNC Symbol;Acc:HGNC:16121]	ensembl
ENSMGAG00000001957	SLC9A5	1	-0.116816	0.723851	-0.522652		0.150662	1.25909	1	0.298645		0.658403	0.690407	0.309906	1.09616	1	0.16029	solute carrier family 9 member A5	DAVID
ENSMGAG00000001958	PUS1	0.615423	0.123991	0.979589	-0.0618766		0.0682708	0.259738	0.916158	-0.102271		0.779098	0.0787112	0.265765	0.266814	0.987806	-0.0725854	pseudouridine synthase 1	ensembl
ENSMGAG00000001959	LOC100541714	1	0.683152	0.954904	1.30963		1	0.318194	1	0.41228		1	0.0671182	1	-0.567275	1	-0.458596	heme-binding protein 2-like	DAVID
ENSMGAG00000001962	CDC27	0.627206	0.113039	0.00220055	0.552379		1.11975e-05	-0.559262	0.0859584	0.452577		1	0.0215314	0.0759083	-0.413801	0.000386967	0.620705	cell division cycle 27	DAVID
ENSMGAG00000001963	TACC1	1	-0.0279609	8.10495e-05	0.586125		0.00076509	-0.530097	0.0856085	0.405322		0.304978	0.151639	0.0382713	-0.459223	0.00488919	0.497186	Transforming acidic coiled-coil containing protein 1	uniprot
ENSMGAG00000001964	TMEM50A	0.164292	-0.233704	0.00124089	-0.482037		0.00013604	0.49619	0.884096	-0.102261		0.927813	-0.0575532	0.481293	0.192667	0.0263359	-0.383019	transmembrane protein 50A	ensembl
ENSMGAG00000001965	EIF6	0.030922	-0.306625	0.0763632	-0.309231		0.945339	-0.0527115	0.20763	-0.326399		1	-0.0432277	1	-0.0392963	0.125036	-0.290393	eukaryotic translation initiation factor 6	DAVID
ENSMGAG00000001967	COL18A1	0.659857	-0.150457	0.594979	0.139212		0.0694561	0.332706	3.27177e-12	1.35067		0.0280332	0.255547	1	-0.0303944	3.45941e-13	1.00905	collagen type XVIII alpha 1 chain	DAVID
ENSMGAG00000001969	UBASH3B	0.0141444	0.417653	1.65991e-12	1.57034		2.99917e-14	-1.53857	0.00142756	1.07595		0.136209	-0.239846	7.68043e-08	-1.38426	1.53943e-05	1.25523	ubiquitin associated and SH3 domain containing B [Source:HGNC Symbol;Acc:HGNC:29884]	ensembl
ENSMGAG00000001972	CRABP2	0.536631	0.73064	0.141672	-1.57829		0.00288892	1.78569	0.0417448	1.29888		0.0869626	-1.54366	0.724214	0.776246	0.829692	0.308928	cellular retinoic acid binding protein 2 [Source:HGNC Symbol;Acc:HGNC:2339]	ensembl
ENSMGAG00000001973	ULK1	0.524736	0.174116	1	0.0260403		0.139061	0.274577	0.000633209	0.858427		0.10087	-0.268089	0.917338	-0.116934	0.0219447	0.487157	unc-51 like autophagy activating kinase 1	ensembl
ENSMGAG00000001976	ZBTB37	0.000759311	0.772652	2.56665e-14	1.87755		5.13526e-06	-1.39318	0.000902813	1.52228		0.812653	-0.118886	0.000481224	-1.21618	7.22208e-05	1.72117	zinc finger and BTB domain containing 37	DAVID
ENSMGAG00000001978	LOC723980	0.201157	-0.886594	0.00213958	-0.984256		4.70466e-16	2.57663	0.898502	0.180265		9.9146e-08	2.02451	4.71075e-07	2.11613	0.663133	-0.252148	avidin	DAVID
ENSMGAG00000001979	SASH3	1	-2.42437	1	2.12498		1	-2.17933	1	0		1	2.34694	1	-2.18192	1	-5.12548e-15	SAM and SH3 domain containing 3	ensembl
ENSMGAG00000001981	OAZ1	0.00308963	-0.379609	6.85958e-06	-0.692455		0.439281	0.122742	3.0494e-05	-0.866239		0.0238091	0.199843	0.00956824	0.515344	0.00282026	-0.450877	ornithine decarboxylase antizyme 1	DAVID
ENSMGAG00000001982	ENSMGAG00000001982	0.000722457	-0.745258	0.471168	-0.220024		0.940951	0.0936181	1	0.0151619		9.91612e-12	1.22954	0.0052597	0.709361	0.0193405	0.651958	Uncharacterized protein	ensembl
ENSMGAG00000001983	LOC100551127	0.90418	0.446138	0.698843	-0.369136		0.081457	1.30319	0.101743	-1.05376		0.178045	0.831416	0.00781553	1.64626	0.561201	-0.69862	transcription factor HES-5-like	DAVID
ENSMGAG00000001985	MMP24	0.0842414	-0.43113	0.0340663	-0.537107		0.573826	-0.218814	0.301542	-0.422244		1	-0.00825785	1	0.100976	1	-0.081251	matrix metallopeptidase 24 [Source:HGNC Symbol;Acc:HGNC:7172]	ensembl
ENSMGAG00000001986	HSF5	0.347932	-0.626918	0.821053	-0.284919		2.25287e-05	-3.24176	0.000472445	-2.47771	x	0.682946	0.410964	1	0.0744827	0.701849	0.868415	Heat shock transcription factor 5	uniprot
ENSMGAG00000001987	ARHGEF39	0.167953	0.396589	0.0198449	0.684701		3.44379e-05	-1.2001	0.498039	-0.384643		0.247871	0.351061	1	0.062822	0.0323787	0.899291	Rho guanine nucleotide exchange factor 39 [Source:HGNC Symbol;Acc:HGNC:25909]	ensembl
ENSMGAG00000001988	LUZP2	0.0436686	3.05916	0.821053	2.95759		1	-2.19695	1	0		0.0851796	-2.37387	1	-2.2011	1	-5.12548e-15	leucine zipper protein 2	ensembl
ENSMGAG00000001990	PNPLA7	0.946868	-0.0625088	0.15655	0.240944		5.02228e-06	-0.570081	0.900988	-0.100224		0.413974	-0.112995	0.036331	-0.412872	0.931249	0.0786812	patatin like phospholipase domain containing 7	DAVID
ENSMGAG00000001991	SERPINC1	0.0765415	1.03578	0.193038	-0.693504		0.0172947	1.31595	1	0.0763964		0.828891	-0.303489	0.0190691	1.42623	1	0.206623	serpin family C member 1	ensembl
ENSMGAG00000001992	MTMR4	0.0569066	0.379103	0.00762759	0.566834		0.80153	-0.120774	0.000725736	0.848101		0.830061	-0.104818	0.409455	-0.285364	0.000558339	0.704225	myotubularin related protein 4	ensembl
ENSMGAG00000001994	CREB3	0.217439	-0.18911	0.0142922	-0.377621		1.9751e-06	0.526679	0.378399	-0.242275		4.79828e-08	0.44322	0.000348814	0.634093	0.731943	-0.11227	cAMP responsive element binding protein 3 [Source:HGNC Symbol;Acc:HGNC:2347]	ensembl
ENSMGAG00000001995	MAF1	1	-0.033903	0.46869	0.221747		0.607565	-0.130002	0.000110528	0.989831		0.275828	-0.193465	0.105119	-0.443579	0.000172401	0.69825	MAF1 homolog, negative regulator of RNA polymerase III	ensembl
ENSMGAG00000001996	XPNPEP2	1	0.641118	0.821053	2.96888		1	1.15332	1	2.14081		1	0.0668275	1	-2.18195	1	-1.26812	X-prolyl aminopeptidase 2	DAVID
ENSMGAG00000001997	SETD6	0.596026	0.132561	0.0261234	0.390321		0.023646	-0.360418	0.296726	-0.319378		0.49904	0.121616	0.792647	-0.133185	1	-0.0692688	SET domain containing 6	DAVID
ENSMGAG00000001999	RAPGEF2	0.98966	0.0597317	1	0.028139		1.4006e-09	-0.799816	0.35501	0.310623		1	0.035447	1	0.0725166	1.15983e-10	1.2039	Rap guanine nucleotide exchange factor 2 [Source:HGNC Symbol;Acc:HGNC:16854]	ensembl
ENSMGAG00000002000	LOC100551279	1	0	1	-0.426233		1	0	1	-2.5581		1	2.35626	1	2.47808	1	-5.12548e-15	uncharacterized LOC100551279	DAVID
ENSMGAG00000002002	FCHSD1	0.00698138	0.592068	0.21397	0.40196		1	0.0301891	0.659551	-0.279163		0.329367	-0.272871	1	-0.0816047	0.373461	-0.36987	FCH and double SH3 domains 1	DAVID
ENSMGAG00000002004	FGFR1	0.0466329	0.297407	0.697596	-0.111309		0.000192575	0.455381	0.075464	0.413888		0.602081	-0.0976365	0.139718	0.313906	0.120132	0.294522	fibroblast growth factor receptor 1 [Source:HGNC Symbol;Acc:HGNC:3688]	ensembl
ENSMGAG00000002005	GAS2	0.00145427	0.616379	0.65831	0.159341		0.00317747	-0.696094	0.0136062	-0.738054		0.658481	0.139596	0.0207901	0.596324	0.0752531	0.579202	growth arrest specific 2 [Source:HGNC Symbol;Acc:HGNC:4167]	ensembl
ENSMGAG00000002006	FAM219A	0.517398	0.224586	1.43675e-11	2.24992		6.00026e-17	-2.30092	0.0059491	1.39546		9.27675e-06	0.634219	0.00172605	-1.37977	1.80377e-10	2.33486	Family with sequence similarity 219 member A	uniprot
ENSMGAG00000002010	ENSMGAG00000002010	0.00976098	0.532691	1.67764e-07	1.11694		4.07145e-05	-0.940992	0.0614218	0.632094		0.747659	-0.128036	0.0146782	-0.707228	0.0018041	0.885974	Uncharacterized protein	ensembl
ENSMGAG00000002011	SORL1	0.688949	0.519279	1	0.135656		0.495616	-0.791413	0.811379	0.48495		0.57149	-0.625615	1	-0.24212	0.353465	1.05424	sortilin related receptor 1 [Source:HGNC Symbol;Acc:HGNC:11185]	ensembl
ENSMGAG00000002012	LETM2	1	0.0389988	1	-0.0111356		1	0.0742551	0.668199	-0.228823		0.966999	0.105259	0.834791	0.155827	0.940539	-0.124926	leucine zipper and EF-hand containing transmembrane protein 2 [Source:HGNC Symbol;Acc:HGNC:14648]	ensembl
ENSMGAG00000002013	SLC17A6	1	0	1	0		1	0	1	0		1	0	1	0	1	-5.12548e-15	solute carrier family 17 member 6 [Source:HGNC Symbol;Acc:HGNC:16703]	ensembl
ENSMGAG00000002014	POLK	0.236816	0.346245	0.142554	0.417074		0.814223	-0.156977	0.612215	0.334844		0.933993	0.105061	1	0.0395305	0.20981	0.551483	DNA polymerase kappa	uniprot
ENSMGAG00000002015	FOXI1	0.00775626	5.59836	0.636053	0.704659		1	2.48318	0.407573	-1.44635		0.689996	0.614509	0.0325395	5.21842	0.987806	1.32109	forkhead box I1 [Source:HGNC Symbol;Acc:HGNC:3815]	ensembl
ENSMGAG00000002016	CSRP1	0.267592	-0.181486	2.66717e-07	-0.789152		3.26397e-20	0.979763	0.408522	-0.255365		0.238332	-0.140316	0.0186086	0.469908	1.01371e-05	-0.7425	cysteine and glycine rich protein 1 [Source:HGNC Symbol;Acc:HGNC:2469]	ensembl
ENSMGAG00000002017	RSRP1	0.00282423	-0.401881	4.28869e-08	-0.804775		2.90985e-48	1.5643	0.214568	0.299898		0.118958	0.206636	0.000599123	0.611467	2.3083e-05	-0.630889	arginine and serine rich protein 1	ensembl
ENSMGAG00000002018	OCRL	0.701086	0.119109	0.000488851	0.614161		0.779349	-0.0972558	0.00513763	0.676792		0.370339	-0.13972	0.00471211	-0.632388	0.569167	0.16224	OCRL, inositol polyphosphate-5-phosphatase	DAVID
ENSMGAG00000002019	SYF2	1	-0.0569076	0.00161956	-0.5379		1.10168e-05	0.564838	0.256089	-0.316351		0.940363	-0.0605242	0.0653411	0.422411	0.0117543	-0.435337	SYF2 pre-mRNA splicing factor	ensembl
ENSMGAG00000002020	ENSMGAG00000002020	1	-0.0518524	0.463675	0.323367		0.026853	-1.15812	0.000466735	-1.6155		0.00133254	0.873368	0.4856	0.491554	1	0.057959	Uncharacterized protein	ensembl
ENSMGAG00000002021	PPP4R3B	1	-0.0354714	0.365875	-0.166129		0.000685906	0.386547	0.470022	0.20415		1	-0.0383314	0.876768	0.0947019	0.968345	-0.0652224	protein phosphatase 4 regulatory subunit 3B	ensembl
ENSMGAG00000002022	PANK4	0.561621	-0.147877	0.504645	0.179228		0.0383382	-0.411152	0.962769	-0.104541		0.929531	0.0672285	0.37021	-0.255965	1	0.0718925	pantothenate kinase 4	DAVID
ENSMGAG00000002023	DOCK2	0.000426998	0.74828	1.96178e-12	1.5479		8.85244e-10	-1.90091	0.478474	0.353657		0.00466296	0.481145	0.471223	-0.312996	5.38489e-07	1.95895	dedicator of cytokinesis 2 [Source:HGNC Symbol;Acc:HGNC:2988]	ensembl
ENSMGAG00000002025	KAT7	0.00912851	0.347214	0.955613	-0.0638624		0.0529671	0.24822	0.707338	-0.147893		0.00109361	-0.333285	0.963108	0.0800565	0.0928844	-0.294292	lysine acetyltransferase 7 [Source:HGNC Symbol;Acc:HGNC:17016]	ensembl
ENSMGAG00000002027	PKP1	1	2.21977	1	2.125		1	0	0.0178654	5.38659		1	0.0579933	1	0	0.015339	5.39098	plakophilin 1 [Source:HGNC Symbol;Acc:HGNC:9023]	ensembl
ENSMGAG00000002028	NSD3	2.39823e-07	0.662721	7.53081e-06	0.839756		3.8692e-05	-0.554405	0.269306	0.361902		0.675731	-0.0960578	0.367053	-0.267623	0.000965145	0.670335	nuclear receptor binding SET domain protein 3 [Source:HGNC Symbol;Acc:HGNC:12767]	ensembl
ENSMGAG00000002030	LIMK1	0.260986	0.402362	0.894409	0.128954		0.275549	0.373233	1	0.04357		1	-0.100403	0.904113	0.17959	1	-0.130781	LIM domain kinase 1	ensembl
ENSMGAG00000002031	ERLIN1	0.499623	-0.172827	0.419089	0.180881		0.696701	-0.109325	1	0.0352845		0.805073	0.0906069	0.336231	-0.262556	0.902653	-0.0946612	ER lipid raft associated 1 [Source:HGNC Symbol;Acc:HGNC:16947]	ensembl
ENSMGAG00000002032	PLEKHJ1	0.246255	-0.273591	0.0689116	0.444053		0.809293	-0.128449	0.26757	0.420276		0.74189	-0.133878	0.00072372	-0.848123	0.517386	-0.279234	pleckstrin homology domain containing J1	DAVID
ENSMGAG00000002033	RC3H1	0.245518	0.36562	6.58861e-07	1.2663		0.0155269	-0.875423	0.000676416	1.44716		1	-0.0102203	0.0107897	-0.901135	0.00106233	1.44434	ring finger and CCCH-type domains 1 [Source:HGNC Symbol;Acc:HGNC:29434]	ensembl
ENSMGAG00000002034	RELL2	1	0	1	0		1	0	1	0		1	0	1	0	1	-5.12548e-15	RELT like 2	ensembl
ENSMGAG00000002035	RUNX3	1	0	1	0		1	0	1	2.1311		1	0	1	0	1	2.13442	runt related transcription factor 3	DAVID
ENSMGAG00000002036	TLN1	0.944739	0.0694342	0.0063944	0.393722		0.557021	-0.122424	0.118433	0.351813		0.929371	0.0494461	0.251546	-0.271625	0.210006	0.224213	talin 1 [Source:HGNC Symbol;Acc:HGNC:11845]	ensembl
ENSMGAG00000002037	DOT1L	0.00134532	0.485406	0.0524747	0.316671		0.0159084	0.359678	9.87065e-06	1.01775		0.907017	-0.0595572	0.870227	0.11276	4.01519e-05	0.791498	DOT1 like histone lysine methyltransferase	ensembl
ENSMGAG00000002038	AARS	0.00346676	0.358164	0.0597021	0.286842		1.44031e-07	0.569137	0.298373	0.25661		0.0702678	-0.180664	0.818473	-0.106731	0.00864203	-0.396975	alanyl-tRNA synthetase 1	ensembl
ENSMGAG00000002039	CKS2	1	-0.0151051	0.200936	0.461721		0.0661224	-0.553734	1	-0.054285		0.542278	-0.242444	0.0557592	-0.718878	0.897037	-0.195145	CDC28 protein kinase regulatory subunit 2 [Source:HGNC Symbol;Acc:HGNC:2000]	ensembl
ENSMGAG00000002040	SCO1	0.253962	-0.224294	0.677985	-0.132047		0.481931	0.143102	1	-0.000181909		1	0.0542568	1	-0.0344908	0.647479	-0.154963	synthesis of cytochrome C oxidase 1 [Source:HGNC Symbol;Acc:HGNC:10603]	ensembl
ENSMGAG00000002041	CLIC4	0.94773	-0.0567789	0.708915	-0.115148		0.902581	0.0531453	1	-0.044822		0.99574	-0.0407204	1	0.0202451	1	-0.0557245	chloride intracellular channel 4	DAVID
ENSMGAG00000002044	ENSMGAG00000002044	1.20498e-05	1.47988	0.906314	-0.144893		2.32846e-165	5.75753	8.70395e-96	4.44235	x	0.0594414	0.544728	2.41393e-09	2.17475	4.63918e-07	0.878978	Uncharacterized protein	ensembl
ENSMGAG00000002045	HCN4	0.83111	-1.45829	1	-2.56392		0.280177	-4.22972	1	0.411172		0.927813	-3.13791	0.734957	-1.75909	0.862035	2.97499	hyperpolarization activated cyclic nucleotide gated potassium channel 4 [Source:HGNC Symbol;Acc:HGNC:16882]	ensembl
ENSMGAG00000002046	MMP17	0.00673638	-0.738469	0.255634	-0.486083		0.000299316	-0.994184	0.238358	-0.637422		0.0788925	-0.596808	0.0140584	-0.84717	0.407774	-0.469531	matrix metallopeptidase 17	DAVID
ENSMGAG00000002047	SREK1	1	0.0312573	0.377206	-0.290816		0.374982	0.278336	0.535677	0.347435		0.0871295	0.403534	0.014821	0.734109	0.0191107	0.826104	splicing regulatory glutamic acid and lysine rich protein 1 [Source:HGNC Symbol;Acc:HGNC:17882]	ensembl
ENSMGAG00000002048	FAM117A	0.000691831	0.441339	0.977467	0.0625099		0.809293	0.0744133	0.189513	-0.34199		0.442477	-0.113411	0.268059	0.26795	0.71498	-0.12694	family with sequence similarity 117 member A [Source:HGNC Symbol;Acc:HGNC:24179]	ensembl
ENSMGAG00000002050	TGFBR1	0.505807	-0.154684	0.273989	0.248149		0.685555	-0.104486	0.000321814	0.881647		0.610211	-0.119884	0.017504	-0.519555	0.0144486	0.488504	transforming growth factor beta receptor 1	DAVID
ENSMGAG00000002052	MAP1LC3A	0.337842	-0.267663	0.0102955	-0.548219		2.29337e-09	1.08459	0.321532	0.341882		0.413163	0.221645	0.0691968	0.504481	0.542633	-0.21419	microtubule associated protein 1 light chain 3 alpha [Source:HGNC Symbol;Acc:HGNC:6838]	ensembl
ENSMGAG00000002053	RAD17	0.754496	0.114147	0.732552	0.120605		0.525728	-0.167668	0.467114	-0.260327		0.00461424	0.358738	0.158213	0.355551	0.340149	0.283366	RAD17 checkpoint clamp loader component [Source:HGNC Symbol;Acc:HGNC:9807]	ensembl
ENSMGAG00000002054	ANO5	0.0881342	0.297945	2.99985e-06	1.12349		9.6326e-21	-1.34201	0.0484658	0.701445		0.654682	-0.095907	0.00128248	-0.915625	2.03202e-07	1.14824	anoctamin 5 [Source:HGNC Symbol;Acc:HGNC:27337]	ensembl
ENSMGAG00000002055	HDAC3	0.28648	-0.182969	0.717964	-0.106738		0.842317	0.0675997	0.162811	-0.339713		0.0605398	0.20588	0.739378	0.131708	0.204496	-0.253101	histone deacetylase 3	ensembl
ENSMGAG00000002056	TMEM9	0.870871	-0.215804	1	0.0169597		1.48384e-11	1.85039	6.62361e-06	1.45505		0.000281191	1.0127	0.0499111	0.784003	0.224635	0.408904	transmembrane protein 9	ensembl
ENSMGAG00000002057	DYNLRB1	0.00684258	-0.455644	0.120059	-0.302764		0.0646422	0.287119	0.919516	-0.107579		0.964258	0.0580066	0.972613	-0.0932106	0.00872718	-0.464325	dynein light chain roadblock-type 1 [Source:HGNC Symbol;Acc:HGNC:15468]	ensembl
ENSMGAG00000002058	DNAAF5	0.0230454	-0.368702	0.131508	-0.290646		0.0345264	0.314736	0.971307	0.0911896		0.406814	0.156467	1	0.0790846	0.762217	-0.121278	Dynein axonemal assembly factor 5	uniprot
ENSMGAG00000002059	SEPTIN4	0.996467	1.16145	0.119578	-3.01032		0.453683	2.38637	1	0.447594		1	-1.31831	0.160869	2.85134	0.659131	0.937344	septin 4	DAVID
ENSMGAG00000002060	SRRM1	0.00699346	0.343327	0.0890653	-0.257043		0.248277	0.156495	0.00428904	-0.570217		0.246009	0.129972	6.96516e-06	0.732991	1	0.0282595	serine and arginine repetitive matrix 1	DAVID
ENSMGAG00000002062	PCCB	2.21045e-08	-0.735632	0.0182287	-0.371536		0.00225002	-0.381943	0.00330061	-0.62195		0.0196625	0.26576	0.89404	-0.0955516	0.0872816	-0.312645	propionyl-CoA carboxylase subunit beta [Source:HGNC Symbol;Acc:HGNC:8654]	ensembl
ENSMGAG00000002063	SLC35B1	0.20367	-0.203556	0.0181201	-0.397016		0.00182151	0.37027	0.146381	-0.359755		1	-0.0267825	0.590728	0.168686	0.00075481	-0.539267	solute carrier family 35 member B1 [Source:HGNC Symbol;Acc:HGNC:20798]	ensembl
ENSMGAG00000002064	CFAP36	0.267015	-0.226867	8.88849e-06	-0.721247		1	-0.00479271	0.024168	-0.547015		0.0281133	-0.279401	0.493889	0.216172	0.16266	-0.302663	Cilia- and flagella-associated protein 36 (Coiled-coil domain-containing protein 104)	uniprot
ENSMGAG00000002065	ITCH	0.628809	0.139664	0.0206821	0.529484		0.00046847	-0.613278	0.0893821	0.562919		1	-0.00589084	0.215393	-0.389714	0.000690213	0.807006	itchy E3 ubiquitin protein ligase [Source:HGNC Symbol;Acc:HGNC:13890]	ensembl
ENSMGAG00000002066	LOC100550363	0.62321	1.45053	0.89004	0.838515		1	-0.540213	1	-0.0887964		1	0.253553	1	0.839587	0.987806	1.3211	alpha-1,3-mannosyl-glycoprotein 4-beta-N-acetylglucosaminyltransferase C	DAVID
ENSMGAG00000002067	LOC100551434	0.068084	-0.302599	0.454326	-0.201462		0.0963391	0.262969	1	0.0354064		1	0.0491183	1	-0.0524486	0.313304	-0.256439	transmembrane protein 183A-like	DAVID
ENSMGAG00000002068	GLP2R	0.870871	3.06956	0.954904	1.30432		1	0	1	-2.54727		1	0.983003	1	2.46788	1	-5.12548e-15	glucagon like peptide 2 receptor	DAVID
ENSMGAG00000002069	RECK	0.947405	0.0674874	3.66114e-06	0.742235		3.16135e-06	-0.694024	0.085902	0.45643		0.37222	-0.13818	3.31744e-05	-0.810032	0.116336	0.364003	reversion inducing cysteine rich protein with kazal motifs	DAVID
ENSMGAG00000002070	REC114	0.342753	1.56362	0.778818	-1.40872		0.485435	-3.54192	1	-0.185867		0.166638	-2.27298	1	0.716832	0.327258	4.17457	REC114 meiotic recombination protein [Source:HGNC Symbol;Acc:HGNC:25065]	ensembl
ENSMGAG00000002071	PLPP5	1	-0.0228493	0.461437	-0.274643		0.00962076	0.53037	1	-0.100857		1	-0.0580529	0.82786	0.194674	0.16142	-0.416572	phospholipid phosphatase 5 [Source:HGNC Symbol;Acc:HGNC:25026]	ensembl
ENSMGAG00000002072	LOC100538845	0.183258	0.301087	1	-0.063056		0.275606	-0.268255	0.606798	-0.257736		1	0.00661557	0.258175	0.369257	0.206209	0.403987	rab GTPase-activating protein 1-like, isoform 10	DAVID
ENSMGAG00000002073	SUN1	8.98218e-07	0.756461	1.04543e-08	1.80759		6.15598e-08	-1.03589	0.00237593	1.30583		0.0995627	-0.250139	0.000576587	-1.2954	8.19559e-05	1.07282	Sad1 and UNC84 domain containing 1	DAVID
ENSMGAG00000002074	GRIK4	0.73707	-1.99172	1	-0.49626		0.664041	-1.45264	1	-0.0984276		1	1.43536	1	-0.0614818	0.987806	1.32168	glutamate ionotropic receptor kainate type subunit 4 [Source:HGNC Symbol;Acc:HGNC:4582]	ensembl
ENSMGAG00000002075	CWF19L1	0.0228622	0.323443	1	0.00873196		0.0951018	-0.240933	0.000328164	-0.784971		0.227201	-0.150903	0.605853	0.166269	0.0648584	-0.355465	CWF19 like cell cycle control factor 1 [Source:HGNC Symbol;Acc:HGNC:25613]	ensembl
ENSMGAG00000002077	DDHD2	0.106675	0.307711	0.196253	0.263941		6.21008e-06	0.718366	0.502907	0.243305		0.00661553	0.348245	0.106869	0.395555	1	-0.0575597	DDHD domain containing 2 [Source:HGNC Symbol;Acc:HGNC:29106]	ensembl
ENSMGAG00000002080	MAP2K4	0.128008	0.269818	0.437879	0.170431		1	-0.0225902	0.0431056	-0.486866		0.773386	-0.0797348	1	0.0203973	0.0271728	-0.420516	mitogen-activated protein kinase kinase 4	ensembl
ENSMGAG00000002081	LOC100550646	1	0	1	-2.56391		1	0	1	-2.5581		1	0	1	2.47808	1	-5.12548e-15	vasoactive intestinal polypeptide receptor-like	DAVID
ENSMGAG00000002082	INSYN2B	0.882897	0.419834	0.00188215	3.04228		0.485747	-0.988304	0.605253	1.20942		0.927813	0.3787	0.0783061	-2.23595	1	-0.0218655	inhibitory synaptic factor family member 2B [Source:HGNC Symbol;Acc:HGNC:37271]	ensembl
ENSMGAG00000002083	NPTN	0.774423	-0.0895088	0.201757	0.257879		0.573265	0.105514	0.00326236	0.663816		1	0.0127914	0.165987	-0.331019	0.177507	0.249117	neuroplastin [Source:HGNC Symbol;Acc:HGNC:17867]	ensembl
ENSMGAG00000002088	SPDL1	0.132515	0.272864	0.230586	0.215822		0.164683	-0.216102	0.774247	-0.135628		0.879295	0.0700519	0.772189	0.130179	0.254087	0.233462	spindle apparatus coiled-coil protein 1 [Source:HGNC Symbol;Acc:HGNC:26010]	ensembl
ENSMGAG00000002090	LOC100538447	0.135887	1.62981	1	-1.2888		0.226135	1.45348	0.0581628	2.45488		0.00133263	-3.88452	0.840658	-0.90713	1	0.109401	liprin-alpha-4-like	DAVID
ENSMGAG00000002091	AP3D1	0.247745	0.207636	0.404028	0.166096		0.496653	0.130602	0.00132856	0.669323		0.421325	-0.109411	1	-0.0640775	0.00219547	0.495751	adaptor related protein complex 3 delta 1 subunit	DAVID
ENSMGAG00000002092	NELL1	1	-0.336969	0.634833	-0.86353		1	-0.302381	0.840692	0.549914		0.428042	-1.00027	0.954	-0.459703	0.973691	0.412472	neural EGFL like 1 [Source:HGNC Symbol;Acc:HGNC:7750]	ensembl
ENSMGAG00000002093	DPH7	0.714265	0.112516	0.167287	0.268468		0.292382	-0.189101	0.83559	0.152871		1	0.0421963	0.885675	-0.108791	0.42222	0.254231	Diphthamide biosynthesis 7	uniprot
ENSMGAG00000002094	ercc6l	0.21883	0.205522	0.176011	0.265234		0.0494562	-0.296592	0.146444	0.385985		5.31239e-10	-0.606005	0.000546427	-0.664522	1	0.0398231	ERCC excision repair 6 like, spindle assembly checkpoint helicase	ensembl
ENSMGAG00000002095	CCDC183	0.808123	0.423673	0.00110036	-1.68574		4.66985e-07	2.15551	0.689064	0.36999		0.414704	-0.770827	0.0221353	1.34299	0.471061	-0.422834	coiled-coil domain containing 183	ensembl
ENSMGAG00000002096	NHSL2	0.0050925	-0.911511	3.8979e-07	-1.80857		1.84187e-27	2.42049	4.97732e-08	1.79617		0.0665937	-0.824166	1	0.0770821	0.0779578	-0.524015	NHS like 2	ensembl
ENSMGAG00000002098	MYOCD	4.85415e-07	0.851765	5.55592e-15	1.60415		7.83995e-13	-1.61893	0.54425	0.307092		0.0170464	-0.317351	0.000127718	-1.06721	0.00324238	0.878694	myocardin	ensembl
ENSMGAG00000002099	SPOP	0.624466	-0.116081	1	0.0325193		0.724664	0.0889168	0.766515	0.139277		0.645982	0.0923281	1	-0.0542333	1	0.0181167	speckle type BTB/POZ protein [Source:HGNC Symbol;Acc:HGNC:11254]	ensembl
ENSMGAG00000002100	NCMAP	0.943342	0.248454	1	-0.108478		0.645379	-0.387995	0.576732	-0.47125		0.926428	-0.205363	1	0.146614	1	0.0881947	non-compact myelin associated protein	ensembl
ENSMGAG00000002102	MSL2	0.0412928	0.496092	0.721601	0.159572		0.166339	0.361329	0.134507	0.509303		0.905934	-0.104455	0.639814	0.24153	0.146577	0.409075	male-specific lethal 2 homolog (Drosophila)	DAVID
ENSMGAG00000002103	NCKAP1L	0.145124	0.6242	1	0.0194047		1	-0.151507	0.0121447	-1.12817		1	-0.0452439	0.227921	0.558822	0.597894	-0.399539	NCK associated protein 1 like	ensembl
ENSMGAG00000002105	TRNAU1AP	0.870871	-0.115415	0.133311	-0.374042		0.0115355	-0.561517	0.0518279	-0.640801		1	0.0218696	0.444415	0.283916	0.67373	0.229492	tRNA selenocysteine 1 associated protein 1	ensembl
ENSMGAG00000002106	ANAPC2	0.77458	0.10511	0.954442	-0.0793008		0.00113616	0.46615	0.847329	-0.131661		1	0.00485195	0.569911	0.190389	0.0591645	-0.385627	anaphase promoting complex subunit 2	DAVID
ENSMGAG00000002107	CCDC88A	5.1741e-05	0.539475	1.79593e-05	0.883216		3.45261e-07	-0.685002	0.00128654	1.20035		0.441435	-0.123065	0.0928918	-0.461327	2.00316e-06	1.44598	coiled-coil domain containing 88A	DAVID
ENSMGAG00000002109	LOC100547843	0.875467	0.105702	0.533225	-0.178113		1	-0.0161466	0.187849	-0.420792		1	-0.0505571	0.503731	0.235231	0.829692	-0.146145	serine/threonine-protein phosphatase 2A regulatory subunit B'' subunit alpha	DAVID
ENSMGAG00000002110	CDHR1	1	0	1	0		1	0	0.206369	4.41489		1	0	1	0	0.19752	4.41905	cadherin related family member 1 [Source:HGNC Symbol;Acc:HGNC:14550]	ensembl
ENSMGAG00000002111	CD276	0.0670514	-0.314547	0.641252	-0.154453		7.51204e-07	0.635415	0.0272133	0.544331		0.441706	-0.171275	0.18023	-0.32989	0.0296009	-0.399266	CD276 molecule [Source:HGNC Symbol;Acc:HGNC:19137]	ensembl
ENSMGAG00000002112	SLC6A5	0.0250812	1.66743	1	0.266107		1	-0.46401	0.00356891	-3.24738		0.949102	-0.331301	0.348142	1.06713	0.635878	-1.69408	solute carrier family 6 member 5 [Source:HGNC Symbol;Acc:HGNC:11051]	ensembl
ENSMGAG00000002113	SLIT3	9.80724e-05	0.544308	2.67177e-06	1.01404		0.016164	-0.348194	0.00335983	0.812598		0	-1.81683	3.47232e-36	-2.28546	3.19351e-11	-1.10262	slit guidance ligand 3 [Source:HGNC Symbol;Acc:HGNC:11087]	ensembl
ENSMGAG00000002114	KCTD19	1	2.21976	1	2.13908		0.212471	4.55231	1	0		1	0.064262	1	0	0.250851	-4.63169	Potassium channel tetramerization domain containing 19	uniprot
ENSMGAG00000002115	FSTL5	0.652496	-0.817011	1	-0.503877		0.114604	-2.56482	1	-0.182407		1	-0.485172	0.96798	-0.784906	0.734567	1.62954	follistatin like 5 [Source:HGNC Symbol;Acc:HGNC:21386]	ensembl
ENSMGAG00000002116	LOC100550056	1	-0.76997	1	0		1	-0.205006	0.847329	2.95388		0.927881	-3.13019	0.557884	-3.55375	1	-0.457174	probable glutamate receptor	DAVID
ENSMGAG00000002117	CACYBP	0.0238737	-0.382199	0.211011	-0.25266		1	0.00351953	1	-0.0288756		0.600827	-0.109137	0.420762	-0.237965	0.229644	-0.246885	calcyclin binding protein	ensembl
ENSMGAG00000002118	ENSMGAG00000002118	1	-2.42438	1	-1.28883		1	-2.17936	0.847329	-3.41456		1	2.35626	1	1.14344	1	-5.12548e-15	Uncharacterized protein	ensembl
ENSMGAG00000002119	SBDS	1.84205e-05	-0.523136	0.0319188	-0.313145		0.85571	0.0607901	0.709451	-0.141054		2.45821e-10	0.489053	0.171841	0.281764	0.754359	0.102401	SBDS ribosome maturation factor	ensembl
ENSMGAG00000002121	LOC100551074	0.626476	-0.130248	0.141932	0.343159		1	0.00300671	0.00432285	0.761111		0.735564	-0.0961271	0.019634	-0.565532	0.406998	0.215347	discoidin domain-containing receptor 2-like	DAVID
ENSMGAG00000002122	NDUFA10	0.272595	-0.179606	0.0323943	-0.362273		1	0.0105957	0.000851482	-0.725877		1	-0.0243663	0.642079	0.160431	0.000433695	-0.553194	NADH:ubiquinone oxidoreductase subunit A10 [Source:HGNC Symbol;Acc:HGNC:7684]	ensembl
ENSMGAG00000002123	LOC100550412	0.021025	0.995207	0.00115461	1.25501		0.809293	-0.417682	0.0446155	-1.40037		0.263944	0.461582	1	0.202989	0.466312	-0.757385	connective tissue growth factor-like	DAVID
ENSMGAG00000002125	LSM1	0.983272	0.085628	0.000246457	-0.718205		1.40566e-19	1.37982	0.700308	-0.206602		0.903092	-0.100742	0.00273476	0.704103	8.76786e-05	-0.859902	LSM1 homolog, mRNA degradation associated [Source:HGNC Symbol;Acc:HGNC:20472]	ensembl
ENSMGAG00000002126	ADNP2	0.703736	-0.107805	0.203362	-0.244413		0.0773469	0.246486	0.290079	0.289589		0.955249	-0.0577735	0.982377	0.0811215	0.602044	0.146845	ADNP homeobox 2 [Source:HGNC Symbol;Acc:HGNC:23803]	ensembl
ENSMGAG00000002127	MRPS14	1.0377e-25	-1.60448	7.08153e-35	-1.96744		3.82044e-49	1.53775	0.270309	0.300799		0.0329713	0.323092	0.00117762	0.686977	0.00113325	-0.526049	mitochondrial ribosomal protein S14 [Source:HGNC Symbol;Acc:HGNC:14049]	ensembl
ENSMGAG00000002128	LOC100545583	1	0	1	0		1	2.48317	1	2.13108		1	0	1	0	1	-0.415014	aryl hydrocarbon receptor-like	DAVID
ENSMGAG00000002129	RBFA	0.546172	-0.146768	0.656817	-0.157415		1	-0.0506747	0.0645613	-0.533139		0.942978	0.0602194	1	0.0720086	0.0729709	-0.388049	ribosome binding factor A (putative)	DAVID
ENSMGAG00000002130	STAR	0.749833	0.820866	0.141113	-1.24363		0.467202	1.04957	0.861491	-0.419255		0.953552	-0.444793	0.10927	1.62158	1	0.17365	steroidogenic acute regulatory protein [Source:HGNC Symbol;Acc:HGNC:11359]	ensembl
ENSMGAG00000002131	LOC100549639	0.870871	3.0534	1	0.400826		1	2.47315	1	-0.409747		1	0.0683835	1	2.46788	1	-0.400813	uncharacterized LOC100549639	DAVID
ENSMGAG00000002132	TNN	1	2.21977	1	0.394558		1	0	1	-0.415589		1	0.906694	1	2.46787	1	2.13445	tenascin N	ensembl
ENSMGAG00000002133	NAF1	1	-0.0137166	0.410178	-0.176753		0.510454	-0.131525	0.0133735	-0.57015		0.794726	-0.0853788	0.992761	0.0808089	0.0944032	-0.334826	nuclear assembly factor 1 ribonucleoprotein [Source:HGNC Symbol;Acc:HGNC:25126]	ensembl
ENSMGAG00000002134	ELAC2	0.800186	-0.0867805	0.0208977	-0.375703		0.0659745	0.24706	0.0197578	-0.518461		0.451175	0.112875	0.0486832	0.403616	0.0560343	-0.339184	elaC ribonuclease Z 2	ensembl
ENSMGAG00000002136	NGFR	0.179163	-0.763233	6.88517e-05	1.47152		0.0581428	-0.978567	1	0.0565029		4.03377e-07	1.71171	0.450319	-0.521285	0.644397	0.528661	nerve growth factor receptor [Source:HGNC Symbol;Acc:HGNC:7809]	ensembl
ENSMGAG00000002137	LOC100545280	1	0	0.676185	-1.83839		0.280177	4.26965	1	-1.00037		1	2.35627	0.556999	3.87604	0.829692	-1.3801	zona pellucida sperm-binding protein 3-like	DAVID
ENSMGAG00000002138	HDAC4	4.14195e-05	0.717718	1.05607e-07	0.963157		0.025331	-0.496773	0.0142102	0.699003		0.739642	-0.0939142	0.331585	-0.332446	0.000150644	0.884491	histone deacetylase 4 [Source:HGNC Symbol;Acc:HGNC:14063]	ensembl
ENSMGAG00000002139	LOC100544543	0.000622675	-0.606463	0.0293691	-0.412862		0.00371921	0.44666	0.787075	0.150021		0.163311	0.257702	1	0.0658588	0.413229	-0.207087	glyoxylate reductase/hydroxypyruvate reductase-like	DAVID
ENSMGAG00000002140	LRIT1	1	-2.43711	1	0		1	-2.19696	1	2.14079		1	0	1	-2.20107	1	2.14447	leucine rich repeat, Ig-like and transmembrane domains 1 [Source:HGNC Symbol;Acc:HGNC:23404]	ensembl
ENSMGAG00000002141	NPY1R	1	0	1	0		1	2.48317	1	0		1	0	1	0	1	-2.55234	neuropeptide Y receptor Y1 [Source:HGNC Symbol;Acc:HGNC:7956]	ensembl
ENSMGAG00000002142	DBR1	1	0.0368235	1	-0.00441542		0.0973604	-0.253526	0.776615	-0.139885		0.0448358	-0.228713	0.533061	-0.185019	1	-0.0479789	debranching RNA lariats 1	DAVID
ENSMGAG00000002143	AHCY	4.65291e-12	-0.826717	4.41018e-06	-0.619243		0.879876	0.0589978	0.000903343	-0.653995		1.30753e-19	0.65264	0.0171498	0.447825	0.154243	-0.242407	adenosylhomocysteinase [Source:HGNC Symbol;Acc:HGNC:343]	ensembl
ENSMGAG00000002145	LOC104912982	0.0610106	0.285424	0.0524478	-0.341931		0.0235836	0.310045	0.0035138	-0.641513		0.648711	-0.105366	0.00587355	0.522696	0.0299427	-0.406646	uncharacterized LOC104912982	DAVID
ENSMGAG00000002147	TMA16	0.336691	-0.206664	0.149077	-0.293913		1	-0.0296385	0.0101647	-0.606497		0.896586	-0.0693493	1	0.0192972	0.00107753	-0.534248	translation machinery associated 16 homolog [Source:HGNC Symbol;Acc:HGNC:25638]	ensembl
ENSMGAG00000002148	ASH2L	1	0.0228177	0.715877	-0.110746		0.0063249	0.340607	1	0.050731		0.476787	-0.124796	1	0.0108895	0.174445	-0.256012	ASH2 like, histone lysine methyltransferase complex subunit [Source:HGNC Symbol;Acc:HGNC:744]	ensembl
ENSMGAG00000002149	PLCH2	0.58698	0.681199	0.636951	0.528391		0.624717	-0.866985	1	-0.286431		1	0.1908	1	0.343055	0.561686	0.94324	phospholipase C eta 2 [Source:HGNC Symbol;Acc:HGNC:29037]	ensembl
ENSMGAG00000002151	CLIC2	0.329447	0.186194	1.40949e-09	0.931065		2.53432e-07	-0.689551	0.840692	-0.134332		1	-0.0393419	3.97961e-05	-0.7821	0.426663	-0.20592	chloride intracellular channel protein 2	ensembl
ENSMGAG00000002153	TXNL4A	0.429531	-0.190513	0.0729803	-0.43619		0.554076	0.142935	0.00344407	-0.845501		1	0.0597534	0.362373	0.304524	0.0021006	-0.660469	thioredoxin like 4A [Source:HGNC Symbol;Acc:HGNC:30551]	ensembl
ENSMGAG00000002154	MARCHF1	0.465648	1.63378	0.0994559	4.62087		0.809293	-3.03625	1	2.13108		1	-0.118992	0.876768	-3.04175	1	2.13445	membrane associated ring-CH-type finger 1 [Source:HGNC Symbol;Acc:HGNC:26077]	ensembl
ENSMGAG00000002155	CARMIL2	0.581294	1.25512	0.397991	-1.70355		0.286455	1.49342	1	-0.342267		0.490862	-1.43065	0.678592	1.53544	1	-0.292601	capping protein regulator and myosin 1 linker 2	DAVID
ENSMGAG00000002156	RGR	1	2.21977	1	0		1	0	1	0		1	-2.28873	1	0	1	-5.12548e-15	retinal G protein coupled receptor [Source:HGNC Symbol;Acc:HGNC:9990]	ensembl
ENSMGAG00000002159	ENSMGAG00000002159	0.0277895	-0.40833	0.0269787	-0.430628		0.00165676	0.465611	0.0166854	-0.643835		0.167291	0.255861	0.317082	0.279644	8.29204e-05	-0.807969	Uncharacterized protein	ensembl
ENSMGAG00000002160	EPB41	3.88838e-11	1.09257	1.25595e-18	1.86205		1.3256e-08	-1.28453	0.108635	0.637386		0.76487	-0.0975457	0.00624524	-0.857443	0.000237018	1.0855	erythrocyte membrane protein band 4.1	ensembl
ENSMGAG00000002161	LOC100546123	0.870871	0.722175	1	0.455459		0.926105	0.578199	1	0.470743		0.928603	-0.497843	1	-0.226516	1	-0.316014	G protein-activated inward rectifier potassium channel 1-like	DAVID
ENSMGAG00000002162	ARMC8	0.000623863	-0.447231	0.79302	0.0942147		1	0.0431057	0.0286907	0.474413		0.00495894	0.274881	0.246741	-0.263496	0.36557	0.190782	Armadillo repeat-containing protein 8	uniprot
ENSMGAG00000002164	SLC66A2	0.0442751	0.470691	0.00568793	0.688639		0.0020993	-0.8422	0.967391	0.16473		0.205203	-0.282719	0.162947	-0.49798	0.255412	0.526479	solute carrier family 66 member 2 [Source:HGNC Symbol;Acc:HGNC:26188]	ensembl
ENSMGAG00000002165	INSYN1	1	0	0.32979	-4.34315		1	0	1	-0.172767		1	0	0.389255	4.24259	0.327258	4.17457	inhibitory synaptic factor 1 [Source:HGNC Symbol;Acc:HGNC:33753]	ensembl
ENSMGAG00000002166	ASIP	1	0	1	0		1	0	1	0		1	0	1	0	1	-5.12548e-15	agouti signaling protein [Source:HGNC Symbol;Acc:HGNC:745]	ensembl
ENSMGAG00000002167	TMEM192	1	0.0640199	0.72042	0.194491		0.0764187	-0.533455	0.336548	-0.443569		1	-0.0624315	0.821116	-0.194775	1	-0.0799853	transmembrane protein 192 [Source:HGNC Symbol;Acc:HGNC:26775]	ensembl
ENSMGAG00000002168	GPR146	1	-0.238617	0.827729	-0.805047		0.945339	-1.06807	0.124998	-4.66151		1	0.457269	0.885703	1.01759	1	-2.55233	G protein-coupled receptor 146	ensembl
ENSMGAG00000002171	CHAT	1	0	1	0		1	0	1	2.14082		1	0	1	0	1	2.14446	choline O-acetyltransferase [Source:HGNC Symbol;Acc:HGNC:1912]	ensembl
ENSMGAG00000002172	GET4	1	0.00151379	0.821053	0.0838872		0.3198	-0.151133	0.517511	-0.194457		0.713507	0.077069	1	-0.00292511	1	-0.0238205	golgi to ER traffic protein 4	DAVID
ENSMGAG00000002173	FOXO4	0.0383547	0.516608	2.49208e-06	1.41227		0.946498	-0.114732	1.56764e-07	1.87701		0.784048	0.123533	0.0931967	-0.76428	6.97971e-08	1.24436	Forkhead box O4	uniprot
ENSMGAG00000002174	EIF2S2	1	0.0536331	0.874738	-0.0753597		0.174498	0.197716	0.14853	-0.335228		0.40132	0.115678	0.314235	0.24703	0.104231	-0.263277	eukaryotic translation initiation factor 2 subunit beta [Source:HGNC Symbol;Acc:HGNC:3266]	ensembl
ENSMGAG00000002175	LOC100547297	0.106954	0.521615	0.716567	0.263884		0.0318227	0.698445	0.12365	0.734642		1	0.0301769	0.740018	0.295131	0.480902	0.358111	MAP kinase-interacting serine/threonine-protein kinase 2-like	DAVID
ENSMGAG00000002176	TYW1	0.822634	-0.122164	0.000586631	0.74863		0.127316	-0.360042	0.00287533	0.910616		0.999589	0.0740241	0.00265032	-0.7933	0.0824738	0.501547	S-adenosyl-L-methionine-dependent tRNA 4-demethylwyosine synthase TYW1	ensembl
ENSMGAG00000002177	BTBD2	0.670659	-0.140346	0.120743	-0.356215		0.00106859	0.532337	0.447007	0.286994		0.0115464	-0.399738	0.680646	-0.181614	0.0943825	-0.404893	BTB domain containing 2	ensembl
ENSMGAG00000002179	MPP3	0.12786	0.301951	1	0.0486443		0.0494915	0.355926	0.000289551	-0.805404		7.49984e-10	0.612048	1.3499e-05	0.86798	0.279185	-0.269628	membrane palmitoylated protein 3 [Source:HGNC Symbol;Acc:HGNC:7221]	ensembl
ENSMGAG00000002181	LOXL1	0.00246931	-0.46238	0	-1.16373		2.16902e-10	0.75267	0.419791	0.22821		0.757595	-0.0903856	0.000623665	0.613979	0.763268	0.111202	lysyl oxidase like 1 [Source:HGNC Symbol;Acc:HGNC:6665]	ensembl
ENSMGAG00000002182	KLHL2	0.958334	0.0612959	1	0.0493142		1	0.0116568	0.310145	-0.273604		0.143235	0.167548	0.520291	0.182045	0.938413	-0.081192	kelch like family member 2 [Source:HGNC Symbol;Acc:HGNC:6353]	ensembl
ENSMGAG00000002183	TNR	0.870871	3.05342	1	2.12501		1	0	1	0		1	-0.784578	1	0	1	-5.12548e-15	tenascin R	DAVID
ENSMGAG00000002184	PEX10	0.145468	-0.247781	0.0660029	-0.341504		0.00287222	0.393252	0.193378	-0.359245		0.479515	-0.125537	1	-0.0315348	1.04595e-05	-0.760866	peroxisomal biogenesis factor 10	DAVID
ENSMGAG00000002185	KCNG2	1	0	1	0		1	0	0.847329	2.9539		1	0	1	0	0.862035	2.95714	potassium voltage-gated channel modifier subfamily G member 2 [Source:HGNC Symbol;Acc:HGNC:6249]	ensembl
ENSMGAG00000002186	SC5D	1	-0.015956	1	0.0464362		5.51635e-06	0.768426	8.20654e-05	1.03672		0.0207937	-0.379932	0.146002	-0.437395	0.72212	-0.14878	sterol-C5-desaturase [Source:HGNC Symbol;Acc:HGNC:10547]	ensembl
ENSMGAG00000002190	TECTA	1	0.191081	0.0249728	-1.08844		6.17064e-08	1.97638	1	0.0930532		0.863598	-0.329071	0.106042	0.947547	0.0302926	-0.911307	tectorin alpha [Source:HGNC Symbol;Acc:HGNC:11720]	ensembl
ENSMGAG00000002191	SFSWAP	0.932426	0.0643287	2.87085e-05	-0.57263		0.0165802	0.302944	6.65965e-05	-0.769453		2.19538e-06	0.417333	1.08259e-10	1.05669	1	0.00698982	splicing factor SWAP	ensembl
ENSMGAG00000002193	CTDP1	0.592073	0.130337	0.386206	0.19461		0.0114458	-0.377071	1	0.0697739		1	0.00927876	1	-0.0526976	0.05132	0.416386	CTD phosphatase subunit 1 [Source:HGNC Symbol;Acc:HGNC:2498]	ensembl
ENSMGAG00000002194	C15orf39	1	0.0226508	0.0013288	-0.819588		0.0152513	0.61246	0.96583	0.133549		0.396469	-0.291452	0.094544	0.557191	1	0.0983435	chromosome 15 open reading frame 39 [Source:HGNC Symbol;Acc:HGNC:24497]	ensembl
ENSMGAG00000002195	PRMT3	0.0853855	0.259157	0.365412	0.181044		5.3078e-08	-0.723091	0.0279595	-0.4987		0.748412	-0.0777023	1	0.00258868	0.30236	0.248427	protein arginine methyltransferase 3 [Source:HGNC Symbol;Acc:HGNC:30163]	ensembl
ENSMGAG00000002196	RER1	0.383491	-0.189596	0.264236	-0.201704		0.855146	-0.0737874	0.0122252	-0.536904		0.743686	0.0794764	0.938533	0.0940303	0.0477563	-0.345869	retention in endoplasmic reticulum sorting receptor 1	DAVID
ENSMGAG00000002197	ADAP1	0.119109	-0.728808	1	0.106775		0.199327	-0.629239	0.53972	-0.496546		0.00434053	1.0331	0.972895	0.19909	0.832827	0.348963	ArfGAP with dual PH domains 1	uniprot
ENSMGAG00000002199	CSNK1G2	0.224473	-0.23099	0.634768	-0.128304		0.0198045	0.335803	0.0626066	0.429963		0.968258	0.0553463	1	-0.0433078	0.975314	0.0717801	casein kinase 1 gamma 2	ensembl
ENSMGAG00000002200	CTCF	0.225096	0.201604	0.000146699	0.582974		0.000205886	-0.457124	0.000296043	0.778394		0.00733084	-0.284415	0.000246548	-0.663902	0.000455411	0.5938	CCCTC-binding factor	DAVID
ENSMGAG00000002202	ENSMGAG00000002202	0.0178865	-0.299301	0.1689	-0.240456		1	-0.0134459	0.0783714	-0.424512		1	-0.00858157	1	-0.065028	0.00933642	-0.453091	Tubulin beta chain	ensembl
ENSMGAG00000002203	SLC7A3	0.877901	-0.093723	0.0210631	-0.401124		8.60541e-08	0.737241	0.411994	-0.26681		0.200922	0.234537	0.00828195	0.543144	0.0361663	-0.43802	solute carrier family 7 member 3	ensembl
ENSMGAG00000002204	SKI	0.0202574	0.66779	0.0486386	0.634851		0.620813	-0.220973	0.00393427	1.1425		0.905789	-0.132001	1	-0.0927765	1.54361e-05	1.28947	SKI proto-oncogene	ensembl
ENSMGAG00000002205	NME9	0.21444	4.27464	1	2.13907		1	2.48316	1	2.13109		0.57365	-2.00418	1	0	1	-0.415006	NME/NM23 family member 9	DAVID
ENSMGAG00000002206	OGDHL	0.870871	3.06953	0.495613	3.48214		1	0	1	0		1	0.596406	1	0	1	-5.12548e-15	oxoglutarate dehydrogenase L [Source:HGNC Symbol;Acc:HGNC:25590]	ensembl
ENSMGAG00000002207	NODAL	1	0	1	0		1	0	1	0		1	0	1	0	1	-5.12548e-15	nodal growth differentiation factor	DAVID
ENSMGAG00000002208	MSMO1	0.000388641	-0.503154	0.00315075	0.420777		0.000118883	-0.49069	0.510778	0.195246		0.810264	-0.0621896	2.49037e-08	-0.983385	0.0948888	-0.27467	methylsterol monooxygenase 1 [Source:HGNC Symbol;Acc:HGNC:10545]	ensembl
ENSMGAG00000002209	VPS8	0.435113	0.14383	0.390796	0.164849		0.13559	-0.197711	0.128975	-0.359783		1	-0.0176676	1	-0.0364073	0.458755	-0.176142	VPS8 subunit of CORVET complex	uniprot
ENSMGAG00000002210	ENSMGAG00000002210	0.119104	-0.537222	0.336736	0.351425		0.238441	-0.557853	0.08738	-0.77138		9.43127e-06	1.00493	1	0.1173	1	-0.0718463	Uncharacterized protein	ensembl
ENSMGAG00000002212	MYOG	0	-1.25837	8.41927e-05	-0.530719		0.211406	-0.177254	0.102568	-0.402239		1.24466e-15	0.647693	0.967133	-0.076996	0.190515	-0.279168	myogenin [Source:HGNC Symbol;Acc:HGNC:7612]	ensembl
ENSMGAG00000002214	RALY	0.00292032	-0.453588	1	0.04825		0.0933781	0.251297	0.289911	0.292499		3.21778e-05	0.442591	1	-0.0540529	1	0.00845442	RALY heterogeneous nuclear ribonucleoprotein [Source:HGNC Symbol;Acc:HGNC:15921]	ensembl
ENSMGAG00000002215	NFATC1	7.37209e-07	0.874102	0.000897334	0.63699		3.27793e-09	1.21528	1.70303e-11	1.74921		0.446333	-0.152725	1	0.0903349	0.0104319	0.64528	nuclear factor of activated T cells 1 [Source:HGNC Symbol;Acc:HGNC:7775]	ensembl
ENSMGAG00000002216	EIF4EBP1	0.0229025	-0.323574	0.0219469	-0.415952		3.13661e-10	0.721804	0.0791311	-0.444901		0.00506157	0.274356	0.118619	0.368632	7.40069e-07	-0.77498	Eukaryotic translation initiation factor 4E binding protein 1	uniprot
ENSMGAG00000002217	LOC104913658	0.300581	-0.294897	0.0897089	0.536788		1.38456e-12	-1.74383	0.00961166	-1.13072		1	-0.0304506	0.00998961	-0.854206	0.89879	-0.216837	ectonucleoside triphosphate diphosphohydrolase 2-like	DAVID
ENSMGAG00000002218	TWIST2	0.73707	-1.98903	0.0568637	-4.92161		0.814953	0.646675	0.847029	0.664421		1	-2.29649	0.70578	0.887492	0.702672	0.922119	twist family bHLH transcription factor 2 [Source:HGNC Symbol;Acc:HGNC:20670]	ensembl
ENSMGAG00000002219	MANF	2.91897e-05	-0.551146	1.1018e-09	-1.11499		3.24587e-22	1.09987	0.0811397	-0.460735		1	-0.0191386	0.0106898	0.545444	2.35812e-09	-0.993328	mesencephalic astrocyte derived neurotrophic factor [Source:HGNC Symbol;Acc:HGNC:15461]	ensembl
ENSMGAG00000002220	ABHD11	0.00269975	-0.717912	2.32151e-05	-1.06541		5.73304e-09	1.05554	0.0844731	-0.602669		0.0886314	0.502405	0.00203235	0.848453	0.00219582	-0.786398	Abhydrolase domain containing 11	uniprot
ENSMGAG00000002221	ADRB3	1	0	1	0		1	0	1	0		1	0	1	0	1	-5.12548e-15	adrenoceptor beta 3 [Source:NCBI gene (formerly Entrezgene);Acc:100379211]	ensembl
ENSMGAG00000002222	ENSMGAG00000002222	1	0.434993	0.122774	-3.00561		0.248308	1.14548	1	0.254079		0.0184954	-3.34001	1	0.15705	0.702525	-0.717115	Uncharacterized protein	ensembl
ENSMGAG00000002223	AHCYL1	0.0919404	0.282913	0.453163	-0.174312		4.88203e-07	0.658229	0.654056	-0.180829		0.485095	0.120024	0.00529897	0.579919	0.298972	-0.238224	adenosylhomocysteinase like 1 [Source:HGNC Symbol;Acc:HGNC:344]	ensembl
ENSMGAG00000002224	CPE	0.0575485	0.285185	0.325858	0.212449		2.19897e-07	0.647422	0.0161352	0.566301		1.47919e-05	-0.428809	0.123191	-0.352858	0.0208457	-0.412484	carboxypeptidase E [Source:HGNC Symbol;Acc:HGNC:2303]	ensembl
ENSMGAG00000002225	TBCEL	0.16967	0.434427	0.000260551	1.0721		0.0793441	-0.627986	0.000984158	1.19611		0.849959	-0.148901	0.0598745	-0.77699	0.00157458	1.06671	tubulin folding cofactor E like	ensembl
ENSMGAG00000002227	ASB1	1	0.00661287	1	-0.0231465		0.359573	0.150838	1	0.0228536		0.580826	-0.0976294	1	-0.0656166	0.474124	-0.171407	ankyrin repeat and SOCS box containing 1 [Source:HGNC Symbol;Acc:HGNC:16011]	ensembl
ENSMGAG00000002228	LOC100538756	0.00144102	0.951194	0.470854	0.31097		0.00606498	-1.15983	0.000482135	-1.61103		0.361331	-0.317984	0.647395	0.327472	1	-0.0995236	protein kinase C zeta type	DAVID
ENSMGAG00000002230	GPER1	1	0	1	0		1	0	1	0		1	0	1	0	1	-5.12548e-15	G protein-coupled estrogen receptor 1	DAVID
ENSMGAG00000002231	ZFAND2A	1	-0.00684225	0.754695	0.117258		3.5676e-06	-0.724773	5.55863e-06	-1.14738		0.0346021	0.259761	0.828702	0.13629	0.40939	-0.262426	zinc finger AN1-type containing 2A	ensembl
ENSMGAG00000002232	GHRH	1	0	1	0		1	0	1	0		1	0	1	0	1	-5.12548e-15	growth hormone releasing hormone	ensembl
ENSMGAG00000002233	LOC100550104	1	0	1	0		1	0	1	0		1	0	1	0	1	-5.12548e-15	prolactin-releasing peptide receptor-like	DAVID
ENSMGAG00000002234	ARHGEF12	0.0345778	0.299289	0.0362304	0.320125		0.526585	-0.113467	0.044366	0.467729		1	-0.00230794	1	-0.0199676	0.00044259	0.582455	Rho guanine nucleotide exchange factor 12 [Source:HGNC Symbol;Acc:HGNC:14193]	ensembl
ENSMGAG00000002235	ADGRD1	0.0692331	-0.332086	0.0171098	-0.406132		0.295373	-0.19496	0.000223949	-0.790338		0.541306	-0.100467	1	-0.024294	6.21756e-05	-0.596601	ADGRD1 adhesion G protein-coupled receptor D1 [ Meleagris gallopavo (turkey) ]	ensembl
ENSMGAG00000002236	TRAF3IP1	0.522038	0.165519	1	0.0140635		1	0.0191732	0.743956	-0.190388		0.701732	0.113856	0.363053	0.26711	1	0.0770198	TRAF3 interacting protein 1 [Source:HGNC Symbol;Acc:HGNC:17861]	ensembl
ENSMGAG00000002239	LOC100546724	1	-2.43709	1	0		1	-2.19696	1	0		1	0	1	-2.20104	1	-5.12548e-15	cytochrome P450 2K4-like	DAVID
ENSMGAG00000002240	DCAF1	1	0.0312951	0.77383	0.0978599		1	0.0375413	0.144472	0.36083		1	0.00893379	1	-0.0547863	0.13763	0.291502	DDB1 and CUL4 associated factor 1	ensembl
ENSMGAG00000002241	TLL1	0	-1.39793	2.0257e-97	-1.84143		4.24772e-44	1.40328	6.34209e-06	0.874915		1	-0.0425735	0.0269347	0.40386	0.762171	-0.102417	tolloid like 1 [Source:HGNC Symbol;Acc:HGNC:11843]	ensembl
ENSMGAG00000002242	PPCDC	0.0117374	-0.706056	3.38243e-07	-1.54124		0.00827667	0.688824	1	0.0375368		0.343477	-0.406155	0.284799	0.431859	0.787509	-0.200607	phosphopantothenoylcysteine decarboxylase [Source:HGNC Symbol;Acc:HGNC:28107]	ensembl
ENSMGAG00000002244	GINS4	0.00433987	-0.403552	0.752294	0.110771		0.241818	-0.193396	0.128678	0.389023		0.976515	-0.0555438	0.0033102	-0.566464	1	0.0388349	GINS complex subunit 4 [Source:HGNC Symbol;Acc:HGNC:28226]	ensembl
ENSMGAG00000002245	RCL1	1	0.0120567	0.634168	0.166996		0.161101	-0.294927	1	-0.105256		0.402751	-0.192275	0.254231	-0.34539	0.901485	-0.13281	RNA terminal phosphate cyclase like 1	ensembl
ENSMGAG00000002248	STRIP1	0.294494	0.172545	0.337469	-0.203683		3.75991e-05	0.47124	0.823422	-0.126951		0.293825	-0.14574	0.360422	0.232136	0.0447997	-0.343659	striatin interacting protein 1	DAVID
ENSMGAG00000002249	ENSMGAG00000002249	0.47558	1.16533	0.954904	0.920601		1	0.360688	0.232549	2.26426		0.241307	-1.72151	1	-1.43181	1	0.470612	Polypeptide N-acetylgalactosaminyltransferase 17	ensembl
ENSMGAG00000002250	ATP9B	0.836271	-0.0918545	0.0258864	0.395727		1.22249e-08	-0.816982	1	-0.0451236		0.303637	0.165245	0.194199	-0.318145	0.0389846	0.475851	ATPase phospholipid transporting 9B (putative) [Source:HGNC Symbol;Acc:HGNC:13541]	ensembl
ENSMGAG00000002252	GOLGA7	0.251907	-0.201688	1	-0.0338527		0.385404	0.148679	0.88182	-0.10167		0.420102	0.113081	1	-0.0516718	0.115081	-0.279022	golgin A7 [Source:HGNC Symbol;Acc:HGNC:24876]	ensembl
ENSMGAG00000002253	FAM65A	0.0658931	0.371249	1	-0.0258139		0.349613	0.180883	0.400493	0.245276		0.0477987	-0.28848	0.876768	0.111527	0.402819	0.197159	RHO family interacting cell polarization regulator 1	ensembl
ENSMGAG00000002254	LOC100544344	0.597024	-0.818511	0.714209	-0.467116		0.0890133	1.21814	0.35172	-0.915212		0.103121	1.50213	0.167983	1.1519	0.240695	-0.9572	serine protease 23-like	DAVID
ENSMGAG00000002255	PUM3	1	-0.0287645	0.00547115	0.493925		5.43491e-10	-0.896121	0.00807641	0.660473		0.519894	-0.136868	0.00121287	-0.65649	4.53882e-06	0.923594	Pumilio RNA binding family member 3	uniprot
ENSMGAG00000002256	ABHD17A	0.00405022	-0.445643	0.000149549	-0.598405		7.37251e-13	0.860958	0.505051	0.222553		1	-0.0386436	0.834702	0.116384	0.00532089	-0.500506	abhydrolase domain containing 17A, depalmitoylase [Source:HGNC Symbol;Acc:HGNC:28756]	ensembl
ENSMGAG00000002257	LOC100544502	4.89169e-05	-0.609505	0.00010854	-0.583793		1.64366e-09	0.786128	0.477057	0.214776		0.607229	0.107507	0.978645	0.0838368	0.00501511	-0.464326	nuclear cap-binding protein subunit 2	DAVID
ENSMGAG00000002259	LOC100541746	0.597639	-0.206638	0.030721	-0.50331		0.703232	0.16309	0.0408184	-0.748514		1	0.0176971	0.42864	0.312809	0.09019	-0.574861	prolyl-tRNA synthetase associated domain-containing protein 1-like	DAVID
ENSMGAG00000002261	ENSMGAG00000002261	0.489037	0.33571	0.0809158	0.812927		0.771198	-0.245616	0.0180295	1.1405		0.414885	-0.328545	0.20038	-0.784609	0.132761	0.617079	B30.2/SPRY domain-containing protein	ensembl
ENSMGAG00000002262	MTIF2	0.493872	-0.153449	0.105246	-0.322652		0.045333	0.292472	0.299111	-0.326896		1	0.0304415	0.542786	0.202172	0.0657635	-0.394962	translation initiation factor IF-2, mitochondrial	ensembl
ENSMGAG00000002263	EHHADH	0.0023682	0.499308	0.070929	0.420491		0.000170181	-0.655608	0.231545	-0.446206		1.02616e-19	-1.08989	1.3591e-05	-1.00937	0.0023797	-0.78019	enoyl-CoA hydratase and 3-hydroxyacyl CoA dehydrogenase [Source:HGNC Symbol;Acc:HGNC:3247]	ensembl
ENSMGAG00000002265	NELFB	0.122151	-0.237326	0.546366	0.137066		0.00542811	-0.379772	0.496768	-0.214299		1	0.0376486	0.102021	-0.333422	0.667956	-0.146131	negative elongation factor complex member B	DAVID
ENSMGAG00000002266	RPP25	1	0	1	0		1	0	1	0		1	0	1	0	1	-5.12548e-15	ribonuclease P and MRP subunit p25 [Source:HGNC Symbol;Acc:HGNC:30361]	ensembl
ENSMGAG00000002267	REXO1	0.812744	0.0879824	0.0920194	0.301261		0.520451	-0.130371	0.00863814	0.611688		0.781171	-0.0784974	0.217786	-0.289548	0.0135442	0.473819	RNA exonuclease 1 homolog	ensembl
ENSMGAG00000002268	SEC22C	0.0654221	0.423921	0.832251	0.143861		0.497979	0.209343	1	-0.0432572		1	0.0194494	0.443691	0.30124	1	0.0699129	SEC22 homolog C, vesicle trafficking protein [Source:HGNC Symbol;Acc:HGNC:16828]	ensembl
ENSMGAG00000002269	COX5A	0.700965	-0.0970905	8.98874e-07	-0.912483		6.43334e-18	0.924109	0.00141721	-0.825506		0.510734	-0.132927	0.000775147	0.683957	4.07889e-08	-1.04296	cytochrome c oxidase subunit 5A [Source:HGNC Symbol;Acc:HGNC:2267]	ensembl
ENSMGAG00000002272	SFRP1	0.0384808	1.93955	1	0.452016		0.642693	0.907971	1	0.0630752		0.236272	-1.153	1	0.33977	1	-0.496883	secreted frizzled related protein 1 [Source:HGNC Symbol;Acc:HGNC:10776]	ensembl
ENSMGAG00000002275	AUTS2	1.47922e-16	1.08672	0.0010795	0.66686		1.19178e-07	0.783952	1.93967e-05	1.1131		1	-0.0399533	0.194265	0.385547	0.00014576	0.737192	Activator of transcription and developmental regulator AUTS2	uniprot
ENSMGAG00000002276	CBFA2T2	0.279788	0.350655	0.114919	0.469734		0.793753	-0.175049	0.931036	0.187366		1	-0.0106444	1	-0.120548	0.702408	0.261339	CBFA2/RUNX1 partner transcriptional co-repressor 2	ensembl
ENSMGAG00000002277	USP40	1	0.00164282	0.979589	-0.0770355		0.141923	-0.264807	0.244749	0.388919		0.967784	0.0729479	0.774447	0.15595	0.00012718	0.830916	ubiquitin specific peptidase 40	ensembl
ENSMGAG00000002279	MAP3K13	0.189059	-0.442523	0.9203	-0.133415		0.600843	-0.208224	0.193886	0.53778		0.314978	0.352787	1	0.046092	0.0111379	0.818145	mitogen-activated protein kinase kinase kinase 13	DAVID
ENSMGAG00000002280	RHOA	0.565887	-0.121215	0.620233	0.112121		0.0598117	-0.236747	0.647426	-0.153291		0.79988	0.0570837	0.5187	-0.173553	0.928829	-0.0676917	ras homolog family member A [Source:HGNC Symbol;Acc:HGNC:667]	ensembl
ENSMGAG00000002282	MPI	0.395368	-0.189719	7.3801e-07	-0.834579		5.85381e-13	0.965535	0.44902	-0.255761		0.366069	-0.166016	0.0272693	0.480774	0.000150653	-0.718941	mannose phosphate isomerase [Source:HGNC Symbol;Acc:HGNC:7216]	ensembl
ENSMGAG00000002284	RPS27AP5	0.0726192	-0.26907	0.000388148	-0.696634		0.00116576	0.39585	0.00108824	-0.831837		0.951212	-0.0524488	0.155516	0.377037	9.47771e-07	-0.827335	40S ribosomal protein S27a (Ubiquitin carboxyl extension protein 80) (Ubiquitin-40S ribosomal protein S27a)	uniprot
ENSMGAG00000002286	ALX3	1	0	1	0		1	0	1	0		1	0	1	0	1	-5.12548e-15	ALX homeobox 3	DAVID
ENSMGAG00000002287	CFAP45	0.576303	1.02318	0.257498	-1.35892		0.908018	-0.676077	0.114448	-1.89643		0.316311	-1.21699	0.612256	1.16198	1	-0.0733962	Cilia and flagella associated protein 45	uniprot
ENSMGAG00000002288	ZMAT4	1	0.227397	0.000299237	2.42216		0.248006	-1.49037	0.263609	-4.63427		0.0794485	0.992712	0.341111	-1.20272	0.203941	-4.35465	zinc finger matrin-type 4 [Source:HGNC Symbol;Acc:HGNC:25844]	ensembl
ENSMGAG00000002289	PARG	0.0581744	0.325709	5.08705e-12	1.18136		2.37432e-09	-0.855875	3.35034e-07	1.42184		0.0662733	-0.24112	1.41947e-07	-1.09061	1.71289e-07	1.20818	poly(ADP-ribose) glycohydrolase [Source:HGNC Symbol;Acc:HGNC:8605]	ensembl
ENSMGAG00000002291	GABRD	0.0707082	1.24938	0.112764	1.00796		0.725975	-0.619327	0.447828	-0.979887		1	-0.070419	1	0.163562	1	-0.173422	gamma-aminobutyric acid type A receptor delta subunit	DAVID
ENSMGAG00000002292	NKTR	0.523429	-0.135488	0.0099859	-0.540515		0.234216	0.181983	0.115866	0.50075		0.535516	-0.139697	0.346548	0.271097	0.00751305	0.611305	natural killer cell triggering receptor [Source:HGNC Symbol;Acc:HGNC:7833]	ensembl
ENSMGAG00000002293	LOC104912983	0.328046	-0.319833	0.00240674	-0.841007		1.90987e-08	1.14208	1	-0.100661		0.0223833	-0.608775	1	-0.0870086	4.73909e-07	-1.30742	uncharacterized oxidoreductase C663.06c-like	DAVID
ENSMGAG00000002294	GPX1	1	-0.0393328	0.00337335	-0.50291		5.21654e-07	0.634639	0.299426	-0.356637		0.18822	-0.18995	0.308177	0.276432	0.00190244	-0.692714	glutathione peroxidase 1	DAVID
ENSMGAG00000002295	TCIM	0.523514	-2.2975	1	0.665679		0.691859	0.807698	0.0338094	2.2815		0.303853	2.61299	1	-0.363687	0.322299	1.12962	transcriptional and immune response regulator [Source:HGNC Symbol;Acc:HGNC:1357]	ensembl
ENSMGAG00000002296	LOC100540450	1	0.629912	1	-0.426233		1	0.292182	0.973708	0.926495		1	-0.778772	1	0.291646	0.987806	0.941103	rho GTPase-activating protein 7-like	DAVID
ENSMGAG00000002297	SALL3	0.354974	2.09397	1	0		1	0.280965	0.556181	3.49619		0.149999	-4.60928	1	-2.20108	0.994403	0.95507	spalt like transcription factor 3 [Source:HGNC Symbol;Acc:HGNC:10527]	ensembl
ENSMGAG00000002298	SLC6A17	0.566076	-0.883332	1	-0.325468		2.75641e-07	2.57335	7.73332e-05	2.57318	x	1	0.26136	1	-0.2898	0.829692	-0.272096	solute carrier family 6 member 17 [Source:HGNC Symbol;Acc:HGNC:31399]	ensembl
ENSMGAG00000002299	DBX1	0.0655377	0.352732	6.34842e-05	-0.790366		0.485257	-0.189226	1	0.0200489		1.09519e-05	-0.540783	0.0153136	0.608076	4.10611e-05	0.837683	developing brain homeobox 1 [Source:HGNC Symbol;Acc:HGNC:33185]	ensembl
ENSMGAG00000002300	IDO2	1	0	1	-2.5639		1	0	1	-2.5581		1	0	1	2.4781	1	-5.12548e-15	indoleamine 2,3-dioxygenase 2	DAVID
ENSMGAG00000002301	LOC104909464	1.97564e-09	-0.736627	0.237675	-0.245455		0.744026	-0.0861802	0.00119401	0.712852		0.0167725	0.250789	0.393921	-0.235866	0.000158122	0.584924	reticulon-4-like	DAVID
ENSMGAG00000002302	SCAMP2	0.0100737	-0.357934	0.0146937	-0.371576		0.957547	-0.0490232	0.152744	-0.345387		1	-0.0438557	1	-0.0282597	0.112709	-0.302003	secretory carrier membrane protein 2 [Source:HGNC Symbol;Acc:HGNC:10564]	ensembl
ENSMGAG00000002303	E2F8	1	0.0175539	0.0190415	0.461379		1.99138e-16	-1.13959	0.138096	-0.470836		5.47364e-05	-0.48187	2.97017e-06	-0.923657	0.533982	-0.23252	E2F transcription factor 8 [Source:HGNC Symbol;Acc:HGNC:24727]	ensembl
ENSMGAG00000002304	RFWD2	1	0.00814418	0.422847	-0.195292		0.00014312	0.500324	0.366577	0.271191		0.796479	-0.0873285	0.876768	0.116214	0.883344	-0.0901733	COP1 E3 ubiquitin ligase	ensembl
ENSMGAG00000002305	USP4	1	-0.0235755	0.0864465	0.272982		1	-0.040162	0.627237	0.164934		0.116601	0.171182	0.771376	-0.121277	0.773206	0.10531	ubiquitin specific peptidase 4 [Source:HGNC Symbol;Acc:HGNC:12627]	ensembl
ENSMGAG00000002307	STX2	0.523162	-0.134157	0.502428	0.149214		8.37569e-10	-0.721656	1	-0.0280238		0.745724	0.0846522	0.448404	-0.194661	0.00571809	0.521248	syntaxin 2	DAVID
ENSMGAG00000002308	C2CD4C	1	0	1	0		1	0	1	0		1	0	1	0	1	-5.12548e-15	C2 calcium dependent domain containing 4C	ensembl
ENSMGAG00000002310	ENSMGAG00000002310	8.49026e-07	-1.8721	0.220187	-0.747457		1	0.112649	0.623605	0.492207		1	-0.247227	0.00212937	-1.36506	0.058909	-0.965508	Uncharacterized protein	ensembl
ENSMGAG00000002311	CASTOR2	0.197443	-0.225643	0.00328717	-0.498285		0.00326166	0.386923	1	0.0487045		0.602358	-0.110317	0.637746	0.164746	0.595732	-0.152033	Cytosolic arginine sensor for mTORC1 subunit 2	uniprot
ENSMGAG00000002313	LOC100539008	1	0.0469448	0.875051	0.353652		0.0003297	-2.6171	0.0828654	-1.93719		0.492619	-0.575926	0.296477	-0.877682	1	-0.175425	glutamine synthetase	DAVID
ENSMGAG00000002314	DUSP3	3.43114e-09	-0.959207	4.79e-11	-1.10691		6.00843e-08	0.76034	0.144356	-0.379346		9.58516e-06	0.631229	0.000128243	0.7786	0.0840949	-0.338109	dual specificity phosphatase 3	DAVID
ENSMGAG00000002315	KIAA0319	1	0	1	0		1	0	1	2.1311		1	0	1	0	1	2.13446	KIAA0319 [Source:HGNC Symbol;Acc:HGNC:21580]	ensembl
ENSMGAG00000002316	POU2F3	1	-0.763454	1	2.13905		0.486114	-3.54886	1	2.14083		1	-0.787254	0.557884	-3.55373	1	2.14444	POU class 2 homeobox 3 [Source:HGNC Symbol;Acc:HGNC:19864]	ensembl
ENSMGAG00000002317	ETV4	0.255624	-0.310323	0.00164915	-0.65589		5.60293e-08	0.818046	0.000104577	0.945284		0.678339	-0.187432	0.764142	0.162559	0.149977	0.311539	ETS variant transcription factor 4 [Source:HGNC Symbol;Acc:HGNC:3493]	ensembl
ENSMGAG00000002319	TMEM41A	0.235788	-0.272134	0.00584463	-0.522509		0.0614297	0.352908	0.00966697	-0.748333		0.396013	0.191782	0.0814336	0.44242	0.0117125	-0.634845	Transmembrane protein 41A	uniprot
ENSMGAG00000002320	RARS1	0.0135802	-0.338734	0.295997	-0.200357		0.00146733	0.381505	1	-0.00508276		0.994674	0.047358	0.92404	-0.0894717	0.00243857	-0.453274	arginyl-tRNA synthetase 1 [Source:HGNC Symbol;Acc:HGNC:9870]	ensembl
ENSMGAG00000002321	RCC1L	1	-0.0248775	1	0.0508631		0.154788	0.261009	1	0.00206693		1	0.015055	1	-0.056966	0.231639	-0.2932	RCC1 like	DAVID
ENSMGAG00000002324	CFAP74	1	0	1	0		0.504938	3.86685	1	0		1	0	1	0	0.561686	-3.94386	cilia and flagella associated protein 74	ensembl
ENSMGAG00000002325	MEX3D	0.573298	0.210497	0.297335	-0.342383		0.0098299	0.549282	0.0484624	0.624537		0.0633405	-0.445887	0.992086	0.114877	0.571514	0.209788	Mex-3 RNA binding family member D	uniprot
ENSMGAG00000002326	LOC100547860	0.535366	1.8545	1	0		1	1.15765	1	2.13111		0.256904	-4.36318	1	-2.18194	1	-1.28113	fibulin-7-like	DAVID
ENSMGAG00000002327	CSRP3	1.15939e-89	-3.03612	4.04007e-150	-4.30139	x	3.68339e-12	1.06885	0	-1.54429		1	0.0740944	1.19193e-10	1.34209	0	-1.24787	cysteine and glycine rich protein 3 [Source:HGNC Symbol;Acc:HGNC:2472]	ensembl
ENSMGAG00000002329	LOC100547197	1	0	0.821053	-3.43114		0.504938	3.86688	0.411382	1.70968		1	0	0.876768	3.33705	0.621349	1.18929	SRC kinase signaling inhibitor 1-like	DAVID
ENSMGAG00000002330	SLC16A4	0.888799	-0.340065	1	0.104376		0.00201497	-3.54526	0.0175347	-5.48779	x	1	-0.198065	0.703667	-0.636543	1	-2.55234	solute carrier family 16 member 4 [Source:HGNC Symbol;Acc:HGNC:10925]	ensembl
ENSMGAG00000002331	LOC104914240	1	-0.198548	0.401497	-1.9661		0.945339	1.69601	0.692838	-1.05788		1	0.913586	0.244028	2.63872	1	-0.0923197	disintegrin and metalloproteinase domain-containing protein 32-like	DAVID
ENSMGAG00000002332	ARRDC1	7.0826e-09	-0.906704	2.0162e-11	-1.21452		1.14269e-09	0.851776	1	-0.0817118		0.967697	0.0884725	0.0766719	0.397132	0.00729459	-0.513497	arrestin domain containing 1 [Source:HGNC Symbol;Acc:HGNC:28633]	ensembl
ENSMGAG00000002333	RIMBP2	1	-0.0261049	1	0.0200267		3.9298e-05	-1.4759	0.109223	-0.771284		1	-0.0389617	1	-0.0708545	0.224186	0.653644	RIMS binding protein 2	DAVID
ENSMGAG00000002334	LIPH	1	0.633869	0.821053	2.94675		1	0.299563	0.536827	3.4819		1	0.0614062	1	-2.18198	0.987806	0.935994	lipase H [Source:HGNC Symbol;Acc:HGNC:18483]	ensembl
ENSMGAG00000002335	ADAM9	0.923277	-0.0891312	0.000527689	0.673495		3.55271e-06	-0.820698	0.00282711	0.781131		0.792566	-0.0852772	0.000643264	-0.841257	7.25375e-05	0.781229	ADAM metallopeptidase domain 9 [Source:HGNC Symbol;Acc:HGNC:216]	ensembl
ENSMGAG00000002336	DLG3	0.22108	0.290432	0.34478	0.273889		0.0128565	-0.592701	0.98117	-0.118501		0.303988	-0.229636	0.669643	-0.211354	0.528696	0.287972	Discs large MAGUK scaffold protein 3	uniprot
ENSMGAG00000002339	TMEM200B	1	-0.103493	1	0.160414		0.0182002	1.34206	1	0.241564		0.969036	0.343101	1	0.0702391	0.119702	-0.999653	Transmembrane protein 200B	uniprot
ENSMGAG00000002340	ATP8B3	0.338263	-2.10953	0.01221	-2.81371		2.86033e-05	2.4904	0.404566	0.867307		1	0.0683768	0.754471	0.790889	0.261375	-0.813543	ATPase phospholipid transporting 8B3	DAVID
ENSMGAG00000002343	DHX8	1	0.044282	0.00115461	0.533915		0.00860475	-0.37834	0.0078943	0.637807		0.635874	-0.0975295	0.00331796	-0.584931	0.0214205	0.454	DEAH-box helicase 8 [Source:HGNC Symbol;Acc:HGNC:2749]	ensembl
ENSMGAG00000002344	ENSMGAG00000002344	1	-0.0711161	1	0		0.882232	-0.9851	1	2.14081		0.0389635	-5.18246	0.0834631	-4.87523	0.754359	-1.82698	Uncharacterized protein	ensembl
ENSMGAG00000002345	ALDH5A1	0.112283	0.269853	0.000342026	0.670517		1.13423e-09	-0.916635	1	0.0200225		0.912271	0.0645958	0.232656	-0.3324	0.0181051	0.627774	aldehyde dehydrogenase 5 family member A1 [Source:HGNC Symbol;Acc:HGNC:408]	ensembl
ENSMGAG00000002348	PAPPA2	1	0	1	0		1	0	1	0		1	0	1	0	1	-5.12548e-15	Pappalysin 2	uniprot
ENSMGAG00000002349	LOC100550717	0.180733	0.25262	0.529031	0.1509		0.253214	-0.217502	0.0192363	-0.562791		4.31774e-05	0.427978	0.0120872	0.533007	0.478947	0.208288	lethal (3)malignant brain tumor-like protein 4	DAVID
ENSMGAG00000002350	GPLD1	1	2.21978	1	0.0668028		0.809293	3.33432	0.847329	-3.41457		1	1.45434	0.876768	3.32739	0.862035	-3.40964	glycosylphosphatidylinositol specific phospholipase D1 [Source:HGNC Symbol;Acc:HGNC:4459]	ensembl
ENSMGAG00000002352	TRIM29	1	-0.497147	0.118776	-3.00808		1	-0.597821	0.152253	-2.16909		0.573832	-2.00826	0.967836	0.550958	1	-1.0021	tripartite motif containing 29 [Source:HGNC Symbol;Acc:HGNC:17274]	ensembl
ENSMGAG00000002353	ZBTB47	0.748706	0.122029	0.051164	-0.377818		5.70811e-05	0.608237	0.572007	-0.224518		1	-0.0437481	0.0482016	0.460135	0.151424	-0.350525	zinc finger and BTB domain containing 47 [Source:HGNC Symbol;Acc:HGNC:26955]	ensembl
ENSMGAG00000002354	NCOA4	0.365285	0.150315	8.73203e-05	0.582194		0.0597196	-0.229409	0.0137089	0.526423		0.00206612	0.25534	0.553274	-0.173384	2.47435e-05	0.604762	nuclear receptor coactivator 4	ensembl
ENSMGAG00000002355	TMEM52	0.000141697	-0.874958	0.41006	-0.263668		0.121665	-0.439352	0.534321	-0.357748		0.00973018	0.56598	1	-0.0410911	1	0.0659685	Transmembrane protein 52	uniprot
ENSMGAG00000002356	LOC100547885	0.381901	-0.463594	0.0054999	-1.02885		0.00149294	-1.53804	0.000672329	-1.60681		1	0.171535	0.102922	0.735841	0.426319	0.689935	UDP-glucuronosyltransferase 1-1-like	DAVID
ENSMGAG00000002357	NCF1	0.745551	0.386411	0.31276	-0.614052		0.012457	1.26043	1	0.11972		1	-0.0956763	0.160255	0.906933	0.991107	-0.214824	neutrophil cytosolic factor 1	DAVID
ENSMGAG00000002358	EHMT1	0.0312624	0.314108	0.00322038	0.471243		1	0.0134826	0.00226651	0.668663		0.309842	-0.135609	0.22836	-0.289025	0.0271145	0.387728	euchromatic histone lysine methyltransferase 1	DAVID
ENSMGAG00000002359	GNB4	1	-0.0484477	1.02057e-07	1.36381		2.70446e-09	-1.22279	8.78847e-05	1.40916		1	0.0261511	8.55916e-07	-1.37784	2.09456e-05	1.27783	G protein subunit beta 4 [Source:HGNC Symbol;Acc:HGNC:20731]	ensembl
ENSMGAG00000002360	EML6	0.920111	0.232697	1	-0.0258415		0.684133	0.32779	0.116026	0.864217		1	-0.0827998	1	0.178879	0.199488	0.734297	echinoderm microtubule associated protein like 6	DAVID
ENSMGAG00000002361	LAMTOR5	0.0857532	-0.280339	8.04014e-06	-0.714474		2.19933e-09	0.720506	0.264655	-0.323064		1	0.0220492	0.0272027	0.457956	0.00241713	-0.562504	late endosomal/lysosomal adaptor, MAPK and MTOR activator 5	ensembl
ENSMGAG00000002362	LOC100548147	0.147583	0.300384	0.161833	-0.292211		0.0480421	0.359473	1.39998e-05	-1.14946		0.518381	0.143269	0.00094736	0.739863	0.00177348	-0.748245	centrosomal protein of 63 kDa-like	DAVID
ENSMGAG00000002363	ENSMGAG00000002363	1	0	1	-0.426234		1	0	0.722109	1.61917		1	2.35626	1	2.47808	0.337266	4.18071	SH3 domain-containing protein	ensembl
ENSMGAG00000002364	NECAB3	0.921752	-0.0729104	4.76657e-13	1.03819		4.85335e-07	-0.733069	0.0960816	-0.450277		9.16466e-30	0.965935	0.738017	-0.14164	0.71498	0.162297	N-terminal EF-hand calcium binding protein 3	uniprot
ENSMGAG00000002365	ENSMGAG00000002365	1	0	1	-2.56388		1	0	1	-2.55809		1	0	1	2.47813	1	-5.12548e-15	Uncharacterized protein	ensembl
ENSMGAG00000002367	PROK2	1	0.524371	1	-0.0549286		0.627776	0.900764	1	-0.0385318		1	0.0663657	0.885505	0.638835	1	-0.27928	prokineticin 2 [Source:HGNC Symbol;Acc:HGNC:18455]	ensembl
ENSMGAG00000002368	OSBPL7	0.174826	0.445183	0.208863	-0.419699		0.106406	0.524778	0.2071	-0.541097		0.27786	-0.359613	0.1752	0.507211	0.196259	-0.535553	oxysterol binding protein like 7 [Source:HGNC Symbol;Acc:HGNC:16387]	ensembl
ENSMGAG00000002369	LOC100539842	1	0	1	0		1	0	1	0		1	0	1	0	1	-5.12548e-15	embryonic pepsinogen	DAVID
ENSMGAG00000002370	SPOCK3	0.764863	1.26067	1	-0.511687		0.0148738	2.66794	0.0908392	1.81446		0.647664	-1.05227	1	0.709284	1	-0.121092	SPARC (osteonectin), cwcv and kazal like domains proteoglycan 3 [Source:HGNC Symbol;Acc:HGNC:13565]	ensembl
ENSMGAG00000002371	PANK3	0.575612	-0.153757	3.77947e-06	0.919951		0.0415492	-0.33961	2.01219e-09	1.82646		0.671106	-0.113348	1.32899e-07	-1.1804	9.76282e-05	1.00587	pantothenate kinase 3 [Source:HGNC Symbol;Acc:HGNC:19365]	ensembl
ENSMGAG00000002372	NECTIN1	2.40809e-06	0.917871	9.56451e-10	1.12501		0.0149865	-0.578292	0.0351252	0.586377		0.927813	0.0732161	0.966509	-0.126532	9.89441e-07	1.05846	nectin cell adhesion molecule 1 [Source:HGNC Symbol;Acc:HGNC:9706]	ensembl
ENSMGAG00000002374	ENSMGAG00000002374	0.996467	-1.59711	1	0		0.485435	-3.54193	0.847329	2.96199		1	-2.29648	0.557302	-3.54604	0.862035	2.96593	MACPF domain-containing protein	ensembl
ENSMGAG00000002375	KLHL40	1.64203e-14	-0.974815	9.41895e-10	-0.874367		0.254306	0.177252	1	-0.0530121		0.00503323	0.312459	0.405356	0.215068	1	0.00763437	kelch like family member 40	ensembl
ENSMGAG00000002376	ULK3	1	-0.0115908	0.0513533	-0.495074		1.04171e-06	0.914327	0.840501	0.167751		0.460923	-0.223228	0.499823	0.262614	0.0699168	-0.462959	unc-51 like kinase 3 [Source:HGNC Symbol;Acc:HGNC:19703]	ensembl
ENSMGAG00000002377	KIAA0895L	0.717975	0.254502	0.0382197	-0.605646		0.00315485	0.867976	1	-0.0541373		0.718065	0.254303	0.000729117	1.11554	0.787023	0.215514	KIAA0895 like	uniprot
ENSMGAG00000002378	SYT15	5.39964e-11	1.84201	5.2301e-14	2.06931		0.0357984	0.763678	0.875957	0.25416		0.468134	0.2407	1	0.0197603	0.40075	-0.462073	synaptotagmin 15	ensembl
ENSMGAG00000002379	FZD10	0.522015	0.976145	0.415987	1.45355		1	-0.884659	0.872457	0.669907		1	0.0866163	1	-0.360215	0.620634	1.21605	frizzled class receptor 10 [Source:HGNC Symbol;Acc:HGNC:4039]	ensembl
ENSMGAG00000002382	PIWIL1	1	0.373132	1	-0.175726		1	0.339445	0.549452	1.14439		0.584196	-1.02086	1	-0.460887	1	0.373584	piwi like RNA-mediated gene silencing 1	ensembl
ENSMGAG00000002383	UBTF	0.518716	0.130598	0.960429	-0.0579344		3.11797e-08	0.625966	0.00407891	0.574978		0.00891637	-0.23543	1	-0.0438066	0.910455	-0.0729924	upstream binding transcription factor, RNA polymerase I	DAVID
ENSMGAG00000002385	E2F1	0.288071	0.197648	8.04166e-05	0.575484		1	-0.028883	1	0.0220493		0.0413051	0.219535	0.655752	-0.155406	0.903461	-0.0831712	E2F transcription factor 1 [Source:HGNC Symbol;Acc:HGNC:3113]	ensembl
ENSMGAG00000002386	TMEM208	0.401304	-0.311156	0.000397108	-1.05873		1.05928e-06	0.98288	0.0459821	-0.834609		1	0.0570693	0.019368	0.803789	0.000859782	-0.99454	Transmembrane protein 208	uniprot
ENSMGAG00000002387	KY	1	0	1	0		1	0	1	0		1	0	1	0	1	-5.12548e-15	Kyphoscoliosis peptidase	uniprot
ENSMGAG00000002388	TCF3	0.0128091	0.440973	4.52075e-05	0.726		0.0405331	-0.368342	2.8438e-06	1.16647		0.000891151	-0.429783	0.00144966	-0.710204	4.95301e-05	0.845933	transcription factor 3	DAVID
ENSMGAG00000002389	SPTBN1	0.821916	0.0733453	0.000123622	0.583381		6.32042e-06	-0.465753	0.000858797	0.740516		1	0.00785056	0.00815289	-0.499126	5.98316e-06	0.7287	spectrin beta, non-erythrocytic 1	DAVID
ENSMGAG00000002390	LOC100550588	1	0.000871435	1.72948e-19	1.2887		7.83399e-25	-1.33168	0.305839	0.297118		0.214401	0.152201	1.36902e-10	-1.13269	0.00818434	0.518511	7-dehydrocholesterol reductase-like	DAVID
ENSMGAG00000002391	CPLX3	1	2.22908	1	0		1	0	0.847329	2.95389		1	-2.29646	1	0	0.862035	2.95712	complexin 3 [Source:HGNC Symbol;Acc:HGNC:27652]	ensembl
ENSMGAG00000002392	WWC1	0.539536	0.170232	0.124713	-0.28831		1.0515e-07	0.816827	0.346108	-0.292021		4.83083e-06	0.546931	4.19742e-07	1.00787	1	-0.0775091	WW and C2 domain containing 1 [Source:HGNC Symbol;Acc:HGNC:29435]	ensembl
ENSMGAG00000002393	HHATL	0.0150353	-1.31285	0.147404	-0.77014		1.37427e-20	2.52615	7.18262e-08	2.01115	x	0.249753	0.786065	0.940455	0.246386	0.601191	-0.248989	hedgehog acyltransferase like [Source:HGNC Symbol;Acc:HGNC:13242]	ensembl
ENSMGAG00000002394	CSK	1	-0.00889147	0.952495	0.0663531		0.445888	0.146226	0.0738314	0.417444		0.0582456	-0.216679	0.23494	-0.287623	1	0.00486802	C-terminal Src kinase [Source:HGNC Symbol;Acc:HGNC:2444]	ensembl
ENSMGAG00000002395	C1QTNF5	1	0	1	0		1	0	1	0		1	0	1	0	1	-5.12548e-15	C1q and TNF related 5 [Source:HGNC Symbol;Acc:HGNC:14344]	ensembl
ENSMGAG00000002398	LPL	2.5625e-07	-0.641299	0.107645	-0.309926		0.00202929	-0.382294	0.637157	0.184661		3.07127e-05	0.411248	0.982792	0.0841608	6.43751e-05	0.673592	lipoprotein lipase	ensembl
ENSMGAG00000002399	EPHB1	0.0451985	-0.376898	0.00238257	-0.477882		1	0.00118891	0.242141	0.299509		0.000931871	0.399269	0.0174407	0.503098	5.49277e-07	0.822286	EPH receptor B1	DAVID
ENSMGAG00000002400	SRSF4	0.000465413	-1.41131	0.000887899	-1.33187		0.0330869	0.696817	0.0870977	0.770866		1	-0.0102444	1	-0.0885724	1	0.012	serine and arginine rich splicing factor 4	DAVID
ENSMGAG00000002402	CCDC13	0.000581682	1.14984	0.00119991	1.02008		0.0616889	-0.991072	0.0130626	-1.21423		1	-0.0608867	1	0.0572147	1	-0.140989	coiled-coil domain containing 13	ensembl
ENSMGAG00000002403	SHLD2	0.0541776	-0.363808	0.00798215	-0.50064		0.00227214	0.462409	1	-0.00991878		0.70599	0.128378	0.343797	0.26632	0.551712	-0.182677	shieldin complex subunit 2 [Source:HGNC Symbol;Acc:HGNC:28773]	ensembl
ENSMGAG00000002405	LOC100547089	1	0.158069	0.826186	-0.80801		0.591316	0.927719	0.605632	-1.70276		0.810022	-0.886754	1	0.0919772	0.0658571	-2.5225	C-type lectin domain family 18 member A-like	DAVID
ENSMGAG00000002406	CBL	0.468956	-0.185324	1.35528e-11	1.38222		3.60746e-25	-1.664	0.758439	0.19055		7.77465e-07	0.586535	8.56098e-05	-0.975308	2.36258e-05	0.900295	Cbl proto-oncogene [Source:HGNC Symbol;Acc:HGNC:1541]	ensembl
ENSMGAG00000002408	PXMP4	0.601221	0.117734	0.0120159	0.398353		0.465017	-0.128016	0.300981	-0.283856		0.0104326	0.269034	1	-0.0095788	0.655509	-0.142989	Peroxisomal membrane protein 4	uniprot
ENSMGAG00000002410	HIGD1A	0.571629	0.121506	0.000279538	0.524295		0.09844	-0.227207	0.536827	-0.194666		0.821925	0.0623799	0.0964071	-0.337544	0.132705	-0.282796	HIG1 hypoxia inducible domain family member 1A [Source:HGNC Symbol;Acc:HGNC:29527]	ensembl
ENSMGAG00000002411	PNPLA1	1	0	1	0		1	0	1	0		1	0	1	0	1	-5.12548e-15	patatin like phospholipase domain containing 1	ensembl
ENSMGAG00000002413	CACNA1B	1	0	0.954904	0.924559		1	0	1	0.412279		0.616925	3.73694	1	2.46788	0.862035	2.96593	calcium voltage-gated channel subunit alpha1 B [Source:HGNC Symbol;Acc:HGNC:1389]	ensembl
ENSMGAG00000002414	PHB	2.31183e-07	-0.788574	0.000506466	-0.662218		0.614045	-0.124519	0.00209503	-0.77528		0.251452	0.151007	1	0.0261816	0.000530117	-0.601176	prohibitin [Source:HGNC Symbol;Acc:HGNC:8912]	ensembl
ENSMGAG00000002415	NADSYN1	0.0625024	0.368395	1.13441e-07	1.01881		7.20097e-12	-1.58496	0.0330263	-0.717216		0.583803	0.138774	0.0578671	-0.509315	0.44458	0.384518	NAD synthetase 1	DAVID
ENSMGAG00000002416	SNCG	0.108178	0.436679	0.190078	-0.376388		0.420685	0.248949	0.0213625	-0.800466		1	-0.0501864	0.0117274	0.762694	0.572125	-0.266516	synuclein gamma [Source:HGNC Symbol;Acc:HGNC:11141]	ensembl
ENSMGAG00000002418	ARSA	0.0526812	-0.288059	3.99445e-07	-0.734198		1.30525e-08	0.653028	0.517902	-0.200516		0.099115	-0.195005	0.268474	0.25379	0.00023134	-0.577893	arylsulfatase A	ensembl
ENSMGAG00000002421	LCAT	1.35469e-09	1.34267	0.571177	-0.190263		0.958175	-0.116006	2.87176e-19	-2.85403		1.63894e-05	0.680129	1.02276e-16	2.21118	0.288121	-0.503095	lecithin-cholesterol acyltransferase	ensembl
ENSMGAG00000002422	BRINP2	0.801846	-0.649254	1	0.331803		1	0.16291	0.451	-1.43852		0.743686	0.920084	1	-0.0595949	0.309177	-1.63829	BMP/retinoic acid inducible neural specific 2	ensembl
ENSMGAG00000002423	ZNF341	1.24689e-14	1.29422	2.89976e-06	0.860979		0.0356635	0.474613	0.18605	-0.461086		0.00598008	0.367815	0.00149275	0.804339	0.987806	-0.110665	zinc finger protein 341	DAVID
ENSMGAG00000002424	ENSMGAG00000002424	1	0	1	0		1	0	1	0		1	0	1	0	1	-5.12548e-15	Fibronectin type-III domain-containing protein	ensembl
ENSMGAG00000002426	ETV7	0.0613621	0.98221	0.000626923	1.61083		0.0140351	-1.71141	0.556068	-0.729049		1	-0.017803	0.513079	-0.646823	1	0.356678	ETS variant transcription factor 7 [Source:HGNC Symbol;Acc:HGNC:18160]	ensembl
ENSMGAG00000002427	RIC8A	4.98535e-05	0.537047	6.9557e-08	0.908801		0.663388	-0.105626	0.57125	0.219444		0.837533	0.0639854	0.264537	-0.304224	1	0.0416468	RIC8 guanine nucleotide exchange factor A	ensembl
ENSMGAG00000002430	GOLGB1	0.535366	0.131768	0.688459	0.140149		0.687875	0.0945765	1.12432e-06	1.1743		0.0181311	-0.239252	0.440951	-0.243253	6.34868e-07	0.85814	golgin B1	ensembl
ENSMGAG00000002431	MRS2	0.071291	-0.467532	0.333587	-0.31157		0.263835	0.296004	1	0.0816922		0.535484	0.185651	1	0.0297518	0.790461	-0.159337	magnesium transporter MRS2 [Source:HGNC Symbol;Acc:HGNC:13785]	ensembl
ENSMGAG00000002432	DDX60	1	-0.124972	0.360994	-0.723238		0.0231027	1.2369	1	0.172705		1	-0.0597741	0.589075	0.539702	0.542633	-0.500028	DExD/H-box helicase 60 [Source:HGNC Symbol;Acc:HGNC:25942]	ensembl
ENSMGAG00000002433	SHISA6	0.565887	-3.82837	0.821053	2.96887		0.486114	-3.54886	1	0		0.927813	3.21076	0.557884	-3.55372	1	-5.12548e-15	Uncharacterized protein	uniprot
ENSMGAG00000002434	ZNF652	0.716692	0.112052	1	0.0264855		0.65316	0.113362	0.859424	0.136697		1	-0.0037218	0.984525	0.0874796	0.805372	0.131767	zinc finger protein 652 [Source:HGNC Symbol;Acc:HGNC:29147]	ensembl
ENSMGAG00000002436	RNF222	1	0	0.174206	-4.3671		0.809293	3.34253	0.51233	-2.22273		1	0	0.350831	4.269	1	-1.27662	ring finger protein 222	DAVID
ENSMGAG00000002437	GLUD1	0.00296582	0.364442	2.27225e-08	0.738157		5.74456e-13	-0.795274	0.0753977	-0.38943		0.945094	0.0420176	0.087554	-0.328627	0.813923	0.099817	glutamate dehydrogenase 1	DAVID
ENSMGAG00000002438	TENM2	1	0.159476	0.199808	-1.21671		0.381753	1.23639	0.97798	0.313257		0.821432	0.755518	0.0311868	2.13688	0.16951	1.24564	teneurin transmembrane protein 2 [Source:HGNC Symbol;Acc:HGNC:29943]	ensembl
ENSMGAG00000002439	TMEM132D	1	-0.241317	0.511604	-1.63859		0.375738	1.30788	1	0.375448		1	-0.617703	0.790897	0.801371	1	-0.108063	transmembrane protein 132D	DAVID
ENSMGAG00000002440	GDPD2	1	-0.20418	1	2.12498		1	0.299541	1	0		1	0.0579961	1	-2.18196	1	-2.55233	glycerophosphodiester phosphodiesterase domain containing 2	ensembl
ENSMGAG00000002441	MECR	0.840812	0.126339	0.360303	0.250413		1	-0.0329219	0.346208	-0.380684		1	-0.0694929	0.741013	-0.189637	0.0983795	-0.51485	mitochondrial trans-2-enoyl-CoA reductase	DAVID
ENSMGAG00000002442	NDEL1	0.371073	0.163847	0.379481	-0.171643		0.0166193	0.322949	1	-0.0713203		0.895928	0.0568393	0.0452657	0.396053	1	0.0240165	nudE neurodevelopment protein 1 like 1	ensembl
ENSMGAG00000002443	SEC16B	1	-0.207556	1	-0.100056		0.11093	0.876029	0.468303	0.620718		0.485842	0.54395	0.812184	0.428866	0.987806	0.199608	SEC16 homolog B, endoplasmic reticulum export factor	DAVID
ENSMGAG00000002444	CHMP4B	0.891413	0.0663936	0.000119458	-0.543921		4.71787e-07	0.557984	0.216176	-0.304767		0.988258	-0.043176	0.00102189	0.569272	0.144139	-0.270985	charged multivesicular body protein 4B	DAVID
ENSMGAG00000002445	il11ra	0.248484	-0.365571	1	-0.0119811		2.18634e-07	1.06816	1	0.0900199		0.316144	0.320223	1	-0.0300038	0.000842844	-0.984718	interleukin 11 receptor subunit alpha	ensembl
ENSMGAG00000002446	ELMO3	0.258819	0.310499	1	0.0227185		0.000249161	0.645217	0.993808	-0.11234		0.69207	-0.166217	0.925599	0.123211	0.0123292	-0.612735	engulfment and cell motility 3	DAVID
ENSMGAG00000002447	PHOSPHO1	0.26263	0.269749	0.355136	0.219922		0.135846	-0.353179	0.0194264	-0.675914		0.0144813	0.34252	0.15595	0.398061	1	0.0960802	phosphoethanolamine/phosphocholine phosphatase 1 [Source:HGNC Symbol;Acc:HGNC:16815]	ensembl
ENSMGAG00000002448	ACKR2	1	0	1	0		1	0	1	0		1	0	1	0	1	-5.12548e-15	atypical chemokine receptor 2 [Source:HGNC Symbol;Acc:HGNC:1565]	ensembl
ENSMGAG00000002450	CAPG	1	0.0597258	5.09849e-09	-0.937536		1.84533e-59	1.79568	0.171543	0.358762		1	-0.0299502	1.09731e-06	0.971393	0.0119958	-0.444767	capping actin protein, gelsolin like	ensembl
ENSMGAG00000002452	MMRN2	1	2.22907	1	0		1	2.48314	1	0		1	-2.29644	1	0	1	-2.55232	multimerin 2 [Source:HGNC Symbol;Acc:HGNC:19888]	ensembl
ENSMGAG00000002453	GLT1D1	0.16252	-0.502989	0.502193	-0.284133		1.38384e-07	-1.92395	0.000222716	-1.57979		0.275724	0.39729	0.884883	0.18106	0.486001	0.549024	glycosyltransferase 1 domain containing 1 [Source:HGNC Symbol;Acc:HGNC:26483]	ensembl
ENSMGAG00000002454	PALLD	0.172679	0.214239	0.000271265	0.595205		0.020718	-0.294717	0.0746515	0.447113		0.544859	0.0889809	0.240747	-0.288508	0.00510627	0.474689	palladin, cytoskeletal associated protein [Source:HGNC Symbol;Acc:HGNC:17068]	ensembl
ENSMGAG00000002455	ABI3	0.225349	4.28242	0.954904	0.920605		1	0	1	-2.55807		1	-0.624641	1	2.47814	1	-5.12548e-15	ABI family member 3	DAVID
ENSMGAG00000002456	DCDC2	1	0	1	2.13906		1	0	1	0		1	2.35627	1	0	1	-5.12548e-15	doublecortin domain containing 2 [Source:HGNC Symbol;Acc:HGNC:18141]	ensembl
ENSMGAG00000002457	SIRT3	0.242018	-0.272483	0.0149173	-0.524486		2.26182e-05	0.681708	0.206344	0.388561		1	-0.0394302	0.586488	0.214985	1	-0.0581146	sirtuin 3	DAVID
ENSMGAG00000002458	FARSA	0.000825329	-0.453065	0.143176	-0.29213		1	-0.0400504	0.0650884	-0.488743		0.159524	0.185342	1	0.0261751	0.0554025	-0.40022	phenylalanyl-tRNA synthetase subunit alpha [Source:HGNC Symbol;Acc:HGNC:3592]	ensembl
ENSMGAG00000002459	LOC100544984	1	0	1	0		0.809293	3.33432	1	0		1	0	1	0	0.862035	-3.40965	perilipin-3-like	DAVID
ENSMGAG00000002460	LOC100540415	0.870871	3.05341	0.495613	3.48214		1	0	1	0		1	0.601559	1	0	1	-5.12548e-15	LIM homeobox transcription factor 1-alpha-like	DAVID
ENSMGAG00000002461	AADAT	0.0345731	-0.331443	0.632432	-0.144614		0.968514	0.0551211	0.764061	-0.153583		0.0200803	0.284447	0.927642	0.101656	0.931459	-0.084073	aminoadipate aminotransferase [Source:HGNC Symbol;Acc:HGNC:17929]	ensembl
ENSMGAG00000002462	CLIP2	0.0752144	0.375244	1.94088e-12	1.44651		0.0961376	-0.336095	4.12296e-06	1.35543		0.530853	0.146624	0.000800503	-0.91861	0.000434116	0.793736	CAP-Gly domain containing linker protein 2 [Source:HGNC Symbol;Acc:HGNC:2586]	ensembl
ENSMGAG00000002463	PTPRU	0.019045	-0.810218	1.26307e-05	-1.14868		1.23781e-41	2.39808	1.54799e-10	1.72155		0.0029643	0.882039	6.49282e-05	1.22204	0.00888779	0.569248	protein tyrosine phosphatase receptor type U	ensembl
ENSMGAG00000002464	BMPR1A	0.953351	0.0835033	0.00251777	0.66295		0.000167538	-0.77877	0.000239016	1.20947		0.202149	-0.240668	0.0023914	-0.813856	3.1272e-05	1.19659	bone morphogenetic protein receptor type 1A [Source:HGNC Symbol;Acc:HGNC:1076]	ensembl
ENSMGAG00000002465	LRCH2	1	0.0229783	0.000683369	0.758506		0.00628217	-0.556856	0.000526428	1.05594		0.191534	0.268684	0.125507	-0.458723	4.54628e-06	1.17436	leucine rich repeats and calponin homology domain containing 2 [Source:HGNC Symbol;Acc:HGNC:29292]	ensembl
ENSMGAG00000002466	EMC3	1	-0.0536123	0.56614	-0.141037		1	-0.0296791	2.36618e-05	-0.914823		0.148474	0.171453	0.311502	0.260281	0.000426731	-0.601686	ER membrane protein complex subunit 3	ensembl
ENSMGAG00000002468	LOC100543103	0.0498024	-0.435707	4.22149e-06	-0.971732		2.24929e-18	1.3329	1	-0.0858647		0.813102	0.136116	0.00636321	0.673087	0.000296421	-0.725438	quinone oxidoreductase-like protein 2	DAVID
ENSMGAG00000002469	MYH10	0.0311824	0.277161	0.0666366	0.271446		0.0717904	-0.214385	0.189673	0.301906		0	-0.560638	0.00105835	-0.552018	1	-0.0138254	myosin heavy chain 10	ensembl
ENSMGAG00000002470	CALR	0.00048724	-0.406818	2.11048e-11	-0.980977		4.63501e-17	0.842224	0.181148	-0.317878		0.370843	-0.127063	0.0153008	0.449532	1.27088e-06	-0.687989	calreticulin [Source:HGNC Symbol;Acc:HGNC:1455]	ensembl
ENSMGAG00000002471	PSMD13	0.746026	-0.0914258	0.360303	-0.173612		0.320438	-0.152495	0.0287607	-0.468923		0.975463	0.047953	0.706786	0.132533	0.511378	-0.161466	26S proteasome non-ATPase regulatory subunit 13 (26S proteasome regulatory subunit RPN9) (26S proteasome regulatory subunit S11) (26S proteasome regulatory subunit p40.5)	uniprot
ENSMGAG00000002472	NRSN1	0.881526	0.183722	1	-0.0684829		0.47908	-0.388994	0.451505	0.414008		0.629669	0.286235	0.268705	0.538762	0.000495504	1.36474	neurensin 1 [Source:HGNC Symbol;Acc:HGNC:17881]	ensembl
ENSMGAG00000002473	KCTD20	0.656457	0.112838	0.093453	0.273417		0.573398	0.112396	1	-0.0292454		0.503383	0.0991802	1	-0.0595047	0.4155	-0.178362	potassium channel tetramerization domain containing 20	ensembl
ENSMGAG00000002474	MCAM	1.72194e-06	-0.622395	4.39045e-08	0.754081		0.252699	0.167636	0.0106337	0.524418		3.18287e-29	0.905388	0.013499	-0.467836	0.825889	-0.0892711	melanoma cell adhesion molecule [Source:HGNC Symbol;Acc:HGNC:6934]	ensembl
ENSMGAG00000002475	PHF24	1	0	1	0		1	0	1	0		1	0	1	0	1	-5.12548e-15	PHD finger protein 24 [Source:HGNC Symbol;Acc:HGNC:29180]	ensembl
ENSMGAG00000002476	PRL	1	0	1	0		1	0	1	0		1	0	1	0	1	-5.12548e-15	prolactin [Source:NCBI gene (formerly Entrezgene);Acc:100303694]	ensembl
ENSMGAG00000002477	RASAL2	0.04606	0.396195	2.26245e-07	0.939978		0.449884	-0.180621	2.54635e-11	1.64048		0.0214003	-0.312018	0.000345458	-0.850071	4.42529e-07	0.991224	RAS protein activator like 2	DAVID
ENSMGAG00000002478	FANCD2	3.26846e-06	-0.632356	0.39677	-0.204771		0.521124	-0.125314	0.836851	0.136879		0.0940805	-0.232662	0.00100604	-0.657727	0.0501667	-0.374341	Fanconi anemia complementation group D2	DAVID
ENSMGAG00000002479	SLC15A4	1	-0.0414819	0.471142	-0.155183		0.0612757	0.249057	0.296726	-0.279155		1	0.0068794	0.769503	0.123702	0.0320208	-0.382302	solute carrier family 15 member 4 [Source:HGNC Symbol;Acc:HGNC:23090]	ensembl
ENSMGAG00000002481	ACYP2	0.288138	-0.276512	2.46114e-07	-1.01802		0.151702	0.316059	0.000114004	-1.07134		1	0.051862	0.000702026	0.793776	0.0367094	-0.570436	Acylphosphatase (EC 3.6.1.7)	uniprot
ENSMGAG00000002482	LOC100542873	0.213475	0.321547	0.000519796	0.897881		0.000115058	-0.973035	0.153765	0.646713		0.896322	-0.0992466	0.0599286	-0.667924	0.00578844	0.972034	serine/threonine-protein kinase 38	DAVID
ENSMGAG00000002483	DNAJB5	0	-1.16852	5.48287e-06	-0.72418		0.00110667	0.453679	0.00077385	0.689015		1.06969e-14	0.792859	0.128801	0.353312	3.66806e-05	0.609868	DnaJ heat shock protein family (Hsp40) member B5	ensembl
ENSMGAG00000002484	PSME4	0.344425	0.163922	7.09503e-05	0.653747		6.27856e-10	-0.728287	0.0157383	0.600674		1	0.00287042	0.02172	-0.483259	9.73725e-07	0.867561	proteasome activator subunit 4 [Source:HGNC Symbol;Acc:HGNC:20635]	ensembl
ENSMGAG00000002485	LOC100543893	1	-0.241074	1	0.731136		0.106296	-4.67659	1	0.445842		1	-0.393888	0.657225	-1.33623	0.366656	3.88923	TOX high mobility group box family member 2-like	DAVID
ENSMGAG00000002486	NADK	0.033155	-0.389481	0.0170013	0.657913		2.25378e-06	-0.781631	0.000879914	1.10788		1	-0.0622213	4.37682e-05	-1.10164	0.00109867	0.809864	NAD kinase [Source:HGNC Symbol;Acc:HGNC:29831]	ensembl
ENSMGAG00000002487	RFC2	0.00423442	-0.454119	0.0501541	-0.332342		5.9471e-06	-0.609289	0.000612639	-0.825943		1	-0.0377409	0.668041	-0.157228	0.142572	-0.350573	replication factor C subunit 2	ensembl
ENSMGAG00000002489	LOC100549801	3.74819e-08	-0.891485	5.98521e-13	-1.24679		1.84768e-15	1.16287	0.328321	-0.319919		0.372551	0.163514	0.0349959	0.519345	9.70877e-07	-0.939448	cytochrome b-c1 complex subunit 10	DAVID
ENSMGAG00000002490	TRPC4AP	0.0118732	0.341112	0.00229478	0.499223		0.000972571	-0.424201	0.556181	0.200967		0.913751	0.0548511	0.906615	-0.0992262	0.00148778	0.548463	transient receptor potential cation channel subfamily C member 4 associated protein	ensembl
ENSMGAG00000002491	LOC100548376	0.1993	0.197528	0.207919	-0.279952		1	-0.0299323	0.527009	-0.252871		0	-3.53129	2.61908e-107	-3.05294	4.15538e-137	-3.25444	transitional endoplasmic reticulum ATPase	DAVID
ENSMGAG00000002493	MBD3	5.0704e-09	0.79393	1.96802e-05	0.736942		0.0142073	-0.412139	1	0.0255486		0.0851638	-0.215693	0.758085	-0.154544	0.25751	0.304965	methyl-CpG binding domain protein 3	ensembl
ENSMGAG00000002495	MFAP3L	0.208641	-1.10408	0.0857639	-3.20553		0.0237818	-2.30064	0.687066	-0.904421		0.0468658	-3.10511	0.401632	-0.951607	1	0.486607	microfibril associated protein 3 like [Source:HGNC Symbol;Acc:HGNC:29083]	ensembl
ENSMGAG00000002496	PGGHG	0.267674	0.257633	0.0355694	0.418474		0.620102	-0.15163	0.00194677	-0.898895		0.0133728	0.334099	0.739378	0.173864	0.0406	-0.550554	protein-glucosylgalactosylhydroxylysine glucosidase	ensembl
ENSMGAG00000002497	IGF2BP1	0.00168194	0.620238	0.706352	-0.169126		0.00250198	0.610079	1	-0.0737598		1.25953e-05	-0.701473	1	0.0879879	0.0354258	-0.574592	insulin like growth factor 2 mRNA binding protein 1 [Source:HGNC Symbol;Acc:HGNC:28866]	ensembl
ENSMGAG00000002498	HPF1	0.313898	-0.206724	0.517044	-0.189824		0.565403	-0.13946	0.114468	-0.493963		0.0931066	-0.226109	0.474638	-0.243925	0.0110025	-0.574573	histone PARylation factor 1 [Source:HGNC Symbol;Acc:HGNC:26051]	ensembl
ENSMGAG00000002499	ENSMGAG00000002499	5.05878e-07	-0.851057	0	-1.70269		7.69351e-18	1.23671	0.0249045	0.843677		2.63181e-08	0.587019	1.05271e-10	1.44186	0.00044347	1.0678	pseudogene	ensembl
ENSMGAG00000002500	SPIN1	0.891413	0.0821947	5.51033e-05	0.811337		5.46562e-06	-0.726026	0.00658972	0.798607		1	-0.0531451	0.000286748	-0.776512	0.00272561	0.768078	spindlin 1	ensembl
ENSMGAG00000002501	TMEM132C	1	0.276749	0.0245283	-2.4277		0.00507072	1.72773	0.73663	0.576358		0.0399504	-2.25527	0.952054	0.465232	0.40865	-0.659107	transmembrane protein 132C [Source:HGNC Symbol;Acc:HGNC:25436]	ensembl
ENSMGAG00000002502	LOC100538407	1	0	1	0		1	0	1	0		1	0	1	0	1	-5.12548e-15	guanylyl cyclase-activating protein 1-like	DAVID
ENSMGAG00000002503	SRSF3	0.0167543	-0.311272	0.00185023	-0.440273		0.963619	-0.0459392	0.0307558	-0.468055		1	-0.0259699	0.831962	0.105631	0.104435	-0.293772	serine and arginine rich splicing factor 3	ensembl
ENSMGAG00000002504	LAT2	0.351293	-0.618745	0.39026	-0.531406		0.875219	-0.312124	0.0546985	-1.1544		0.699545	0.399893	0.809632	0.314918	0.661765	-0.505443	linker for activation of T cells family member 2 [Source:HGNC Symbol;Acc:HGNC:12749]	ensembl
ENSMGAG00000002505	MICALL2	7.00139e-11	0.785969	6.56822e-06	0.70972		0.000429694	-0.478207	0.445194	-0.247262		0.00125187	-0.292783	0.460771	-0.212513	1	0.0397304	MICAL like 2	ensembl
ENSMGAG00000002506	CDKAL1	0.778852	-0.111038	0.0507659	0.408372		0.000307347	-0.578995	0.0786319	0.508183		0.575657	-0.144923	0.00311256	-0.659378	0.0587112	0.451401	CDK5 regulatory subunit associated protein 1 like 1 [Source:HGNC Symbol;Acc:HGNC:21050]	ensembl
ENSMGAG00000002507	LDB3	3.21147e-54	-4.71596	6.58499e-73	-5.18427	x	4.35632e-83	2.31298	1.08272e-06	1.37104		0.219688	1.00121	1.57078e-09	1.47126	0.0218829	0.552553	LIM domain binding 3 [Source:HGNC Symbol;Acc:HGNC:15710]	ensembl
ENSMGAG00000002508	EIF4H	0.0388656	-0.280519	0.0144783	0.41229		1.24692e-14	-0.841526	0.104538	0.396372		0.680248	-0.0764979	4.0011e-05	-0.76586	0.00169067	0.49436	Eukaryotic translation initiation factor 4H	uniprot
ENSMGAG00000002509	CLCN3	1	0.0198602	0.0286509	0.403147		0	-0.906596	0.90566	0.115109		0.798263	0.0651899	0.198029	-0.314088	3.83892e-05	0.729038	chloride voltage-gated channel 3 [Source:HGNC Symbol;Acc:HGNC:2021]	ensembl
ENSMGAG00000002510	LOC100549000	0.308969	0.30162	0.00509728	0.831278		0.0058019	-0.7369	0.75186	-0.262742		1	-0.0328777	0.128531	-0.557961	1	-0.0583973	transcription factor E2F3-like	DAVID
ENSMGAG00000002511	ENSMGAG00000002511	0.389238	0.556192	1	-0.119446		1.81941e-06	1.86669	0.87565	0.25481		0.794013	0.304457	0.0746772	0.981478	0.224899	-0.608049	pseudogene	ensembl
ENSMGAG00000002513	RALGPS2	0	-1.1084	0.495177	-0.143002		1.19498e-08	-0.645447	0.509725	-0.197762		2.09332e-27	0.896946	1	-0.0650628	0.0137997	0.405116	Ral GEF with PH domain and SH3 binding motif 2	DAVID
ENSMGAG00000002514	SBF1	0.000468763	0.560815	2.601e-05	0.608941		1	0.0372631	0.00353768	0.599763		0.143362	-0.181903	0.427611	-0.226381	0.0259801	0.357524	SET binding factor 1 [Source:HGNC Symbol;Acc:HGNC:10542]	ensembl
ENSMGAG00000002517	E2F4	0.419252	0.269019	0.00568643	0.773331		0.541291	-0.220478	0.00632993	0.988066		0.159401	-0.362757	0.00728171	-0.861324	0.339883	0.371579	E2F transcription factor 4	DAVID
ENSMGAG00000002518	CYP1A5	1	0	0.821053	-3.42269		1	2.48313	0.847329	-3.41455		1	0	0.876768	3.32739	1	-2.55232	cytochrome P450, family 1, subfamily A, polypeptide 5 [Source:NCBI gene (formerly Entrezgene);Acc:664714]	ensembl
ENSMGAG00000002519	LOC100544198	0.0433465	-3.26736	2.79299e-37	-7.43082	x	8.02737e-113	6.58594	3.21987e-24	2.58159	x	1	0.0531429	4.8397e-25	4.25895	0.300956	0.277697	myosin heavy chain, skeletal muscle, adult	DAVID
ENSMGAG00000002522	HMMR	1	0.0399696	0.941001	-0.0691797		4.1574e-05	-0.57134	0.563527	-0.196054		5.94801e-07	-0.531729	0.0377831	-0.420393	1	-0.0228047	hyaluronan mediated motility receptor [Source:HGNC Symbol;Acc:HGNC:5012]	ensembl
ENSMGAG00000002523	MBOAT1	1.49646e-07	-2.11663	6.80422e-05	-1.13299		0.0235708	-0.941241	0.0129781	-0.931352		2.30904e-10	2.26873	6.38776e-05	1.28975	0.00283268	1.32083	membrane bound O-acyltransferase domain containing 1 [Source:HGNC Symbol;Acc:HGNC:21579]	ensembl
ENSMGAG00000002524	SH3BP4	0.229713	-0.233499	0.237857	-0.281903		0.0014932	0.442872	3.80489e-10	1.41701		3.36615e-22	-1.14031	9.58235e-08	-1.08794	0.879728	-0.0927643	SH3 domain binding protein 4 [Source:HGNC Symbol;Acc:HGNC:10826]	ensembl
ENSMGAG00000002525	TMEM132B	0.0223411	2.01578	0.475371	1.02014		1	0.342806	0.712605	-1.0669		0.890968	-0.39641	0.946308	0.598558	0.880104	-0.784478	transmembrane protein 132B [Source:HGNC Symbol;Acc:HGNC:29397]	ensembl
ENSMGAG00000002527	HTR2C	0.624536	0.528887	0.536561	-0.799282		0.0737476	-2.41932	0.0191768	-3.63396		0.0735258	-1.42861	1	-0.0903938	1	-1.27661	5-hydroxytryptamine receptor 2C	ensembl
ENSMGAG00000002528	HOXB8	1	0	1	0		1	0	1	0		1	0	1	0	1	-5.12548e-15	homeobox B8	DAVID
ENSMGAG00000002529	IFITM5	1	0	0.821053	-3.44038		1	0	1	-1.29353		1	0	0.876768	3.34726	1	2.14444	interferon induced transmembrane protein 5 [Source:HGNC Symbol;Acc:HGNC:16644]	ensembl
ENSMGAG00000002532	MIER2	0.927743	-0.0761109	0.222002	0.269451		0.748606	-0.104784	0.313482	0.320672		0.165345	0.206809	0.835035	-0.133545	0.199985	0.314449	MIER family member 2	ensembl
ENSMGAG00000002533	EDEM2	0.00995746	-0.426875	0.000608461	-0.613665		0.000116298	0.541852	0.437253	-0.257368		0.620019	0.138181	0.171829	0.325976	0.0252274	-0.450644	ER degradation enhancing alpha-mannosidase like protein 2	DAVID
ENSMGAG00000002535	IBA57	0.214643	-0.322747	1	-0.0803622		1	-0.0201595	0.0480851	0.658635		0.539894	-0.185994	0.223628	-0.421964	0.426663	0.278009	iron-sulfur cluster assembly factor IBA57 [Source:HGNC Symbol;Acc:HGNC:27302]	ensembl
ENSMGAG00000002537	AGAP1	0.00987919	0.463569	0.00748766	0.610064		0.522025	0.168864	5.67576e-07	1.45933		1.2193e-05	-0.555724	0.0114514	-0.694774	0.0107996	0.616007	ArfGAP with GTPase domain, ankyrin repeat and PH domain 1 [Source:HGNC Symbol;Acc:HGNC:16922]	ensembl
ENSMGAG00000002538	ENSMGAG00000002538	1	0	1	0		1	0	1	0		1	0	1	0	1	-5.12548e-15	interferon-induced transmembrane protein 3-like	ensembl
ENSMGAG00000002539	LOC100547397	0.0161675	0.407381	0.320397	0.20524		5.0804e-07	0.703364	0.255778	0.320206		1.46159e-13	-0.730252	0.0168349	-0.525238	1.52302e-07	-0.887437	C-type lectin domain family 2 member B-like	DAVID
ENSMGAG00000002540	PGGT1B	0.846135	-0.102511	1	-0.000314099		0.171895	0.26866	0.42274	-0.299725		0.0724521	0.301087	0.594598	0.19964	0.211541	-0.345832	protein geranylgeranyltransferase type I subunit beta [Source:HGNC Symbol;Acc:HGNC:8895]	ensembl
ENSMGAG00000002541	HOXB3	0.075016	2.5156	0.878162	0.837048		0.249168	2.21747	0.932407	0.836548		0.57258	-0.8145	1	0.844173	0.911589	-0.535151	homeobox B3	ensembl
ENSMGAG00000002543	OPN4	1	0.259841	1	0.436415		0.826856	-0.804628	1	-0.0321376		1	0.0568169	1	-0.118046	1	0.677678	opsin 4 [Source:HGNC Symbol;Acc:HGNC:14449]	ensembl
ENSMGAG00000002545	LOC100539142	1	0.0267854	9.02437e-07	-0.943075		6.07227e-35	1.45081	1	0.0111732		8.07681e-08	-0.704579	0.341736	0.265362	7.97961e-08	-1.15167	dispanin subfamily A member 2b-like	DAVID
ENSMGAG00000002547	INTS1	0.282916	0.185053	0.860611	0.0760108		0.199951	0.188341	0.803749	0.123496		0.194991	-0.147056	1	-0.0341868	0.910455	-0.0773855	integrator complex subunit 1	ensembl
ENSMGAG00000002549	GJC2	2.02401e-05	0.655229	0.000283154	0.802464		0.00939583	-0.514994	0.0973585	0.65444		5.51916e-22	-1.16009	3.21962e-08	-1.30492	1	-0.116823	gap junction protein gamma 2 [Source:HGNC Symbol;Acc:HGNC:17494]	ensembl
ENSMGAG00000002551	IL13RA2	1.25962e-05	-1.23175	0.0245162	-0.826927		1	0.0734033	0.0939722	-0.813494		0.927813	-0.202327	0.13169	-0.603937	7.77702e-05	-1.47151	interleukin-13 receptor subunit alpha-2	ensembl
ENSMGAG00000002552	MYBBP1A	0.731291	0.0989367	0.70138	-0.126247		1	9.87342e-05	1	-0.0560908		0.00252222	-0.337597	0.869638	-0.111891	0.585919	-0.145442	MYB binding protein 1a	ensembl
ENSMGAG00000002553	C28H6orf89	1	0.0127334	0.44633	-0.168247		0.00444242	0.409776	0.402101	0.248846		1	0.0368021	0.431279	0.220304	0.948698	0.0800993	chromosome 28 C6orf89 homolog	ensembl
ENSMGAG00000002554	B4GALNT4	0.146423	-0.397205	0.605464	-0.218538		0.00496378	0.581861	0.0410246	0.681884		0.34785	-0.238362	0.290064	-0.412578	0.320357	-0.294253	beta-1,4-N-acetyl-galactosaminyltransferase 4 [Source:HGNC Symbol;Acc:HGNC:26315]	ensembl
ENSMGAG00000002555	FAM110D	1	-0.0445522	1	-0.134197		0.016163	0.880617	0.847329	-0.263803		0.158667	0.569376	0.191258	0.659253	0.427857	-0.459851	family with sequence similarity 110 member D	ensembl
ENSMGAG00000002557	A4GNT	1	0	1	0		1	0	1	2.1408		1	0	1	0	1	2.14442	alpha-1,4-N-acetylglucosaminyltransferase [Source:HGNC Symbol;Acc:HGNC:17968]	ensembl
ENSMGAG00000002559	TOR3A	0.186843	0.235412	1.74706e-19	1.4533		6.65815e-20	-1.34644	1	0.036571		0.159949	-0.184703	1.08257e-12	-1.39939	1	0.00568579	torsin family 3 member A	DAVID
ENSMGAG00000002561	LOC100539530	0.403582	-0.152542	0.0444699	-0.301441		0.122902	0.21346	0.187017	-0.308044		0.000133954	0.335559	0.0066506	0.487606	1	-0.0116669	cyclin-dependent kinase 11B	DAVID
ENSMGAG00000002563	AACS	0.0301552	-0.292578	6.25452e-22	1.29912		0	-1.13677	0.000392998	0.726514		0.00244203	0.267038	0	-1.32189	0.000365488	0.563719	acetoacetyl-CoA synthetase [Source:HGNC Symbol;Acc:HGNC:21298]	ensembl
ENSMGAG00000002565	EXOC3L1	0.0329135	0.738648	1	0.0892369		0.501858	0.358454	1	-0.0755412		0.00163882	-0.9469	0.811557	-0.294674	0.156043	-0.705395	exocyst complex component 3 like 1	DAVID
ENSMGAG00000002567	HOXB1	1	0	1	0		1	0	1	0		1	0	1	0	1	-5.12548e-15	homeobox B1	ensembl
ENSMGAG00000002568	PDIK1L	1	0.00494986	0.32311	0.481726		0.124424	-0.55792	0.652176	0.316909		0.527379	0.309011	0.971768	-0.160176	0.0751121	0.735082	PDLIM1 interacting kinase 1 like	DAVID
ENSMGAG00000002569	GUK1	0.886829	0.0877913	0.0191275	-0.420174		8.91755e-15	1.03929	0.330504	-0.298476		0.567467	-0.121614	0.112975	0.386719	6.74358e-08	-0.927468	guanylate kinase 1 [Source:HGNC Symbol;Acc:HGNC:4693]	ensembl
ENSMGAG00000002570	SH3GL1	1	0.00273807	1.62106e-11	0.998896		0.0149986	-0.328543	0.000433131	0.765383		0.000418809	0.387895	0.00177247	-0.605584	0.003143	0.510031	SH3 domain containing GRB2 like 1, endophilin A2 [Source:HGNC Symbol;Acc:HGNC:10830]	ensembl
ENSMGAG00000002571	TPM2	0.000111709	-0.625737	1.2304e-09	-0.919092		6.2083e-12	0.86459	0.00196838	-0.701167		0.000532493	0.471133	3.11995e-05	0.766323	1.61504e-05	-0.778153	Tropomyosin 2	uniprot
ENSMGAG00000002573	ABL2	0.826164	-0.135908	0.000187713	0.955963		0.000120644	-0.888498	4.18476e-07	1.70592		0.640276	-0.158696	3.76907e-05	-1.24008	1.18142e-06	1.37574	ABL proto-oncogene 2, non-receptor tyrosine kinase	DAVID
ENSMGAG00000002574	DENND6B	0.293182	0.257134	0.419231	-0.218415		0.000483842	0.62988	0.74201	0.183671		0.734475	-0.120786	0.225684	0.359518	1	-0.0668721	DENN domain containing 6B [Source:HGNC Symbol;Acc:HGNC:32690]	ensembl
ENSMGAG00000002575	PDZD3	0.463662	-0.761598	0.143176	-0.886205		0.00247869	1.3879	1	-0.207529		0.364654	0.819516	0.200965	0.949887	0.319387	-0.631211	PDZ domain containing 3 [Source:HGNC Symbol;Acc:HGNC:19891]	ensembl
ENSMGAG00000002576	TRIM63	3.13071e-18	-1.34408	5.04437e-79	-2.08809		3.56979e-50	1.82362	0.115012	0.37319		4.79052e-16	1.05986	8.8549e-25	1.80726	0.0205102	0.378352	tripartite motif containing 63 [Source:HGNC Symbol;Acc:HGNC:16007]	ensembl
ENSMGAG00000002577	PI16	1	-0.800356	0.826581	-0.810112		3.15363e-22	4.38999	2.576e-12	4.17406	x	1	0.0707702	1	0.0894364	1	-0.111182	peptidase inhibitor 16	ensembl
ENSMGAG00000002578	ENSMGAG00000002578	0.313042	0.273854	0.882652	-0.129574		0.0013753	0.656729	0.787075	-0.205103		0.160192	-0.319228	1	0.0885052	0.00916812	-0.750836	C2H2-type domain-containing protein	ensembl
ENSMGAG00000002579	WAPL	0.518939	0.125382	0.00504041	0.45136		0.0245534	-0.275031	0.00947561	0.602905		0.259478	-0.133654	0.0200228	-0.456023	0.0134601	0.44391	WAPL cohesin release factor [Source:HGNC Symbol;Acc:HGNC:23293]	ensembl
ENSMGAG00000002583	GSS	1.06879e-12	-0.866758	0	-1.54032		1.3001e-05	0.509264	5.2115e-08	-1.07328		1.69459e-13	0.693006	1.8133e-17	1.36884	0.395056	-0.191758	glutathione synthetase	DAVID
ENSMGAG00000002585	NUDCD2	0.0568886	-0.310496	0.0582928	-0.378166		0.038402	0.297203	0.996565	-0.0823002		1	0.0185489	0.967133	0.0866045	0.208323	-0.269681	NudC domain containing 2 [Source:HGNC Symbol;Acc:HGNC:30535]	ensembl
ENSMGAG00000002586	GPR75	0.0418396	0.565099	0.257944	0.415214		0.0264877	-0.723238	0.796978	0.26825		0.000112658	-0.826181	0.101596	-0.668475	0.580963	0.34267	G protein-coupled receptor 75	ensembl
ENSMGAG00000002587	MTCH1	0.227924	0.321341	0.11537	0.443882		0.000861295	-0.832557	0.654668	-0.289701		1	0.0647357	1	-0.0568086	0.209704	0.508718	mitochondrial carrier 1	DAVID
ENSMGAG00000002588	ENSMGAG00000002588	0.500501	0.601817	0.141363	0.917344		0.0879729	1.0563	0.106187	1.13085		0.274581	0.670469	1	0.365402	0.602247	0.455966	PHD-type domain-containing protein	ensembl
ENSMGAG00000002589	NLRX1	0.876754	0.117267	0.973173	-0.102177		0.207488	0.308712	0.973708	0.14074		0.428358	-0.225351	1	0.00137118	0.872344	-0.145931	NLR family member X1 [Source:HGNC Symbol;Acc:HGNC:29890]	ensembl
ENSMGAG00000002590	PKP3	0.986034	-0.304639	0.635893	-0.599981		0.101704	-1.19763	0.0716818	-1.56503		0.903092	-0.449624	1	-0.145896	0.862035	-0.49001	plakophilin 3	DAVID
ENSMGAG00000002591	ANGPTL1	0.306846	-0.32788	1	0.0669997		8.85981e-07	-1.46724	0.916766	-0.167556		1	0.0184884	0.359888	-0.3728	0.0247826	0.952981	angiopoietin like 1	DAVID
ENSMGAG00000002592	CLDN18	0.625699	-1.71039	0.495613	3.85708		0.769547	-1.13674	1	0		1	0.979516	0.21285	-4.48701	0.862035	-3.42776	claudin 18	ensembl
ENSMGAG00000002593	LOC100547897	0.0493608	-0.4019	0.000220043	-0.658536		1.81333e-18	1.18682	0.944958	-0.107339		0.000491083	0.503495	0.000441118	0.761759	0.00782191	-0.512054	lysosomal alpha-glucosidase-like	DAVID
ENSMGAG00000002594	ERLEC1	0.00166253	-0.421802	0.00233219	-0.449383		0.00216232	-0.369483	6.10748e-08	-1.05277		2.60411e-05	0.36346	0.0485584	0.393524	0.115393	-0.267023	endoplasmic reticulum lectin 1	DAVID
ENSMGAG00000002595	PLS3	0.00323841	-0.363102	0.053824	0.295985		0.00880283	-0.296907	0.811273	0.11862		3.45706e-22	0.687669	1	0.0316013	0.00106233	0.469402	plastin 3	DAVID
ENSMGAG00000002596	CCNG1	1	-0.0231721	1	0.0361576		1	0.034767	0.102568	0.386772		0	-0.657531	9.91109e-05	-0.713496	0.0357442	-0.338911	cyclin G1 [Source:HGNC Symbol;Acc:HGNC:1592]	ensembl
ENSMGAG00000002597	RPL34	0.00164771	-0.544129	2.34309e-05	-0.93865		0.00897996	0.416774	0.010895	-0.800983		0.96223	0.0704427	0.119484	0.466425	0.00137141	-0.727514	ribosomal protein L34	DAVID
ENSMGAG00000002599	CTRL	1	-0.207898	1	0		1	-2.19702	1	0		1	-2.29643	1	-2.20105	1	-5.12548e-15	chymotrypsin like	DAVID
ENSMGAG00000002600	THY1	0.0942194	-0.344312	0.00113532	-0.598716		1.97724e-53	1.85127	4.38737e-07	1.10792		0.0364755	0.354509	0.00537692	0.610811	0.845806	-0.110208	Thy-1 cell surface antigen [Source:HGNC Symbol;Acc:HGNC:11801]	ensembl
ENSMGAG00000002602	RBM6	0.976297	-0.0655899	9.61145e-06	-0.719231		1.18238e-30	1.39133	0.602069	0.187786		0.478381	0.142995	3.04895e-05	0.797642	0.0376354	-0.383195	RNA binding motif protein 6	uniprot
ENSMGAG00000002604	SKAP1	1	-2.42433	1	0		1	-2.17935	1	2.14082		1	0	1	-2.18199	1	2.14441	src kinase associated phosphoprotein 1	ensembl
ENSMGAG00000002605	RNF144B	1	0.0936531	0.0785618	2.26427		0.863548	-0.331561	0.00327907	3.24937		0.180116	-1.05423	0.0025647	-3.20921	0.886858	0.385633	ring finger protein 144B [Source:HGNC Symbol;Acc:HGNC:21578]	ensembl
ENSMGAG00000002609	SIGIRR	1	-2.42436	1	-2.55409		1	-2.17938	1	-2.54726		1	0	1	0.283222	1	-5.12548e-15	single Ig and TIR domain containing	ensembl
ENSMGAG00000002611	MMP23B	0.00341879	1.08247	1.28128e-05	1.68026		0.143726	0.705959	0.460766	0.549278		0.0771848	0.590289	1	-0.00281153	1	-0.140149	matrix metallopeptidase 23B	ensembl
ENSMGAG00000002615	SOAT1	0.000611341	0.52078	0.0121594	0.469887		0.0177343	-0.381788	0.325628	0.30993		0.446436	-0.131279	1	-0.0747576	0.000730736	0.638195	sterol O-acyltransferase 1 [Source:HGNC Symbol;Acc:HGNC:11177]	ensembl
ENSMGAG00000002616	CDK5RAP3	0.804181	-0.090558	0.000398599	-0.574802		0.00100816	0.433416	0.000576281	-0.769963		1	-0.00294166	0.0183018	0.484322	5.17231e-05	-0.697339	CDK5 regulatory subunit associated protein 3 [Source:HGNC Symbol;Acc:HGNC:18673]	ensembl
ENSMGAG00000002617	EDC3	1	0.0616023	0.505188	0.204776		1	-0.00859199	0.0640141	0.541341		0.845054	-0.0885388	0.557302	-0.227112	0.155275	0.344695	enhancer of mRNA decapping 3	DAVID
ENSMGAG00000002619	C1orf35	1	0	1	0		1	0	1	0		1	0	1	0	1	-5.12548e-15	chromosome 1 open reading frame 35 [Source:HGNC Symbol;Acc:HGNC:19032]	ensembl
ENSMGAG00000002620	SPP2	1	-0.21387	1	-2.55411		0.696761	2.05826	1	-2.54728		1	-2.2887	1	0.27128	0.367402	-4.32995	secreted phosphoprotein 2	ensembl
ENSMGAG00000002621	MYH7B	3.01654e-169	-4.25792	3.78067e-142	-3.66024	x	8.3843e-35	1.38457	0.000308344	-0.690716		4.8125e-54	2.07939	1.36942e-21	1.48284	0.000144339	-0.5697	myosin-7B	ensembl
ENSMGAG00000002623	LOC100544185	1	0	1	0		1	0	1	2.13108		1	0	1	0	1	2.13446	lipase member M-like	DAVID
ENSMGAG00000002624	ENSMGAG00000002624	1	0	1	0		1	0	1	0		1	0	1	0	1	-5.12548e-15	Uncharacterized protein	ensembl
ENSMGAG00000002625	BRI3BP	0.186854	0.244441	0.000201262	0.731609		0.000450075	-0.521521	0.0208886	0.639236		0.000121382	-0.36264	0.000428998	-0.843898	0.0998993	0.337761	BRI3 binding protein	ensembl
ENSMGAG00000002627	TRPM8	0.87892	0.701409	0.925461	-0.738423		0.293761	1.83015	1	0.240843		1	0.0643032	0.553865	1.49203	1	-0.0830791	transient receptor potential cation channel subfamily M member 8 [Source:HGNC Symbol;Acc:HGNC:17961]	ensembl
ENSMGAG00000002628	SLC6A14	1	-2.42437	1	0		1	-2.1794	1	0		1	0	1	-2.18203	1	-5.12548e-15	solute carrier family 6 member 14	ensembl
ENSMGAG00000002629	SLC30A2	0.739871	-0.256219	0.727051	-0.208059		1	-0.000557073	0.0105385	-1.09099		0.138621	0.52801	0.283863	0.480586	0.339094	-0.584412	solute carrier family 30 member 2	DAVID
ENSMGAG00000002630	DHX37	0.000728554	0.425225	1	0.0539152		0.102456	0.218394	0.157941	-0.337031		0.28555	-0.144338	0.320451	0.229127	0.0986159	-0.304212	DEAH-box helicase 37 [Source:HGNC Symbol;Acc:HGNC:17210]	ensembl
ENSMGAG00000002631	GCC1	0.593278	0.137183	1	0.0060635		0.035209	0.318221	1	0.031203		1	0.0251424	0.676586	0.158132	0.867053	-0.107125	GRIP and coiled-coil domain containing 1	ensembl
ENSMGAG00000002633	ABCG4	0.00737843	1.16488	1	-0.0512847		1	-0.15145	0.226477	-1.27038		3.45802e-05	-1.67133	0.824326	-0.457619	0.0613569	-1.55069	ATP binding cassette subfamily G member 4 [Source:HGNC Symbol;Acc:HGNC:13884]	ensembl
ENSMGAG00000002634	PSKH1	0.583381	0.244148	0.0748147	0.790069		0.0522197	-0.637539	0.00338908	1.45129		0.115052	-0.436388	0.0527253	-0.972428	0.00166262	1.13583	protein serine kinase H1	ensembl
ENSMGAG00000002635	ARF1	0.210562	-0.184984	0.00156525	0.434144		2.21725e-06	-0.493951	0.980281	0.0742615		0.44429	0.0952821	0.0022858	-0.520774	0.919492	0.0698455	ADP ribosylation factor 1	ensembl
ENSMGAG00000002636	CRYGS	0.447485	-0.450348	0.0469298	-1.32228		1	-0.168471	0.0546985	-1.56588		0.000234651	-1.90553	0.0678282	-1.02484	7.28469e-05	-2.40039	crystallin gamma S	DAVID
ENSMGAG00000002637	MIB2	1	-0.0105042	0.01043	0.492992		0.295598	-0.191407	0.000155905	0.91349		1	0.0368667	0.0500291	-0.464854	0.000418326	0.662804	Mindbomb E3 ubiquitin protein ligase 2	uniprot
ENSMGAG00000002638	DEK	1	-0.0484752	0.388191	0.169155		0.0083281	-0.323534	0.242683	0.289686		0.00155165	-0.294241	0.00404806	-0.509801	0.685448	0.12527	DEK proto-oncogene [Source:HGNC Symbol;Acc:HGNC:2768]	ensembl
ENSMGAG00000002639	CA9	2.3047e-120	-2.11447	1.18534e-96	-2.19422	x	0.000170717	0.449467	3.77972e-08	-1.19923		0.00268394	0.392286	0.00996229	0.475047	2.37323e-10	-1.15106	carbonic anhydrase 9 [Source:HGNC Symbol;Acc:HGNC:1383]	ensembl
ENSMGAG00000002641	GABRG2	1	2.22907	1	0		1	0	0.556181	3.4962		1	-2.29642	1	0	0.561686	3.50123	gamma-aminobutyric acid type A receptor subunit gamma2 [Source:HGNC Symbol;Acc:HGNC:4087]	ensembl
ENSMGAG00000002642	SEMA7A	0.046724	-0.443768	4.23506e-07	-1.02715		4.73599e-25	1.56892	0.740165	0.181069		0.000216557	0.622158	2.57184e-07	1.20718	0.665729	-0.157409	semaphorin 7A (John Milton Hagen blood group) [Source:HGNC Symbol;Acc:HGNC:10741]	ensembl
ENSMGAG00000002643	VPS51	1	-0.00548151	0.13169	-0.287802		0.0788397	0.313645	1	-0.0793955		0.999789	-0.0626933	0.483375	0.222839	0.792722	-0.148591	VPS51 subunit of GARP complex	ensembl
ENSMGAG00000002644	LOC100540135	1	0.0310294	0.457284	0.156487		0.0659745	-0.256407	1	0.00325731		0.74023	-0.072168	0.484199	-0.194467	0.888613	0.0867374	enhancer of mRNA-decapping protein 4-like	DAVID
ENSMGAG00000002646	MAFK	1	0.0210354	3.82464e-07	-1.01114		1.04745e-14	1.13113	0.150246	-0.41583		0.790422	-0.129804	1.24802e-05	0.904016	0.00265964	-0.620615	MAF bZIP transcription factor K [Source:HGNC Symbol;Acc:HGNC:6782]	ensembl
ENSMGAG00000002648	WNT3A	1	2.2198	1	0		1	0	1	0		1	-2.28872	1	0	1	-5.12548e-15	Wnt family member 3A [Source:HGNC Symbol;Acc:HGNC:15983]	ensembl
ENSMGAG00000002649	SPNS3	0.324408	1.79947	0.954444	0.586755		1	0.860466	1	-0.509289		1	0.356811	0.638813	1.55304	1	0.207782	protein spinster homolog 3	ensembl
ENSMGAG00000002650	PLEKHA6	0.00933111	1.29532	0.354875	0.525538		0.0035755	1.42581	0.115551	0.880878		0.563172	0.371773	0.0684998	1.14315	0.271185	0.619638	pleckstrin homology domain containing A6 [Source:HGNC Symbol;Acc:HGNC:17053]	ensembl
ENSMGAG00000002651	SH3RF1	0.0606443	-0.361872	1	0.035341		1.20856e-05	-0.775062	0.733469	0.187942		0.000123112	0.500757	0.932583	0.108311	3.00613e-06	1.09199	SH3 domain containing ring finger 1 [Source:HGNC Symbol;Acc:HGNC:17650]	ensembl
ENSMGAG00000002652	NRF1	0.0849449	0.363724	0.00387974	-0.611816		4.37221e-06	0.765057	0.847329	0.143854		0.0826503	-0.357957	0.00949664	0.618321	1	0.0196581	nuclear respiratory factor 1 [Source:HGNC Symbol;Acc:HGNC:7996]	ensembl
ENSMGAG00000002653	TBCCD1	0.0232006	0.393979	1	-0.0593835		0.236763	0.233568	0.00570195	-0.843247		1	-0.0388348	0.0958342	0.417685	0.0209335	-0.637132	TBCC domain containing 1	ensembl
ENSMGAG00000002654	ENSMGAG00000002654	0.974162	0.0660331	1	-0.0446258		0.450956	0.152217	0.325592	-0.32732		0.608677	-0.109282	1	0.00437804	0.0355801	-0.454288	Uncharacterized protein	ensembl
ENSMGAG00000002655	HPS6	0.240286	-0.251284	0.802623	0.108651		0.0521958	0.32735	0.00140436	0.738032		1	0.0458661	0.264367	-0.30899	0.764408	0.122216	HPS6 biogenesis of lysosomal organelles complex 2 subunit 3 [Source:HGNC Symbol;Acc:HGNC:18817]	ensembl
ENSMGAG00000002656	TMEM184A	1	0.295004	0.839399	-0.523249		1	-0.35853	1	-0.255226		0.227195	-1.04607	1	-0.216037	1	-0.092925	transmembrane protein 184A	ensembl
ENSMGAG00000002657	LOC100550264	1	0	1	-2.55413		1	0	1	-2.54728		1	0	1	2.46786	1	-5.12548e-15	proto-oncogene tyrosine-protein kinase Yrk	DAVID
ENSMGAG00000002658	EXTL1	1	-0.0297509	0.689714	0.129259		0.0722089	0.307225	0.16205	-0.433547		5.47387e-15	0.891366	0.000573047	0.733376	1	0.0149418	exostosin like glycosyltransferase 1	ensembl
ENSMGAG00000002659	LOC100546355	0.916963	0.131499	0.393671	-0.29681		0.696141	0.198044	0.0177302	-0.928741		0.0649391	0.465832	0.00350102	0.897427	0.86811	-0.2096	prominin-1-A-like	DAVID
ENSMGAG00000002660	AXDND1	1	0	1	0		1	0	1	0		1	0	1	0	1	-5.12548e-15	Axonemal dynein light chain domain containing 1	uniprot
ENSMGAG00000002661	LOC104912152	0.994756	-0.44378	1	0.0449181		0.962612	0.51061	0.920077	0.472372		0.791011	0.824118	1	0.331223	1	0.316097	protein FAM162B-like	DAVID
ENSMGAG00000002662	DNAJB11	0.119699	-0.224802	0.000117334	-0.540694		0.48718	-0.112322	0.000447901	-0.687959		0.508885	-0.102873	0.346908	0.21559	0.0369495	-0.337896	DnaJ heat shock protein family (Hsp40) member B11	ensembl
ENSMGAG00000002663	CHAC2	0.565069	0.421038	0.930442	0.235978		0.274839	0.593485	0.949028	0.272954		1	0.17235	0.740765	0.366655	1	0.0640552	Gamma-glutamylcyclotransferase (EC 4.3.2.7)	uniprot
ENSMGAG00000002665	CYP11A1	0.870871	3.06144	1	0		1	0	1	2.14085		0.927813	-3.1379	1	0	1	2.14443	cytochrome P450 family 11 subfamily A member 1 [Source:HGNC Symbol;Acc:HGNC:2590]	ensembl
ENSMGAG00000002666	KLHL13	5.55543e-10	0.8451	1.15525e-09	1.29833		0.00642342	-0.48539	1	-0.00653715		1.47617e-05	0.440788	1	-0.00712651	0.0443596	0.495584	kelch-like protein 13	ensembl
ENSMGAG00000002667	SNAP47	1	-0.0603377	0.690191	-0.141656		0.294499	-0.25268	1	0.0617238		0.0592289	0.326883	0.113775	0.409425	0.00162031	0.744621	synaptosome associated protein 47 [Source:HGNC Symbol;Acc:HGNC:30669]	ensembl
ENSMGAG00000002668	KDM1B	0.000263437	-0.766888	0.123627	0.400825		9.22242e-08	-1.17109	0.243293	0.501484		0.0125123	0.465663	0.0143963	-0.694407	0.00261276	0.998472	lysine demethylase 1B [Source:HGNC Symbol;Acc:HGNC:21577]	ensembl
ENSMGAG00000002669	ASB3	1	0.063425	0.674351	0.150632		0.695101	0.153579	1	-0.0896063		0.380104	0.189852	0.99341	0.103357	0.937741	-0.115343	ankyrin repeat and SOCS box containing 3	ensembl
ENSMGAG00000002670	PNPO	0.856731	-0.167035	0.158039	-0.48486		1	-0.0126753	0.473706	-0.414979		1	-0.115679	0.820246	0.20806	1	-0.16923	pyridoxamine 5'-phosphate oxidase [Source:HGNC Symbol;Acc:HGNC:30260]	ensembl
ENSMGAG00000002672	PSMG3	1	0.0060836	0.495613	-0.220318		0.880586	-0.104784	0.0022356	-1.02103		0.589273	0.165201	0.227625	0.392842	0.142516	-0.500859	proteasome assembly chaperone 3 [Source:HGNC Symbol;Acc:HGNC:22420]	ensembl
ENSMGAG00000002674	SNRPE	0.19061	-0.230629	5.78505e-06	-0.783677		0.00570432	0.389511	0.00231225	-0.77414		0.927813	-0.0632552	0.0276627	0.490557	0.00136451	-0.649962	small nuclear ribonucleoprotein polypeptide E	DAVID
ENSMGAG00000002675	SCARB1	0.0382601	-0.299884	0.000561865	-0.54581		1.91467e-07	0.602257	0.870058	0.110231		1	-0.00442919	0.32788	0.244224	0.258004	-0.225897	scavenger receptor class B member 1 [Source:HGNC Symbol;Acc:HGNC:1664]	ensembl
ENSMGAG00000002676	LOC100550262	1	0.00982716	1	0.0382175		0.809293	-0.074208	0.633918	-0.170711		0.258349	-0.139917	0.593684	-0.165294	0.215858	-0.240416	hippocampus abundant transcript 1 protein-like	DAVID
ENSMGAG00000002677	MAD1L1	0.197719	0.329457	0.0365771	0.64848		0.0330286	-0.535422	0.0955999	0.684734		0.0121703	-0.49164	0.0161965	-0.807336	0.246535	0.432381	mitotic arrest deficient 1 like 1	ensembl
ENSMGAG00000002678	JMJD4	0.709136	-0.13203	0.0365078	0.440641		0.00526966	-0.492207	0.00132856	0.843391		0.316311	-0.19503	0.000922458	-0.764999	0.00770466	0.591994	jumonji domain containing 4 [Source:HGNC Symbol;Acc:HGNC:25724]	ensembl
ENSMGAG00000002679	TPMT	0.465212	-0.220729	0.0791224	-0.393705		0.334769	0.239313	0.0209432	-0.674018		0.934132	0.0883175	0.497659	0.260824	0.0083191	-0.628361	thiopurine S-methyltransferase [Source:HGNC Symbol;Acc:HGNC:12014]	ensembl
ENSMGAG00000002680	BET1L	0.0253062	0.390811	0.00628005	0.568774		1	-0.0519545	1	0.0933969		0.14431	-0.242787	0.137946	-0.415288	0.519895	-0.246323	Bet1 golgi vesicular membrane trafficking protein like	ensembl
ENSMGAG00000002681	LOC100550826	0.636259	0.130079	0.0284114	-0.345205		1.29591e-12	0.879533	0.0524435	0.427321		5.90847e-14	0.72432	1.43967e-12	1.20166	5.12963e-07	0.771834	phospholipid-transporting ATPase ID-like	DAVID
ENSMGAG00000002682	HINFP	0.0975186	0.442608	0.108563	-0.39635		0.116385	0.401832	0.238923	-0.431664		0.339458	-0.272814	0.0496616	0.569114	0.602746	-0.24091	histone H4 transcription factor [Source:HGNC Symbol;Acc:HGNC:17850]	ensembl
ENSMGAG00000002684	CBR4	1	0.0465486	1	0.0312562		0.000165932	-0.776542	0.000845479	-0.970884		0.400519	0.175916	0.696689	0.192782	1	0.0228183	carbonyl reductase 4 [Source:HGNC Symbol;Acc:HGNC:25891]	ensembl
ENSMGAG00000002686	STRIP2	0.835706	0.991423	0.114522	-1.78281		0.00315186	3.2678	0.438655	0.836599		1	-0.237895	0.0439239	2.51997	1	0.110345	striatin interacting protein 2 [Source:HGNC Symbol;Acc:HGNC:22209]	ensembl
ENSMGAG00000002687	MON1A	0.255095	-0.268793	1	-0.0412906		0.558623	0.157079	0.323021	0.354635		1	-0.0109526	0.518542	-0.234746	1	-0.0156437	MON1 homolog A, secretory trafficking associated	ensembl
ENSMGAG00000002690	ALS2CL	0.469498	0.206409	0.000256646	0.809188		1.36015e-09	-1.29653	0.219575	-0.556303		0.525611	-0.176638	0.00346948	-0.775723	1	-0.0142351	ALS2 C-terminal like [Source:HGNC Symbol;Acc:HGNC:20605]	ensembl
ENSMGAG00000002691	ANO9	1	0	1	2.13904		1	2.48314	1	0		1	2.35627	1	0	1	-2.55235	anoctamin 9 [Source:HGNC Symbol;Acc:HGNC:20679]	ensembl
ENSMGAG00000002692	LOC104911898	0.0212893	0.678626	1.31966e-14	1.8641		2.3851e-07	-1.90614	0.0484227	1.00659		0.0228396	0.430343	0.1005	-0.741006	3.53645e-06	2.19088	serine-rich coiled-coil domain-containing protein 2-like	DAVID
ENSMGAG00000002693	PROCR	8.02884e-05	0.989779	9.16169e-06	1.21087		0.0209124	-0.789594	0.0113799	-1.314		0.000806717	0.569795	0.609576	0.350507	1	-0.159344	protein C receptor	DAVID
ENSMGAG00000002694	KIF13A	0.145175	0.239933	1	0.025062		0.00123279	-0.438584	0.412145	0.288606		0.508751	-0.110302	0.923239	0.109485	2.94924e-06	0.857288	kinesin family member 13A [Source:HGNC Symbol;Acc:HGNC:14566]	ensembl
ENSMGAG00000002696	MRPL45	0.000896196	-0.427678	9.8952e-11	-0.951835		2.80001e-11	0.718412	0.0242332	-0.522966		1	-0.0225685	0.00810721	0.504594	1.40221e-05	-0.714084	mitochondrial ribosomal protein L45	DAVID
ENSMGAG00000002698	DHFR	6.06346e-06	-0.698902	0.113848	-0.342654		0.00201432	-0.501591	0.854215	0.136514		0.78395	-0.113228	0.0389826	-0.468593	0.600844	0.191591	dihydrofolate reductase	ensembl
ENSMGAG00000002699	PFKL	0.00013669	0.550244	0.000576538	0.505148		1	0.0441516	0.00372254	-0.661159		0.471394	0.107318	0.661088	0.155563	0.00532386	-0.528374	phosphofructokinase, liver type	DAVID
ENSMGAG00000002700	NUDT1	1	-0.105173	0.263331	-0.68763		0.809293	-0.261582	0.115541	-1.03012		1	-0.17107	0.666543	0.417498	0.829692	-0.328497	Nudix hydrolase 1	uniprot
ENSMGAG00000002701	REN	1	0	1	0		1	0	1	0		1	0	1	0	1	-5.12548e-15	renin [Source:HGNC Symbol;Acc:HGNC:9958]	ensembl
ENSMGAG00000002702	SSU72	0.159103	-0.25839	0.362991	-0.189916		0.116166	-0.247351	0.104012	-0.393952		0.241615	0.150668	0.998478	0.084369	1	-0.0391116	SSU72 homolog, RNA polymerase II CTD phosphatase	ensembl
ENSMGAG00000002703	PCDH18	1	-0.0172823	0.000169884	-0.700103		0.000801361	0.470619	0.222361	0.343462		0.137427	-0.225602	0.0471121	0.458966	0.0783089	0.352964	protocadherin 18 [Source:HGNC Symbol;Acc:HGNC:14268]	ensembl
ENSMGAG00000002704	GABRA1	0.212495	-1.00615	0.954904	1.30961		0.588879	-0.58163	0.0129201	3.2357		0.0714517	-1.95414	4.84146e-05	-4.2293	0.991107	-0.404278	gamma-aminobutyric acid type A receptor subunit alpha1 [Source:HGNC Symbol;Acc:HGNC:4075]	ensembl
ENSMGAG00000002705	MALL	0.810729	0.238769	0.602775	-0.525198		0.133388	-0.771043	0.0047398	-2.33196		1.34961e-11	-2.30162	0.00265032	-1.54159	2.7541e-05	-3.0848	mal, T-cell differentiation protein like	DAVID
ENSMGAG00000002706	SNX8	1	-0.0163928	0.0126394	0.554934		0.0199233	-0.473992	0.0041802	0.871063		0.408527	-0.198152	0.00246225	-0.767201	0.0247401	0.598605	sorting nexin 8	DAVID
ENSMGAG00000002707	NUTF2	0.396271	-0.160383	1	0.00790085		0.232723	-0.180659	0.277865	-0.274974		0.330812	-0.125322	0.183319	-0.290896	0.0309921	-0.362343	nuclear transport factor 2	DAVID
ENSMGAG00000002708	CHAF1A	1	-0.0523793	0.903334	-0.09086		0.00985514	-0.371297	0.225681	-0.356788		0.00371373	-0.330768	0.302587	-0.290622	0.243602	-0.253523	chromatin assembly factor 1 subunit A	DAVID
ENSMGAG00000002709	ENSMGAG00000002709	1	0	0.103652	-4.66472		1	0	0.133175	-4.65546		1	0	0.221741	4.56364	1	-5.12548e-15	Uncharacterized protein	ensembl
ENSMGAG00000002710	MST1R	0.120763	-0.613573	0.678782	0.250059		0.258493	0.411505	0.568086	0.403895		0.00129562	0.884665	1	0.0236115	1	0.0320707	macrophage stimulating 1 receptor	ensembl
ENSMGAG00000002711	PAFAH2	0.143313	-0.337622	0.231477	-0.335282		0.0185322	-0.502324	0.000265185	-1.141		0.000507173	0.557687	0.0581858	0.556124	1	-0.0635343	platelet activating factor acetylhydrolase 2	ensembl
ENSMGAG00000002713	NFKBID	0.237483	2.31213	1	0.4062		1	0.292181	1	-1.29352		0.978278	-0.706676	1	1.15954	1	-0.400828	POU class 2 homeobox associating factor 1	ensembl
ENSMGAG00000002714	NPEPPS	0.000177405	-0.442004	2.45407e-13	-0.950522		1.48923e-09	0.625233	0.0614571	-0.400149		0.948194	0.0435116	0.00103645	0.554487	0.00302735	-0.448303	aminopeptidase puromycin sensitive	DAVID
ENSMGAG00000002715	LOC100546809	1	-0.198508	0.188487	2.2537		1	-2.17934	1	-2.54727		0.178712	2.78724	1	0.283221	1	-5.12548e-15	protein NDNF-like	DAVID
ENSMGAG00000002717	WDR44	1	0.0437265	0.720601	0.115946		1	-0.0419455	0.0140329	0.578987		0.186421	-0.182091	0.338169	-0.249686	0.0560739	0.393348	WD repeat domain 44 [Source:HGNC Symbol;Acc:HGNC:30512]	ensembl
ENSMGAG00000002718	LYRM7	0.00017511	-0.583259	0.000830711	-0.650976		0.92314	0.0678969	0.00012619	-0.962882		5.08055e-10	0.671302	0.00132128	0.739472	0.263167	-0.268205	LYR motif containing 7	DAVID
ENSMGAG00000002719	EIF3B	1	0.00875637	1	-0.0438319		0.177718	0.169959	0.474899	0.197666		0.231186	-0.134058	0.943711	-0.0786931	1	-0.0287524	eukaryotic translation initiation factor 3 subunit B	DAVID
ENSMGAG00000002720	NFIC	0.0246853	0.492372	0.113587	0.363786		0.00390443	0.553787	0.0677121	0.575691		0.268229	-0.245874	0.980601	-0.113598	1	-0.0704877	Nuclear factor I C	uniprot
ENSMGAG00000002721	UBE2G1	0.000764278	-0.458644	0.0999567	-0.300332		0.463699	0.130428	0.78054	0.138227		0.742623	-0.0768347	0.387283	-0.232792	0.328036	-0.202067	ubiquitin conjugating enzyme E2 G1	DAVID
ENSMGAG00000002725	spdef	1	0	1	0		1	0	1	2.13109		1	0	1	0	1	2.13449	SAM pointed domain containing ETS transcription factor	ensembl
ENSMGAG00000002726	SLC7A11	0.0136634	-0.722587	0.323606	-0.427487		0.0795437	-0.569791	1	-0.0709853		0.578368	-0.310783	0.12841	-0.60248	1	-0.0826992	solute carrier family 7 member 11 [Source:HGNC Symbol;Acc:HGNC:11059]	ensembl
ENSMGAG00000002728	FAM20B	1	0.0561784	0.0156302	0.56865		0.258606	-0.249726	0.294035	0.40826		1	-0.002197	0.0840232	-0.509741	0.754359	0.171764	FAM20B glycosaminoglycan xylosylkinase [Source:HGNC Symbol;Acc:HGNC:23017]	ensembl
ENSMGAG00000002729	BICC1	0.000239602	0.545825	4.26156e-09	1.32781		0.115399	-0.283013	0.000716911	1.17207		0.0212762	-0.333126	9.24123e-06	-1.10729	0.271975	0.369691	BicC family RNA binding protein 1 [Source:HGNC Symbol;Acc:HGNC:19351]	ensembl
ENSMGAG00000002730	SYT12	0.158236	-2.28124	0.0567804	-1.29711		0.950464	0.588103	0.167776	-1.46115		0.0262185	2.83549	0.0226005	1.84095	1	-0.163363	synaptotagmin 12	ensembl
ENSMGAG00000002731	MYL3	5.17867e-129	-5.29654	2.95212e-306	-6.63646	x	5.07547e-146	2.94395	1	-0.0230108		5.22594e-17	1.87264	6.31148e-103	3.21444	0.0949314	0.270617	myosin light chain 3 [Source:HGNC Symbol;Acc:HGNC:7584]	ensembl
ENSMGAG00000002732	PACSIN1	1	0.191822	0.595527	-0.483001		0.0557745	1.26718	0.502681	-0.77688		1	-0.0510556	0.556322	0.625782	0.09547	-1.38334	protein kinase C and casein kinase substrate in neurons 1	ensembl
ENSMGAG00000002734	NPHP1	0.583126	-0.171516	0.331654	-0.253664		1	0.0571663	1	-0.049234		1	-0.0326839	1	0.0541521	1	-0.0320621	nephrocystin 1	DAVID
ENSMGAG00000002735	LMF2	1	-0.0148731	0.447935	-0.144611		0.0599381	0.29488	0.189568	-0.326937		0.800234	-0.0668716	1	0.0657938	0.00181699	-0.533545	lipase maturation factor 2 [Source:HGNC Symbol;Acc:HGNC:25096]	ensembl
ENSMGAG00000002736	TMEM240	1	0	1	2.12497		1	0	1	0		1	2.34697	1	0	1	-5.12548e-15	transmembrane protein 240 [Source:HGNC Symbol;Acc:HGNC:25186]	ensembl
ENSMGAG00000002737	KMT2A	4.8067e-07	0.754794	0.175267	0.28908		0.784836	0.106549	0.0184163	0.778058		0.000140624	-0.36986	0.96893	0.102029	0.00440534	0.79437	lysine methyltransferase 2A	DAVID
ENSMGAG00000002738	WHRN	1	-2.43707	1	0		0.945339	1.69027	0.847329	2.96984		1	0	1	-2.20103	1	-0.989918	Whirlin	uniprot
ENSMGAG00000002740	ATAD3A	0.142393	0.224975	0.13554	-0.265008		0.00398966	0.351829	0.00530564	-0.611635		0.0501819	-0.213398	0.221169	0.27859	4.11092e-05	-0.66265	ATPase family AAA domain containing 3A [Source:HGNC Symbol;Acc:HGNC:25567]	ensembl
ENSMGAG00000002741	CX3CL1	0.260837	0.705329	0.0791481	1.15425		0.0301424	-1.79133	1	-0.0954669		1	-0.133622	0.685758	-0.582697	0.355216	1.13152	C-X3-C motif chemokine ligand 1	ensembl
ENSMGAG00000002742	MIOX	0.336637	1.40846	1	0.440915		0.445881	-2.00136	1	-0.999702		0.221276	-1.58335	1	-0.610454	1	0.421317	myo-inositol oxygenase [Source:HGNC Symbol;Acc:HGNC:14522]	ensembl
ENSMGAG00000002743	STXBP1	0.425595	0.178237	0.11937	0.275424		0.809293	0.0868308	0.00550519	0.601648		0.982429	0.0520626	1	-0.0411753	0.0033322	0.495	syntaxin binding protein 1	ensembl
ENSMGAG00000002744	TSNAXIP1	1	0.115341	0.375132	-0.805439		1	-0.150372	0.678628	-0.603271		0.424991	-0.808159	1	0.117338	0.985986	-0.312351	translin associated factor X interacting protein 1	DAVID
ENSMGAG00000002746	AHCYL2	0.00907417	-0.36813	4.2601e-10	-0.890227		6.72649e-12	0.800064	1	-0.0160674		0.011787	-0.270012	0.263832	0.254234	0.000522254	-0.539992	adenosylhomocysteinase like 2 [Source:HGNC Symbol;Acc:HGNC:22204]	ensembl
ENSMGAG00000002747	NPHS2	1	0	1	0		1	0	1	0		1	0	1	0	1	-5.12548e-15	NPHS2, podocin	DAVID
ENSMGAG00000002748	LOC104913500	1	0	1	0		1	2.48316	1	0		1	0	1	0	1	-2.55237	galanin receptor type 1-like	DAVID
ENSMGAG00000002749	CLK3	1	-0.036629	0.00082598	-0.599484		3.69073e-22	1.23837	0.637635	-0.186452		0.228137	0.220443	9.86292e-05	0.783525	0.000486506	-0.618319	CDC like kinase 3 [Source:HGNC Symbol;Acc:HGNC:2071]	ensembl
ENSMGAG00000002750	GABRA6	1	0	1	0		1	0	0.847329	2.96983		1	0	1	0	0.862035	2.97498	gamma-aminobutyric acid type A receptor subunit alpha6 [Source:HGNC Symbol;Acc:HGNC:4080]	ensembl
ENSMGAG00000002751	ANKFY1	0.843521	0.0865924	0.000411657	0.807267		1.25306e-09	-0.901146	0.000437873	1.08978		0.3431	-0.14679	0.000954942	-0.861609	2.79648e-07	1.15153	ankyrin repeat and FYVE domain containing 1	DAVID
ENSMGAG00000002752	CREB3L3	0.304091	0.91506	0.800147	-0.34285		0.043948	-2.84348	0.000281244	-2.98029	x	0.62196	0.469579	0.00981244	1.72614	0.725891	1.62503	cAMP responsive element binding protein 3 like 3 [Source:HGNC Symbol;Acc:HGNC:18855]	ensembl
ENSMGAG00000002754	LOC104913429	1	0	1	0		1	0	1	0		1	0	1	0	1	-5.12548e-15	grifin-like	DAVID
ENSMGAG00000002756	RPS10	0.350565	-0.193528	0.0212549	-0.451724		0.00653869	0.39947	0.0158124	-0.641828		1	0.0282083	0.346548	0.288642	6.84915e-05	-0.729152	ribosomal protein S10	DAVID
ENSMGAG00000002757	LFNG	5.85564e-06	-0.539194	0	-1.14894		1.80076e-09	0.64977	0.530385	-0.191502		0	-0.940985	0.0928839	-0.329032	0	-1.14801	LFNG O-fucosylpeptide 3-beta-N-acetylglucosaminyltransferase	ensembl
ENSMGAG00000002758	VWA1	0.0254423	-0.2869	0.0102407	-0.362944		2.926e-07	0.535977	0.0143503	0.489531		0.897324	0.0485842	0.710404	0.127453	0.731132	0.103168	von Willebrand factor A domain containing 1	ensembl
ENSMGAG00000002759	LOC100545133	0.072036	-1.79169	0.0317699	-5.13876		0.000638701	1.79353	1.88953e-06	3.4728		0.254958	-4.35355	0.767552	-0.734062	0.131079	0.962036	receptor-type tyrosine-protein phosphatase T	DAVID
ENSMGAG00000002760	PLLP	0.0268433	0.661131	0.12016	0.635425		0.000218762	1.00702	0.844497	0.285554		0.368982	-0.325331	0.711735	-0.304301	0.00700162	-1.00449	Plasmolipin	uniprot
ENSMGAG00000002761	SIRT5	1.26567e-21	-1.3426	3.45944e-14	-1.266		2.94051e-06	0.554527	0.128048	-0.438674		3.48342e-06	0.605823	0.011109	0.532937	0.0410917	-0.437405	sirtuin 5 [Source:HGNC Symbol;Acc:HGNC:14933]	ensembl
ENSMGAG00000002763	GABRB2	1	0	1	0		0.809293	3.34253	0.536827	3.86641		1	0	1	0	1	0.452183	gamma-aminobutyric acid type A receptor subunit beta2 [Source:HGNC Symbol;Acc:HGNC:4082]	ensembl
ENSMGAG00000002765	ENSMGAG00000002765	1	0	1	0		1	0	1	0		1	0	1	0	1	-5.12548e-15	POU domain protein	ensembl
ENSMGAG00000002766	ASB18	1.29656e-07	-4.33411	1.9757e-29	-4.8041	x	2.95659e-32	3.02406	0.374723	0.39624		0.62196	1.71056	1.6897e-10	2.2218	0.263459	-0.380587	ankyrin repeat and SOCS box containing 18 [Source:HGNC Symbol;Acc:HGNC:19770]	ensembl
ENSMGAG00000002767	PTH1R	0.870871	-3.27945	1	2.13902		1	0.328199	0.847329	2.95391		1	2.35626	0.876768	-3.00933	1	-0.457167	parathyroid hormone 1 receptor [Source:HGNC Symbol;Acc:HGNC:9608]	ensembl
ENSMGAG00000002768	ETNK2	0.626982	-1.70663	0.555614	-1.7121		0.443186	1.06529	0.0991023	1.57948		1	0.0625201	1	0.0865327	0.650686	0.619535	ethanolamine kinase 2	DAVID
ENSMGAG00000002769	PTDSS2	0.520656	0.202257	2.7083e-07	1.36429		8.02925e-06	-1.17349	0.0206502	0.991118		0.567528	-0.165933	2.64528e-05	-1.3252	0.0300503	0.86862	phosphatidylserine synthase 2 [Source:HGNC Symbol;Acc:HGNC:15463]	ensembl
ENSMGAG00000002770	LOC104914605	0.547152	0.133838	3.01531e-08	0.849434		9.24248e-08	-0.688052	0.00155283	0.698683		3.68424e-05	-0.356506	9.3816e-09	-1.06829	0.062426	0.340154	importin subunit beta-1	DAVID
ENSMGAG00000002771	ENSMGAG00000002771	1	-0.21384	1	0		0.663388	2.07937	0.207946	4.42161		1	-2.28874	1	-2.20101	1	0.0756392	Uncharacterized protein	ensembl
ENSMGAG00000002772	PHYHIPL	0.0721712	-2.27306	1	0.0466174		0.063559	1.2321	0.947446	0.778468		0.93527	1.00852	0.408264	-1.30497	0.0234303	-1.74459	Phytanoyl-CoA 2-hydroxylase interacting protein like	uniprot
ENSMGAG00000002773	ARL2BP	0.278686	-0.331249	0.221332	0.475487		0.055275	-0.54205	0.16715	0.669673		1	0.0570984	0.0618258	-0.744301	0.214011	0.492226	ADP ribosylation factor like GTPase 2 binding protein	DAVID
ENSMGAG00000002775	UBXN6	0.58369	-0.13494	0.314424	0.211414		1	-0.0316879	0.528919	0.221513		0.879067	0.0717858	0.286849	-0.272939	1	0.00307773	UBX domain protein 6	DAVID
ENSMGAG00000002776	FAM163A	1	-2.42438	1	2.13902		1	-2.17934	1	0		1	2.35625	1	-2.18204	1	-5.12548e-15	family with sequence similarity 163 member A	DAVID
ENSMGAG00000002777	STMN1	0.354507	-0.196272	6.75668e-05	-0.61373		0.601572	0.118206	0.000451844	-0.770022		1	-0.0419206	0.112835	0.378111	0.00330505	-0.486896	stathmin 1	ensembl
ENSMGAG00000002778	NOCT	0.743615	-0.152595	0.378259	-0.278562		0.000233769	0.742814	0.0451711	0.64623		0.951644	-0.0978577	1	0.032156	1	-0.0406995	nocturnin [Source:HGNC Symbol;Acc:HGNC:14254]	ensembl
ENSMGAG00000002780	LOC100544972	1	-0.0251056	0.000971931	-0.548297		0.208196	0.260229	3.23899e-06	-1.05737		7.64767e-06	0.616635	2.41502e-09	1.1401	0.744806	-0.155513	ADAMTS-like protein 2	DAVID
ENSMGAG00000002781	SMO	0.0192265	0.336286	0.77612	-0.0936681		2.7278e-09	0.698098	0.570285	0.188188		0.0159328	-0.235184	0.459046	0.197373	0.120265	-0.290586	smoothened, frizzled class receptor [Source:HGNC Symbol;Acc:HGNC:11119]	ensembl
ENSMGAG00000002783	NUDT3	0.311903	0.30816	0.0931847	-0.480523		0.00234459	0.777843	0.689813	0.24042		0.295253	-0.289761	0.145546	0.499425	1	-0.0181141	Nudix hydrolase 3	uniprot
ENSMGAG00000002784	CCNL2	1	-0.0358898	7.87508e-12	-0.898246		4.90018e-15	0.852093	0.000470349	-0.68271		0.00032314	0.308592	2.08513e-13	1.17311	0.0320132	-0.338996	cyclin-L1	ensembl
ENSMGAG00000002785	FAM13C	0.774081	0.23173	0.102066	0.917406		0.00442664	-1.19121	0.577443	-0.67598		0.0177543	-0.839719	0.00315349	-1.51711	0.252113	-0.980139	Family with sequence similarity 13 member C	uniprot
ENSMGAG00000002786	TTYH3	0.0999854	0.451012	8.20687e-05	1.49396		3.81282e-09	-1.90713	0.0174835	1.24847		1	-0.0155931	0.0372726	-1.05068	5.0315e-08	2.1267	Protein tweety homolog	uniprot
ENSMGAG00000002787	RANBP10	0.823409	0.101463	1	-0.064719		0.145294	0.247492	0.839084	0.133058		0.84723	-0.0863228	1	0.0800959	1	-0.0110209	RAN binding protein 10	DAVID
ENSMGAG00000002788	RUSC2	4.90065e-08	-1.13631	0.116904	-0.47658		0.0518052	0.414033	8.31893e-12	1.85447		0.532608	0.210143	0.226872	-0.442013	5.28701e-07	1.01833	RUN and SH3 domain containing 2	uniprot
ENSMGAG00000002789	LOC100546568	4.96609e-08	1.42158	3.79794e-15	1.63452		0.663222	-0.242117	0.387791	-0.388574		0.0005283	0.636221	0.33772	0.426044	0.571839	0.299736	semaphorin-3D-like	DAVID
ENSMGAG00000002791	ELF2	0.405565	0.152838	0.0173845	0.40055		0.10988	-0.220198	0.307246	0.286798		0.777134	0.0706251	0.580345	-0.173651	0.0507165	0.35596	E74 like ETS transcription factor 2 [Source:HGNC Symbol;Acc:HGNC:3317]	ensembl
ENSMGAG00000002792	IGHMBP2	1	0.0446446	0.0097004	0.614258		0.0343123	-0.449955	0.251511	0.441738		0.29872	-0.232022	0.00300978	-0.79677	0.973624	0.117444	immunoglobulin mu binding protein 2	DAVID
ENSMGAG00000002794	RANBP9	0.21562	0.19952	0.245907	-0.213106		7.49042e-05	0.503012	0.959551	-0.0875942		1	0.0175642	0.0266196	0.43308	0.664014	-0.134959	RAN binding protein 9 [Source:HGNC Symbol;Acc:HGNC:13727]	ensembl
ENSMGAG00000002796	ENSMGAG00000002796	0.0758582	-0.341665	0.00231084	-0.527808		5.03815e-05	0.606357	0.000175824	0.818748		0.497319	0.150344	0.170501	0.339369	0.00138453	0.572855	PP1c_bdg domain-containing protein	ensembl
ENSMGAG00000002797	DOCK11	0.119073	-0.282969	0.30964	0.244502		2.33765e-09	-0.888363	0.628249	0.22103		1.30426e-05	0.489793	1	-0.0330417	4.88126e-07	1.09765	dedicator of cytokinesis 11 [Source:HGNC Symbol;Acc:HGNC:23483]	ensembl
ENSMGAG00000002802	PLEKHA2	1	0.089729	0.0500675	0.784237		0.332294	-0.538971	0.423514	0.513676		0.720051	0.248593	0.54345	-0.437306	0.281659	0.63473	pleckstrin homology domain containing A2 [Source:HGNC Symbol;Acc:HGNC:14336]	ensembl
ENSMGAG00000002803	PIK3C2B	1	0.0144292	0.319833	-0.233573		9.86084e-22	1.31157	0.000675735	0.781904		0.267109	0.198172	0.074207	0.450611	1	-0.0588429	phosphatidylinositol-4-phosphate 3-kinase catalytic subunit type 2 beta	DAVID
ENSMGAG00000002804	ENSMGAG00000002804	0.324567	0.407845	0.0538522	-0.712413		3.11777e-07	1.36988	1	0.0437762		0.951965	-0.159002	0.0222679	0.966118	0.456976	-0.341517	Uncharacterized protein	ensembl
ENSMGAG00000002805	ARID3B	0.00934137	0.525927	0.00330089	0.649992		1	0.0616805	0.0882745	0.58319		1	-0.00638346	0.982191	-0.125355	0.194547	0.417744	AT-rich interaction domain 3B [Source:HGNC Symbol;Acc:HGNC:14350]	ensembl
ENSMGAG00000002806	ATP10B	1	-2.42439	1	0		1	-2.17936	1	0		1	0	1	-2.18207	1	-5.12548e-15	ATPase phospholipid transporting 10B (putative) [Source:HGNC Symbol;Acc:HGNC:13543]	ensembl
ENSMGAG00000002807	RSPRY1	1	-0.0234467	0.30496	-0.235435		0.807341	0.0896884	0.637484	-0.196748		0.733462	-0.108468	0.913988	0.103884	0.674144	-0.159754	ring finger and SPRY domain containing 1	ensembl
ENSMGAG00000002809	PAQR7	8.86855e-08	-0.947698	3.2924e-06	-0.794978		1.88775e-05	0.658477	0.00121227	-0.829061		5.33669e-11	0.920763	0.000210435	0.770529	0.00156463	-0.69635	progestin and adipoQ receptor family member 7	DAVID
ENSMGAG00000002810	LOC104914146	0.000262617	0.549277	5.95331e-08	0.869454		2.93468e-23	-1.74084	2.88164e-15	-1.98734		0.000559756	0.352877	1	0.0322158	0.751652	-0.192474	uncharacterized oxidoreductase C663.09c-like	DAVID
ENSMGAG00000002811	LOC100545311	0.919054	-0.126103	0.196946	-0.383983		0.800594	0.152937	0.00782846	-0.870382		0.850872	0.150265	0.293313	0.405243	0.0490273	-0.594308	two pore calcium channel protein 2-like	DAVID
ENSMGAG00000002812	ZZEF1	0.454872	0.170724	1.90015e-10	1.08082		2.4191e-22	-1.4086	0.0106916	0.77451		1	0.0406112	9.19337e-05	-0.86442	1.23231e-08	1.33928	Zinc finger ZZ-type and EF-hand domain containing 1	uniprot
ENSMGAG00000002813	CEP350	0.442881	0.189553	0.366761	0.241103		0.116952	-0.290557	0.0242049	0.719442		0.312935	0.129107	1	0.0823049	7.38685e-07	1.1125	centrosomal protein 350	DAVID
ENSMGAG00000002814	MRPL21	0.0081501	-0.402262	0.0064307	-0.543373		0.614341	0.114188	0.0155528	-0.642518		1	0.0369913	0.686259	0.178364	0.00283491	-0.555114	mitochondrial ribosomal protein L21	DAVID
ENSMGAG00000002815	CCDC12	0.10237	-0.284326	0.00014147	-0.624221		0.00024977	0.499402	0.589461	-0.196136		1	-0.0457003	0.215988	0.29616	0.0529019	-0.376753	coiled-coil domain containing 12 [Source:HGNC Symbol;Acc:HGNC:28332]	ensembl
ENSMGAG00000002816	GJA9	0.150504	-1.65479	0.0173301	-2.14443		0.600994	-0.761613	0.0329191	-2.14059		1	0.380944	0.501375	0.875297	1	-0.476236	Gap junction protein	uniprot
ENSMGAG00000002817	HDGFL2	0.881695	0.0701497	8.74546e-05	-0.605504		4.24807e-14	0.829852	1	0.0207341		0.0109792	-0.292686	0.0503245	0.384429	0.0126776	-0.402612	HDGF like 2 [Source:HGNC Symbol;Acc:HGNC:14680]	ensembl
ENSMGAG00000002818	IQCA1	1	0.981268	1	0.421685		0.809293	-3.00591	1	-1.29351		1	-0.230945	1	0.331246	1	2.14445	IQ motif containing with AAA domain 1 [Source:HGNC Symbol;Acc:HGNC:26195]	ensembl
ENSMGAG00000002819	ENSMGAG00000002819	0.870871	3.06145	1	0		1	2.48315	1	2.14084		0.927813	-3.1379	1	0	1	-0.408128	Rho-GAP domain-containing protein	ensembl
ENSMGAG00000002820	MYCBP	0.000233224	-0.57162	6.38265e-07	-0.970369		0.0247121	0.342054	0.00660707	-0.678154		0.565541	0.146101	0.021792	0.543951	0.0147795	-0.453086	MYC binding protein	ensembl
ENSMGAG00000002822	IKZF3	1	0	1	0.400832		1	2.47316	1	-2.54727		0.927813	3.20331	1	2.46786	1	-2.54242	IKAROS family zinc finger 3	DAVID
ENSMGAG00000002823	SLC16A9	0.99945	0.119927	0.0270214	0.65042		0.00578189	-0.922626	0.0715331	-0.823956		0.119448	0.423016	1	-0.109756	1	0.0133334	solute carrier family 16 member 9	DAVID
ENSMGAG00000002824	RRAGC	0.897561	-0.0747226	0.460241	0.18365		0.858479	0.0699486	0.761651	0.154831		0.161218	0.185261	1	-0.0699964	1	0.0368383	Ras related GTP binding C	DAVID
ENSMGAG00000002825	LOC100541451	1	0	1	0		1	0	0.0760091	4.81621		1	0	1	0	0.0701945	4.82059	SITS-binding protein-like	DAVID
ENSMGAG00000002826	UBL7	0.00815104	0.367778	0.644027	0.120411		2.02152e-05	-0.566943	4.68893e-06	-0.965816		0.746469	0.0738487	0.130362	0.324286	1	-0.0527805	ubiquitin like 7 [Source:HGNC Symbol;Acc:HGNC:28221]	ensembl
ENSMGAG00000002827	AURKAIP1	0.0107004	-0.409198	0.000190206	-0.644251		2.64851e-06	0.633728	0.155377	-0.382761		0.735964	0.0851063	0.227382	0.320764	5.33784e-05	-0.672085	aurora kinase A interacting protein 1	ensembl
ENSMGAG00000002828	NBEAL2	1.46073e-19	-1.51189	4.52378e-07	-0.768455		0.271533	-0.224736	0.00159509	-0.684102		3.78981e-17	0.953923	0.509909	0.212753	0.323821	-0.225591	neurobeachin like 2 [Source:HGNC Symbol;Acc:HGNC:31928]	ensembl
ENSMGAG00000002831	NAA15	1	-0.0078141	4.28627e-05	0.60468		4.67267e-13	-0.788444	0.0469393	0.456967		1	0.00384757	0.000827644	-0.604831	3.27231e-05	0.66255	N-alpha-acetyltransferase 15, NatA auxiliary subunit [Source:HGNC Symbol;Acc:HGNC:30782]	ensembl
ENSMGAG00000002832	GOLPH3	0.641427	-0.281039	1	0		0.00442664	-1.21684	1	0		3.19214e-17	-8.11687	1.07984e-12	-8.01511	4.71359e-06	-6.87692	Golgi phosphoprotein 3	uniprot
ENSMGAG00000002833	YRDC	0.71881	0.151087	0.00528029	-0.567292		3.0056e-05	0.736165	0.092408	-0.527536		1	-0.0684148	0.010135	0.648566	0.0167988	-0.590374	yrdC N6-threonylcarbamoyltransferase domain containing	DAVID
ENSMGAG00000002835	LOC100541297	0.851466	0.345174	0.506993	-0.354489		0.506494	0.46405	0.174592	-0.763568		0.781689	0.353871	0.0308995	1.0575	1	-0.145458	ras-related and estrogen-regulated growth inhibitor-like	DAVID
ENSMGAG00000002836	C11H21orf2	1	-0.0205524	1	-0.02447		0.272608	0.191275	0.24403	-0.327601		0.293086	0.164127	0.617732	0.171087	0.122688	-0.325471	chromosome 11 C21orf2 homolog	DAVID
ENSMGAG00000002837	BUB1	1.23593e-07	0.652078	1.78046e-10	0.962767		3.8535e-17	-1.09613	0.634489	0.190584		1.40101e-06	-0.425348	0.000101461	-0.733421	0.00365938	0.575785	BUB1 mitotic checkpoint serine/threonine kinase	DAVID
ENSMGAG00000002839	TNPO3	1	0.0507445	0.306367	-0.188821		0.00248972	0.421967	1	0.00760703		0.632331	-0.0914904	0.67272	0.150604	0.220506	-0.242023	transportin 3 [Source:HGNC Symbol;Acc:HGNC:17103]	ensembl
ENSMGAG00000002840	UBE4A	5.47972e-10	-0.696969	0.00427698	-0.409172		0.969834	-0.043866	0.709498	-0.144664		0.0348819	0.198897	0.913863	-0.0864686	0.445241	-0.16469	ubiquitination factor E4A [Source:HGNC Symbol;Acc:HGNC:12499]	ensembl
ENSMGAG00000002841	ZFR	0.573419	-0.130704	0.000996454	0.717512		1.47855e-11	-0.873769	0.128944	0.475323		2.37854e-11	0.588791	0.501708	-0.254768	9.91576e-11	1.11606	Zinc finger RNA binding protein	uniprot
ENSMGAG00000002843	MCUR1	0.412686	-0.184497	0.329554	0.241983		0.60678	-0.136914	0.869848	0.138537		0.973516	0.0624713	0.171966	-0.361295	1	-0.0637435	mitochondrial calcium uniporter regulator 1 [Source:HGNC Symbol;Acc:HGNC:21097]	ensembl
ENSMGAG00000002845	MXRA8	0.0323497	-0.279138	0.0133433	-0.371102		1.42167e-05	-0.466029	4.88232e-05	-0.817649		1	-0.00793112	0.926264	0.0866869	0.177231	-0.24216	matrix remodeling associated 8 [Source:HGNC Symbol;Acc:HGNC:7542]	ensembl
ENSMGAG00000002846	POLB	0.561053	0.156239	0.117047	0.261114		0.00755539	-0.40739	0.0073469	-0.576843		0.137794	0.186526	0.992711	0.0840033	1	-0.0622491	DNA polymerase beta	DAVID
ENSMGAG00000002847	UTP11	0.310582	-0.18635	0.0773143	-0.315756		0.0167483	-0.323623	6.06919e-06	-0.96402		0.246579	0.155568	0.241749	0.286716	0.0731446	-0.330662	UTP11 small subunit processome component	ensembl
ENSMGAG00000002848	TRAIP	0.996809	0.0534845	1	0.0134377		0.00091642	-0.431915	0.00102222	-0.769429		0.00130067	-0.379066	0.119834	-0.337795	0.000499119	-0.653803	TRAF interacting protein	ensembl
ENSMGAG00000002849	LOC100539604	1	0	1	0		1	0	1	0		1	0	1	0	1	-5.12548e-15	olfactory receptor 5AS1-like	DAVID
ENSMGAG00000002850	LOC100549955	3.12089e-08	-0.813987	1.85167e-05	-0.674278		0.766514	-0.0926935	0.0165578	-0.56236		3.88046e-08	0.631456	0.0135556	0.495408	1	0.0472837	perilipin-3-like	DAVID
ENSMGAG00000002851	IGFBP4	0.897561	0.0931611	1	-0.02958		1.82004e-15	1.29038	0.0206592	0.609853		0.00467337	-0.373993	0.475572	-0.247105	3.77586e-06	-0.90645	Insulin like growth factor binding protein 4	uniprot
ENSMGAG00000002852	ANK3	1.51712e-07	-0.844385	1	-0.00711134		2.9035e-05	-0.928394	1.60135e-05	1.18449		0.267395	0.243693	0.0190446	-0.58658	8.22459e-09	1.55018	ankyrin-3	ensembl
ENSMGAG00000002853	TRA2B	0.85055	0.0806414	0.679857	-0.109731		0.103545	-0.231895	0.00157628	-0.653393		0.862173	0.0592119	0.286488	0.251361	0.579341	-0.147203	transformer 2 beta homolog (Drosophila)	DAVID
ENSMGAG00000002854	ATP2A3	1	-0.207894	0.835913	-0.802529		0.69673	2.05829	0.0346802	2.05697		0.814228	1.84219	0.355095	2.37812	0.0108626	2.38442	ATPase sarcoplasmic/endoplasmic reticulum Ca2+ transporting 3	DAVID
ENSMGAG00000002855	ENSMGAG00000002855	1	-0.181939	0.11463	1.00909		0.116231	-0.959806	1	0.0716718		1	-0.0605405	0.0592783	-1.24376	1	-0.192672	Uncharacterized protein	ensembl
ENSMGAG00000002856	KANSL3	0.683803	0.103122	0.543885	-0.140238		0.033127	0.272872	0.155868	-0.355951		0.950741	-0.0480484	0.462666	0.197681	0.0223144	-0.408884	KAT8 regulatory NSL complex subunit 3 [Source:HGNC Symbol;Acc:HGNC:25473]	ensembl
ENSMGAG00000002857	FAM192A	1	-0.00168089	0.137153	-0.29538		0.246124	0.193865	0.338843	-0.282219		0.0212902	-0.240497	1	0.0544757	0.0185287	-0.398327	proteasome activator subunit 3 interacting protein 1	ensembl
ENSMGAG00000002858	FHL3	0.592624	0.107693	2.86913e-15	1.02125		2.67324e-07	-0.541119	0.132363	0.337237		5.62385e-06	0.33147	0.000654328	-0.579126	0.0385218	0.321606	four and a half LIM domains 3	ensembl
ENSMGAG00000002859	LOC100540386	0.876409	0.702635	1	-0.808204		0.945339	-1.06233	0.707177	-1.72121		1	-0.480546	0.934451	1.05016	1	0.421333	D-serine dehydratase-like	DAVID
ENSMGAG00000002860	GMPPB	0.000427689	-0.570272	3.21409e-10	-0.973245		4.03885e-07	0.680756	0.00178356	-0.800596		0.0481574	0.277989	0.000552511	0.683338	0.000279275	-0.776751	GDP-mannose pyrophosphorylase B [Source:HGNC Symbol;Acc:HGNC:22932]	ensembl
ENSMGAG00000002861	COPS8	0.00826868	-0.395943	1	-0.034308		0.0101329	-0.364472	0.91455	-0.098445		1	0.0390875	0.160255	-0.319652	1	-0.030651	COP9 signalosome subunit 8 [Source:HGNC Symbol;Acc:HGNC:24335]	ensembl
ENSMGAG00000002863	JARID2	2.82883e-51	1.62738	2.97805e-44	1.87569		0.821606	0.0985326	0.0520899	0.537662		0.00020273	0.353887	0.926755	0.11167	0.00710917	0.572932	jumonji and AT-rich interaction domain containing 2 [Source:HGNC Symbol;Acc:HGNC:6196]	ensembl
ENSMGAG00000002864	ORMDL3	0.786025	0.174226	0.00229138	0.893115		1	-0.112872	0.0224244	0.923198		0.890968	-0.13767	0.0211389	-0.85274	0.862035	0.205429	ORMDL sphingolipid biosynthesis regulator 3	ensembl
ENSMGAG00000002865	ENSMGAG00000002865	0.0143003	-0.527501	0.0192499	-0.621879		0.000654437	0.562828	5.36519e-08	1.42895		2.60196e-05	-0.872453	0.00269826	-0.772806	0.862035	0.11529	pseudogene	ensembl
ENSMGAG00000002866	ENSMGAG00000002866	4.39485e-06	1.60826	0.000619073	1.23593		1	-0.00762146	1	0.191928		0.337794	0.353722	0.256414	0.743815	0.102273	0.961887	Bclx_interact domain-containing protein	ensembl
ENSMGAG00000002869	ANAPC1	0.932597	-0.0588678	0.0877681	0.269039		4.55332e-07	-0.559748	0.198067	-0.305729		0.656001	0.078291	0.25556	-0.246303	1	0.0297475	anaphase promoting complex subunit 1	DAVID
ENSMGAG00000002870	LOC100538504	1	-0.291989	0.00670052	-1.40994		0.419346	0.525398	0.494537	-0.581019		0.606313	-0.628303	0.580255	0.478104	0.419483	-0.610778	gasdermin-A2-like	DAVID
ENSMGAG00000002874	SETD2	0.000382822	0.467267	0.526841	0.133616		7.22145e-06	0.524555	0.000993709	0.655874		0.294163	-0.121544	0.381618	0.215351	0.0148195	0.368352	SET domain containing 2, histone lysine methyltransferase [Source:HGNC Symbol;Acc:HGNC:18420]	ensembl
ENSMGAG00000002875	SF3A3	0.795912	0.0901066	0.136266	-0.247342		0.94977	0.0533722	0.24403	-0.295788		0.0363166	-0.212054	0.763539	0.127359	0.355654	-0.198632	splicing factor 3a subunit 3 [Source:HGNC Symbol;Acc:HGNC:10767]	ensembl
ENSMGAG00000002877	LOC100541121	0.443918	-0.806103	2.68927e-06	-2.38626		3.64441e-15	2.66658	0.711977	-0.359034		1	0.144181	0.00197597	1.72191	0.000472144	-1.27436	G protein-activated inward rectifier potassium channel 4-like	DAVID
ENSMGAG00000002879	CPSF3L	0.534094	-0.138594	0.0070451	-0.450191		0.00317385	0.385466	0.53972	-0.203886		1	0.0376421	0.132377	0.350362	0.291599	-0.215826	integrator complex subunit 11	ensembl
ENSMGAG00000002880	CCR7	0.2762	0.378796	3.62928e-07	1.57821		0.000504838	-1.25409	0.00116996	1.32774		0.211568	0.356417	0.0472772	-0.836677	7.13663e-06	1.76353	C-C motif chemokine receptor 7	ensembl
ENSMGAG00000002881	CPNE2	0.056753	0.571134	0.29935	0.461527		0.341396	0.357113	1	0.0425889		0.0357335	-0.563837	0.354333	-0.4552	0.0652219	-0.745724	copine 2	DAVID
ENSMGAG00000002882	SLU7	0.768029	0.107332	0.119772	-0.282753		2.62148e-07	0.669746	0.130627	0.367453		1	-0.0196405	0.105119	0.370452	0.862035	0.0915587	SLU7 homolog, splicing factor [Source:HGNC Symbol;Acc:HGNC:16939]	ensembl
ENSMGAG00000002883	USP28	0	-1.1023	9.70628e-05	-0.586707		0.00150764	0.37616	0.0229829	0.490614		1.73845e-08	0.521392	1	0.00950211	0.546928	0.145923	ubiquitin specific peptidase 28	ensembl
ENSMGAG00000002884	ENSMGAG00000002884	0.0474496	-4.99046	0.0204153	-5.32139	x	0.287974	-2.21811	1	-0.328016		1	0	1	0.517824	0.150482	2.44019	Uncharacterized protein	ensembl
ENSMGAG00000002885	MDM4	0.00257982	0.514952	2.54185e-05	0.917864		3.21274e-05	-0.720589	1	0.0375283		0.00538921	0.309523	1	-0.0875751	0.00189466	0.691402	MDM4 regulator of p53	ensembl
ENSMGAG00000002886	ENSMGAG00000002886	0.353815	-1.2098	0.351887	-1.08693		0.12272	1.18938	0.388822	-1.32567		0.592495	1.16289	0.350753	1.03476	0.172743	-1.46149	Uncharacterized protein	ensembl
ENSMGAG00000002887	SMARCE1	0.583381	-0.125589	0.821053	-0.0818692		0.162027	0.204767	1	0.0660072		1	-0.0323947	1	-0.0738294	0.30236	-0.189874	SWI/SNF related, matrix associated, actin dependent regulator of chromatin, subfamily e, member 1	ensembl
ENSMGAG00000002888	QSOX1	0.128008	-0.30154	0.0235876	-0.370325		0.00583428	0.398072	0.835653	0.129143		0.505734	-0.139248	1	-0.0681838	0.122275	-0.31551	quiescin sulfhydryl oxidase 1	DAVID
ENSMGAG00000002889	COL6A3	0.0023832	-0.452059	0	-1.10287		0.116109	0.23287	0.00511554	0.571706		1.81557e-14	0.587673	3.86519e-13	1.24161	1.62301e-31	1.60192	collagen type VI alpha 3 chain [Source:HGNC Symbol;Acc:HGNC:2213]	ensembl
ENSMGAG00000002891	NCAPH2	1	0.0351171	1	0.0459766		1	-0.00500582	0.660106	-0.19038		2.61749e-05	-0.493677	0.0233008	-0.502286	0.000444987	-0.66679	non-SMC condensin II complex subunit H2 [Source:HGNC Symbol;Acc:HGNC:25071]	ensembl
ENSMGAG00000002893	RPN2	0.860208	-0.0688812	1	0.0116727		0.462768	0.112163	1	0.0703255		0.0695798	-0.16747	0.247641	-0.245351	0.112387	-0.264651	ribophorin II	DAVID
ENSMGAG00000002894	VDAC3	0.00652632	-0.44877	0.0123918	-0.372658		0.000777252	-0.498067	1.73632e-06	-0.925961		0.169707	0.169811	0.932583	0.095715	0.0757419	-0.309121	voltage dependent anion channel 3	ensembl
ENSMGAG00000002896	KIF9	0.771855	0.15985	4.76635e-05	-0.913655		9.58605e-23	1.77242	0.668947	-0.230006		0.517282	-0.20945	0.00161268	0.863577	3.16852e-07	-1.11622	kinesin family member 9 [Source:HGNC Symbol;Acc:HGNC:16666]	ensembl
ENSMGAG00000002897	SNX33	0.146916	-0.299298	0.0228006	-0.431593		0.0167219	0.373187	0.767436	0.16002		1	-0.0466511	0.989679	0.0892168	0.905667	-0.102875	sorting nexin 33 [Source:HGNC Symbol;Acc:HGNC:28468]	ensembl
ENSMGAG00000002898	ANKRD24	0.0077449	1.17678	0.024611	1.27306		0.0010296	-2.40871	0.309181	-1.08581		0.0464619	-0.780719	0.271158	-0.880695	1	0.463949	ankyrin repeat domain 24 [Source:HGNC Symbol;Acc:HGNC:29424]	ensembl
ENSMGAG00000002900	RAB33B	0.0521664	0.365347	3.07401e-08	1.10634		3.77058e-06	-0.911795	0.994085	0.115304		0.630931	0.126984	0.0215169	-0.606723	0.169384	0.443178	RAB33B, member RAS oncogene family [Source:HGNC Symbol;Acc:HGNC:16075]	ensembl
ENSMGAG00000002901	ENSMGAG00000002901	8.95776e-06	-0.67087	9.00952e-12	-1.00626		0.0255298	0.327613	9.92542e-14	-1.47597		1.62723e-13	0.888885	5.05028e-13	1.22562	0.00259119	-0.554922	Uncharacterized protein	ensembl
ENSMGAG00000002902	DNAJC17	0.0111718	0.484461	0.518833	0.173875		0.0548421	-0.392824	0.00986156	-0.722466		0.0569166	-0.32414	1	-0.010933	0.334305	-0.319461	DnaJ heat shock protein family (Hsp40) member C17 [Source:HGNC Symbol;Acc:HGNC:25556]	ensembl
ENSMGAG00000002903	SNUPN	0.23155	0.252983	0.923351	-0.0891716		1	-0.0218707	0.110134	-0.51052		0.0883626	-0.28771	1	0.0561229	0.149176	-0.411675	snurportin 1	DAVID
ENSMGAG00000002904	IGF2BP2	0.0166735	0.35679	0.0017399	-0.470628		2.08888e-39	1.54791	0.105334	0.373421		0.586961	0.102101	8.97962e-08	0.932643	0.260524	-0.220208	insulin like growth factor 2 mRNA binding protein 2	DAVID
ENSMGAG00000002905	LHX4	1	0	1	0		1	0	1	0		1	0	1	0	1	-5.12548e-15	LIM homeobox 4	DAVID
ENSMGAG00000002907	SETD7	7.28107e-06	-0.582227	8.86817e-07	0.691017		9.12032e-14	-0.908214	0.0312576	0.525948		4.5811e-15	0.614862	0.000317704	-0.654411	1.23847e-05	0.800633	SET domain containing 7, histone lysine methyltransferase [Source:HGNC Symbol;Acc:HGNC:30412]	ensembl
ENSMGAG00000002908	krt222	1	0.281944	1	0.455328		0.319609	-3.96084	1	-0.185868		1	0.482164	1	0.315271	0.327258	4.17457	keratin 222	ensembl
ENSMGAG00000002909	BRAT1	0.656755	-0.138924	0.00130611	-0.612561		9.86155e-06	0.626458	0.575885	-0.223492		0.0291574	-0.340217	0.831008	0.134267	0.000330646	-0.693048	BRCA1 associated ATM activator 1	DAVID
ENSMGAG00000002911	RAD54L2	0.00185717	0.482803	2.7967e-05	0.715035		0.0387289	-0.331706	0.00376507	0.702677		0.10236	-0.199175	0.0870307	-0.427518	0.000440409	0.627556	RAD54 like 2	ensembl
ENSMGAG00000002913	ENSMGAG00000002913	0.234613	-2.11577	1	0.468529		0.868085	-1.00433	1	-0.999689		0.773169	1.5659	0.707517	-1.01837	1	-0.993866	IF rod domain-containing protein	ensembl
ENSMGAG00000002914	LOC104914598	0.963615	0.13989	0.00820959	-0.834529		7.92817e-06	1.14944	0.0186202	-0.926164		1	0.00328834	0.00611412	0.980305	0.000646605	-1.07547	mediator of RNA polymerase II transcription subunit 24-like	DAVID
ENSMGAG00000002915	STRA6	0.870871	3.06951	1	0		1	0	1	0		0.927813	-3.14394	1	0	1	-5.12548e-15	signaling receptor and transporter of retinol STRA6 [Source:HGNC Symbol;Acc:HGNC:30650]	ensembl
ENSMGAG00000002917	LOC100538813	0.191833	0.268757	0.0334006	0.506412		0.273593	0.226721	0.000413353	0.95701		0.0310319	-0.309142	0.0604413	-0.539406	0.439005	0.21167	polycomb complex protein BMI-1	DAVID
ENSMGAG00000002918	DVL1	0.200734	0.235625	0.000869259	0.587549		0.0623063	-0.297038	2.40225e-05	0.958216		0.212209	-0.162056	0.0292324	-0.508749	4.40154e-06	0.767256	dishevelled segment polarity protein 1	ensembl
ENSMGAG00000002920	MGST2	0.453794	-0.666938	1	0.0981297		0.597282	-0.523146	0.102657	-1.48089		0.267997	0.762583	1	-0.000389749	0.440995	-0.944875	microsomal glutathione S-transferase 2 [Source:HGNC Symbol;Acc:HGNC:7063]	ensembl
ENSMGAG00000002921	IKBKB	1	0.016291	0.0718612	0.292882		0.0012033	-0.407016	0.689813	-0.159761		1	0.0414855	0.331177	-0.233008	1	0.0372249	inhibitor of nuclear factor kappa B kinase subunit beta [Source:HGNC Symbol;Acc:HGNC:5960]	ensembl
ENSMGAG00000002923	C1QTNF2	0.870871	3.06144	1	2.13902		1	0	0.847329	2.96199		1	-0.784069	1	0	0.862035	2.96593	C1q and TNF related 2 [Source:HGNC Symbol;Acc:HGNC:14325]	ensembl
ENSMGAG00000002924	DTNBP1	0.336669	-0.212921	0.667872	-0.146404		0.669818	-0.121743	1	-0.00439805		0.521894	0.138159	1	0.0722467	0.469894	0.212827	dystrobrevin binding protein 1 [Source:HGNC Symbol;Acc:HGNC:17328]	ensembl
ENSMGAG00000002925	MAML3	0.404041	0.196287	0.00350992	0.495257		0.723685	0.104018	0.814356	0.143106		0.000118148	0.467107	0.651186	0.171151	0.371039	0.231505	mastermind like transcriptional coactivator 3 [Source:HGNC Symbol;Acc:HGNC:16272]	ensembl
ENSMGAG00000002927	KLHL18	0.611413	0.139519	0.508189	0.160747		0.717511	0.100505	0.477057	0.24221		1	-0.024589	1	-0.0444865	0.825101	0.120159	kelch like family member 18 [Source:HGNC Symbol;Acc:HGNC:29120]	ensembl
ENSMGAG00000002928	ARHGAP40	3.67576e-66	-2.27534	0.000116053	-1.0534		4.7752e-05	0.56455	1.8283e-14	2.01345		0.25045	0.333906	0.000970671	-0.884532	0.00135562	0.586898	Rho GTPase activating protein 40	ensembl
ENSMGAG00000002929	AMOTL2	0.55081	-0.141306	0.00164665	-0.4522		0.0267346	0.313413	0.980281	0.079363		0.00982156	-0.247101	1	0.0671558	0.591488	-0.144996	angiomotin like 2	ensembl
ENSMGAG00000002930	CCNJL	1	0	1	0		1	0	1	0		1	0	1	0	1	-5.12548e-15	cyclin J like [Source:HGNC Symbol;Acc:HGNC:25876]	ensembl
ENSMGAG00000002932	SIRT6	0.748292	-0.0955452	0.000751732	-0.560325		5.4075e-06	0.52859	0.482285	-0.220196		0.0447985	-0.232196	0.378148	0.234198	0.0016342	-0.491944	sirtuin 6	ensembl
ENSMGAG00000002933	HTR3A	0.538884	-1.39895	1	-0.849303		1.7267e-08	3.05882	0.114593	1.84251		1	0.0725062	1	-0.442329	0.00273224	-1.64827	5-hydroxytryptamine receptor 3A	ensembl
ENSMGAG00000002934	TARS1	0.799364	-0.0996317	1	-0.0479965		6.85944e-05	0.517727	0.821032	0.120478		3.80656e-05	0.402716	0.108563	0.353962	1	-0.0201536	threonyl-tRNA synthetase 1 [Source:HGNC Symbol;Acc:HGNC:11572]	ensembl
ENSMGAG00000002939	SCOC	0.776365	-0.0894502	0.590301	-0.130514		0.0013794	0.385726	1	0.0454115		0.967664	0.0451369	0.939666	0.0882629	0.251519	-0.229084	short coiled-coil protein [Source:HGNC Symbol;Acc:HGNC:20335]	ensembl
ENSMGAG00000002940	ACBD6	1	0.0362349	0.045259	-0.389066		0.891771	0.0680738	0.00559125	-0.679335		0.80077	-0.0879945	0.168635	0.337736	0.0646498	-0.38802	Acyl-CoA-binding domain-containing protein 6	uniprot
ENSMGAG00000002943	INPP5B	0.105705	0.300991	0.0155284	0.37346		0.809293	-0.08877	1	-0.0740422		0.0956964	0.206693	0.772291	0.136743	0.508783	0.174682	inositol polyphosphate-5-phosphatase B [Source:HGNC Symbol;Acc:HGNC:6077]	ensembl
ENSMGAG00000002944	CCDC6	0.13363	0.261893	0.00451937	0.436096		8.9385e-05	-0.606734	0.863696	0.121471		0.799536	-0.0692602	0.379625	-0.239231	0.0134237	0.509431	Coiled-coil domain containing 6	uniprot
ENSMGAG00000002946	APEH	0.0198154	-0.375295	0.000141562	-0.568544		0.993036	0.0500961	0.00610078	-0.64976		1	-0.0233882	0.581727	0.172032	0.012383	-0.50588	acylaminoacyl-peptide hydrolase [Source:HGNC Symbol;Acc:HGNC:586]	ensembl
ENSMGAG00000002947	P2RX1	1	0	1	-2.56387		0.809293	3.33432	0.973708	0.93046		1	0	1	2.47816	1	0.0772191	purinergic receptor P2X 1	ensembl
ENSMGAG00000002948	LOC100541106	0.185856	0.242065	0.0121824	0.520401		0.270202	-0.214241	0.0039141	0.771702		0.451422	-0.13714	0.132346	-0.411881	0.0035864	0.598208	tyrosine-protein kinase RYK	DAVID
ENSMGAG00000002949	CLGN	1	-0.249273	1	0.196883		0.815379	-0.818974	0.910949	0.85319		1	-0.392932	1	-0.827201	0.923557	0.867045	calmegin [Source:HGNC Symbol;Acc:HGNC:2060]	ensembl
ENSMGAG00000002950	TTC1	0.0512002	-0.355604	0.846317	-0.0819155		1	-0.0141415	0.998861	-0.0761886		0.313465	0.145374	0.826815	-0.125575	0.497923	-0.164456	tetratricopeptide repeat domain 1 [Source:HGNC Symbol;Acc:HGNC:12391]	ensembl
ENSMGAG00000002951	MAP2K2	0.21017	0.20169	0.941725	0.0708821		0.97582	-0.0493624	0.235018	-0.312153		0.0884054	-0.218777	0.939347	-0.0866677	0.10191	-0.3266	mitogen-activated protein kinase kinase 2	DAVID
ENSMGAG00000002952	AMZ1	0.0745429	-2.55745	0.00348337	-1.93344		0.239836	-1.97755	0.000199057	-2.88408		0.184394	2.257	0.0180626	1.62676	1	0.748329	archaelysin family metallopeptidase 1	ensembl
ENSMGAG00000002954	KLHDC8A	1.90802e-07	-0.819046	0.000100539	-0.725538		9.16039e-10	0.81245	0.383167	-0.289844		0.999789	0.0772014	1	-0.0149865	6.03376e-10	-1.09651	kelch domain containing 8A [Source:HGNC Symbol;Acc:HGNC:25573]	ensembl
ENSMGAG00000002955	RMDN3	0.251831	0.317012	0.00068635	0.845751		1	-0.0558082	0.0279172	0.786898		0.871205	-0.113214	0.0689287	-0.636638	0.670632	0.228457	regulator of microtubule dynamics 3	DAVID
ENSMGAG00000002956	CCDC42	1	-2.42441	1	0		1	-2.17932	1	0		1	0	1	-2.1821	1	-5.12548e-15	coiled-coil domain containing 42	ensembl
ENSMGAG00000002957	UBE2H	1	0.0366292	0.0335727	-0.321068		5.98822e-05	0.465528	1	-0.00199941		1	0.00565678	0.0549564	0.366129	0.897839	-0.0790412	ubiquitin conjugating enzyme E2 H [Source:HGNC Symbol;Acc:HGNC:12484]	ensembl
ENSMGAG00000002958	MYLIP	0.373105	0.212546	1	0.045178		0.0757617	0.307015	0.738558	0.181838		0.355314	-0.198116	1	-0.0264356	0.830457	-0.127768	myosin regulatory light chain interacting protein [Source:HGNC Symbol;Acc:HGNC:21155]	ensembl
ENSMGAG00000002959	GNA12	0.00718365	-0.383946	0.334837	0.220739		0.000307658	-0.50337	0.0314931	0.58097		0.000882667	0.361888	0.406089	-0.237517	2.0284e-05	0.868851	G protein subunit alpha 12	DAVID
ENSMGAG00000002960	MERTK	0.0203299	0.331299	0.0327641	0.357831		2.68937e-09	-0.743846	1.1473e-06	-1.08231		0.582743	0.100672	1	0.0759788	0.367563	-0.240516	MER proto-oncogene, tyrosine kinase	ensembl
ENSMGAG00000002963	CACNA1E	0.0236042	0.467068	0.0483417	-0.530842		0.999845	-0.0861196	0.732825	-0.235464		1.14465e-11	-1.089	1	-0.0845634	0.702672	-0.213498	calcium voltage-gated channel subunit alpha1 E	DAVID
ENSMGAG00000002965	ENSMGAG00000002965	0.0900369	-0.550816	0.0246178	-0.701729		0.580423	0.231479	0.313702	-0.507444		0.733126	-0.24792	1	-0.0943199	0.0308491	-0.809476	Uncharacterized protein	ensembl
ENSMGAG00000002966	SNAPIN	0.766549	0.162373	0.00471222	-0.613703		0.000206924	0.759441	0.144346	-0.502336		0.95241	-0.102096	0.0124154	0.675472	0.0428135	-0.565956	SNAP associated protein	DAVID
ENSMGAG00000002967	ZBTB16	0.258327	0.343402	0.323161	0.421426		0.00701162	0.734433	0.0409118	0.839177		9.43764e-05	-0.835155	0.0126194	-0.910634	0.0163094	-0.78469	zinc finger and BTB domain containing 16	DAVID
ENSMGAG00000002968	CDK1	0.783491	-0.107251	0.954904	-0.0735772		1.87384e-07	-0.730659	0.00356891	-0.698949		3.55566e-08	-0.55206	0.00970729	-0.583919	0.003046	-0.529091	cyclin dependent kinase 1	ensembl
ENSMGAG00000002969	LOC104911326	0.565887	3.5859	1	-0.468909		0.809293	3.33433	1	-1.29014		1	-0.459212	0.876768	3.33705	1	-1.27502	cathelicidin-3	DAVID
ENSMGAG00000002970	PIK3R6	0.0500232	-0.447812	8.9286e-10	-1.03621		6.28924e-05	0.69916	0.000731608	-0.826507		1.88308e-08	0.862816	4.59124e-13	1.45344	1	-0.0510866	phosphoinositide-3-kinase regulatory subunit 6 [Source:HGNC Symbol;Acc:HGNC:27101]	ensembl
ENSMGAG00000002972	MYBL2	0.364229	0.166271	0.794293	0.100349		1	0.00727024	1	0.0657607		9.64109e-05	-0.390731	0.144715	-0.322984	0.284959	-0.242853	MYB proto-oncogene like 2	DAVID
ENSMGAG00000002973	CAMKK1	0.0190443	-1.31615	0.0332544	-1.06811		0.0276215	-1.35529	0.128788	-0.951539		0.618315	0.523096	0.876768	0.280633	0.445833	0.707502	calcium/calmodulin dependent protein kinase kinase 1	ensembl
ENSMGAG00000002975	LOC100538374	1	0	1	0		1	0	1	0		1	0	1	0	1	-5.12548e-15	cathelicidin-2	DAVID
ENSMGAG00000002976	CARD11	0.0165919	1.44938	0.0211732	1.46216		0.00169189	-5.66774	0.5449	-1.20049		1	-0.127591	1	-0.140799	0.199221	4.42613	caspase recruitment domain family member 11 [Source:HGNC Symbol;Acc:HGNC:16393]	ensembl
ENSMGAG00000002977	ZC3HC1	1	-0.054542	0.710416	-0.125446		0.587415	0.111296	0.144356	-0.442881		1	-0.0278871	1	0.0438039	0.0324521	-0.487614	zinc finger C3HC-type containing 1 [Source:HGNC Symbol;Acc:HGNC:29913]	ensembl
ENSMGAG00000002978	MFSD4A	1	2.22905	0.495613	3.48213		0.485257	3.87749	0.556181	3.49619		1	1.44244	1	0	1	-0.460938	major facilitator superfamily domain containing 4A [Source:HGNC Symbol;Acc:HGNC:25433]	ensembl
ENSMGAG00000002979	MGAT4D	0.870871	3.05341	0.961849	0.935938		0.485257	3.87748	0.502907	1.86763		1	0.611267	1	2.46784	1	0.46616	MGAT4 family member D [Source:HGNC Symbol;Acc:HGNC:43619]	ensembl
ENSMGAG00000002980	IL13RA1	1	0.0241286	1	0.366256		1	0.142158	0.0470388	1.57568		1	-0.105168	1	-0.441575	0.262596	1.01131	interleukin 13 receptor subunit alpha 1 [Source:HGNC Symbol;Acc:HGNC:5974]	ensembl
ENSMGAG00000002984	RHOBTB1	0.622625	-0.191354	1	0.00619434		0.0142201	-0.627141	0.700798	-0.290741		0.295464	-0.350414	0.0974398	-0.541361	0.926965	-0.186754	Rho related BTB domain containing 1	uniprot
ENSMGAG00000002985	PGAP4	0.00483467	-0.993409	1	0.019725		0.000340006	-1.34615	0.139826	0.815611		0.886562	-0.249255	0.00365827	-1.25907	0.0756625	0.923693	post-GPI attachment to proteins GalNAc transferase 4 [Source:HGNC Symbol;Acc:HGNC:28180]	ensembl
ENSMGAG00000002986	MED16	0.0474479	0.342447	0.00217711	-0.490048		9.21672e-15	1.02647	0.912216	-0.102673		0.635874	-0.104112	0.000197387	0.730273	0.0416277	-0.375262	mediator complex subunit 16	ensembl
ENSMGAG00000002987	STK26	0.79101	-0.0904111	0.00347789	0.488399		3.36741e-08	-0.72758	0.0910191	0.412992		0.178185	0.194464	0.0680598	-0.379604	1.33688e-05	0.78378	serine/threonine kinase 26 [Source:HGNC Symbol;Acc:HGNC:18174]	ensembl
ENSMGAG00000002988	tas1r3	0.0416244	3.06305	0.831464	0.658022		0.0474496	3.21142	0.00366472	2.72893	x	0.779419	-0.685821	1	1.66299	0.13423	1.20851	taste 1 receptor member 3	ensembl
ENSMGAG00000002989	LOC100538528	1	0	1	-2.55415		1	0	1	-2.54727		1	0	1	2.46785	1	-5.12548e-15	cathelicidin-B1-like	DAVID
ENSMGAG00000002990	ADRA1B	0.76156	-0.446858	0.191311	2.25419		0.00158771	-3.0937	1	-2.55805		0.138753	-1.29248	0.00130028	-3.9679	0.862035	-3.41844	adrenoceptor alpha 1B [Source:HGNC Symbol;Acc:HGNC:278]	ensembl
ENSMGAG00000002991	PLAT	0.984603	0.154892	0.821053	-0.181397		0.485257	-0.383646	0.14413	-0.664015		1	0.0474511	0.524294	0.381894	1	0.125626	plasminogen activator, tissue type [Source:HGNC Symbol;Acc:HGNC:9051]	ensembl
ENSMGAG00000002992	FAM129B	0.10988	0.292124	2.47768e-07	0.680453		0.00479463	-0.400327	0.938071	-0.0871658		0.276687	0.143985	0.340934	-0.241209	0.818769	0.0938973	niban apoptosis regulator 2	ensembl
ENSMGAG00000002993	TBRG4	0.888154	0.0675367	1	-0.044213		0.148792	0.195266	0.387705	-0.272311		0.106076	-0.178076	1	-0.0641033	0.00955215	-0.50935	transforming growth factor beta regulator 4 [Source:HGNC Symbol;Acc:HGNC:17443]	ensembl
ENSMGAG00000002994	GMPR	0.0412984	-0.341767	1.58268e-11	1.17799		1.0857e-07	-0.756499	0.00868466	0.706638		1.26471e-08	0.574528	1.13704e-05	-0.939727	0.00903531	0.544792	guanosine monophosphate reductase [Source:HGNC Symbol;Acc:HGNC:4376]	ensembl
ENSMGAG00000002997	ELK4	0.047025	0.643402	0.0171059	0.975441		0.249644	-0.543245	0.000253233	1.82265		0.307774	-0.347927	0.314932	-0.666505	3.19666e-05	1.71824	ETS transcription factor ELK4	ensembl
ENSMGAG00000002998	RAD51	1	0.0204972	0.0156435	0.482127		1.87466e-06	-0.713628	0.910395	-0.131685		0.00706366	-0.361083	0.000146583	-0.819672	0.527949	-0.215881	RAD51 recombinase	ensembl
ENSMGAG00000002999	MST1	0.522262	-0.260871	0.0813002	-0.610859		0.00979315	0.598075	1	0.0155737		0.193874	-0.40465	1	-0.0536535	0.10455	-0.61904	macrophage stimulating 1	DAVID
ENSMGAG00000003001	IL12B	0.38764	3.95604	1	0		1	0	1	2.1311		0.432536	-4.0395	1	0	1	2.13451	interleukin 12B [Source:HGNC Symbol;Acc:HGNC:5970]	ensembl
ENSMGAG00000003003	SLC31A2	0.883933	-0.225232	0.0634293	-0.869645		0.0218837	0.826702	0.206308	0.782056		0.300428	-0.653709	1	-0.00510996	1	-0.0292213	Copper transporter	uniprot
ENSMGAG00000003004	RBM7	0.883933	-0.0741887	0.216187	-0.228146		0.33563	-0.164652	0.00452032	-0.631549		0.245391	0.161221	0.147793	0.317519	0.751351	-0.126769	RNA binding motif protein 7	ensembl
ENSMGAG00000003005	TMEM268	0.706312	-1.39543	0.916269	0.609553		1	-0.0931825	1	0.272732		0.443276	1.57777	1	-0.425772	1	-0.034427	transmembrane protein 268 [Source:HGNC Symbol;Acc:HGNC:24513]	ensembl
ENSMGAG00000003006	ENSMGAG00000003006	0.0673657	-3.11144	0.0522305	-2.16013		0.0137847	1.82595	0.00113181	2.04336		1	1.44245	1	0.492617	0.319626	0.73396	Uncharacterized protein	ensembl
ENSMGAG00000003007	PTPN9	0.841576	0.101932	0.169244	-0.25078		7.67239e-19	1.20587	0.0721604	0.472342		0.394722	0.145747	0.0239647	0.500714	0.444159	-0.211854	protein tyrosine phosphatase non-receptor type 9 [Source:HGNC Symbol;Acc:HGNC:9661]	ensembl
ENSMGAG00000003010	SLCO2A1	0.535366	1.8545	1	0.396274		0.115134	2.85768	1	-0.417518		0.895928	-1.15828	1	0.291629	0.144139	-2.98389	solute carrier organic anion transporter family member 2A1	DAVID
ENSMGAG00000003011	RABEP1	0.739233	-0.0971615	1	0.0247611		0.0195832	0.303727	0.000741988	0.6858		0.439297	0.10716	1	-0.0119156	0.0169358	0.392809	rabaptin, RAB GTPase binding effector protein 1	DAVID
ENSMGAG00000003012	PIK3R5	1	0.451674	1	0		0.954242	-1.05569	1	0		0.303988	-4.33779	0.578583	-3.52827	1	-2.54242	phosphoinositide-3-kinase regulatory subunit 5 [Source:HGNC Symbol;Acc:HGNC:30035]	ensembl
ENSMGAG00000003015	SLC45A3	0.414857	0.563454	0.717846	-0.345908		0.0799961	0.992961	1.13965e-05	1.97874		0.820649	-0.343722	0.525132	0.5676	0.000359941	1.57748	solute carrier family 45 member 3	DAVID
ENSMGAG00000003016	FBLN7	1	0.190572	0.769039	-0.227785		0.490186	0.468907	1	-0.0737089		0.0819934	0.750296	0.0203116	1.16679	0.153771	0.645597	fibulin 7	DAVID
ENSMGAG00000003017	IFT52	1	-0.00808293	0.230554	0.208628		0.414967	-0.136054	0.406217	-0.234071		1	-0.00563904	0.37567	-0.219764	0.102345	-0.294916	intraflagellar transport 52	DAVID
ENSMGAG00000003018	PRLR	1	0.136867	0.218389	0.659655		0.0515626	-1.60637	1	0.0916401		0.0260963	0.965677	0.71251	0.441365	0.00496497	2.15625	prolactin receptor [Source:NCBI gene (formerly Entrezgene);Acc:100126248]	ensembl
ENSMGAG00000003019	KLHDC10	0.985879	0.0645065	0.0420613	-0.344385		4.08019e-07	0.687684	0.421899	-0.261832		0.262	0.16992	0.00314194	0.582203	0.124231	-0.345233	kelch domain containing 10 [Source:HGNC Symbol;Acc:HGNC:22194]	ensembl
ENSMGAG00000003021	LOC100543573	1	0	1	0		1	0	1	0		1	0	1	0	1	-5.12548e-15	zona pellucida sperm-binding protein 3	DAVID
ENSMGAG00000003022	ENSMGAG00000003022	0.0561923	-0.387083	0.00535644	-0.490327		2.63408e-09	0.866721	9.65676e-07	1.07297		5.63756e-06	-0.607949	0.0287674	-0.501574	0.204324	-0.274253	Ig-like domain-containing protein	ensembl
ENSMGAG00000003023	CETP	1	2.22906	1	0		0.809293	3.34253	1	2.1311		1	-2.29642	1	0	1	-1.28113	cholesteryl ester transfer protein	ensembl
ENSMGAG00000003024	CCM2	0.130948	0.323006	0.0207039	0.553691		0.754384	0.120225	4.6633e-05	1.13966		1.92197e-05	-0.530748	0.00863394	-0.752914	0.253354	0.286353	CCM2 scaffold protein [Source:HGNC Symbol;Acc:HGNC:21708]	ensembl
ENSMGAG00000003025	ZC3H6	4.59137e-05	0.607309	0.00882804	0.447131		0.853077	0.0750488	0.0221683	0.561067		0.0438771	-0.238453	1	-0.0741047	0.0206512	0.432686	zinc finger CCCH-type containing 6	DAVID
ENSMGAG00000003026	REXO2	0.29821	-0.209469	0.0156252	-0.430247		0.745312	0.0952266	0.0041486	-0.68166		1	0.0354847	0.37899	0.258073	0.00527825	-0.495435	RNA exonuclease 2 [Source:HGNC Symbol;Acc:HGNC:17851]	ensembl
ENSMGAG00000003028	ATXN1	0.000692592	0.748298	1.93777e-08	1.1639		0.257816	-0.297923	3.35034e-07	1.61159		0.00209252	-0.486778	0.00254775	-0.896137	8.73141e-05	1.03321	ataxin 1 [Source:HGNC Symbol;Acc:HGNC:10548]	ensembl
ENSMGAG00000003029	TYK2	0.0605497	0.414462	0.4362	-0.218176		0.0424055	0.381066	1	-0.0582007		0.0843752	-0.350143	0.365243	0.285889	0.84215	-0.132693	tyrosine kinase 2	DAVID
ENSMGAG00000003030	CPTP	0.626476	0.268669	0.104575	0.63049		0.902102	0.173872	0.390554	0.507678		1	-0.129196	0.41381	-0.488014	1	-0.132576	ceramide-1-phosphate transfer protein [Source:HGNC Symbol;Acc:HGNC:28116]	ensembl
ENSMGAG00000003033	FBXO38	0.516247	0.152626	1	0.0354258		0.959259	0.0610298	1	0.0747933		0.897324	0.0624908	0.562975	0.182758	0.335365	0.220011	F-box protein 38	ensembl
ENSMGAG00000003034	FRMD7	0.133448	1.12859	0.800147	0.460236		0.00384378	1.73565	0.290079	0.950046		0.839011	-0.460252	1	0.207663	0.547232	-0.558014	FERM domain containing 7 [Source:HGNC Symbol;Acc:HGNC:8079]	ensembl
ENSMGAG00000003035	STX8	0.136686	-0.251293	0.0588535	-0.371267		0.126081	0.225237	0.288329	-0.321893		1	0.0108803	0.808089	0.133897	0.0424676	-0.391504	syntaxin 8 [Source:HGNC Symbol;Acc:HGNC:11443]	ensembl
ENSMGAG00000003036	QSOX2	9.6347e-07	0.73724	1.12059e-06	0.907116		0.000359951	-0.624905	0.682106	0.208081		0.281303	-0.189927	0.191315	-0.357118	0.0567121	0.497007	quiescin sulfhydryl oxidase 2 [Source:HGNC Symbol;Acc:HGNC:30249]	ensembl
ENSMGAG00000003037	PUSL1	0.418326	-0.275627	1	0.00561416		0.0269219	0.549445	1	0.0459018		0.702917	0.176503	1	-0.104742	0.0541129	-0.584224	pseudouridylate synthase-like 1	DAVID
ENSMGAG00000003038	NUCKS1	0.72761	-0.112708	8.87557e-05	-0.73985		1	0.028812	8.07883e-06	-1.03777		0.601581	-0.0955872	0.0332994	0.533311	0.000990313	-0.510061	nuclear casein kinase and cyclin dependent kinase substrate 1 [Source:HGNC Symbol;Acc:HGNC:29923]	ensembl
ENSMGAG00000003039	COMMD4	1.30085e-08	-0.778894	1.00562e-08	-0.991263		2.51041e-05	0.52506	0.0441976	-0.56161		0.196348	0.220474	0.0469284	0.433372	0.003183	-0.631173	COMM domain containing 4	ensembl
ENSMGAG00000003041	TNFSF8	0.221715	4.27051	1	-0.43423		1	2.48315	1	-0.417517		0.581668	-2.00421	1	2.47814	1	-0.408127	TNF superfamily member 8 [Source:HGNC Symbol;Acc:HGNC:11938]	ensembl
ENSMGAG00000003042	CXXC5	5.34088e-06	-0.556991	0.33316	-0.1784		0.336279	0.145997	0.0490624	0.42492		0.03135	0.226287	0.617732	-0.149589	0.531791	0.151978	CXXC finger protein 5	ensembl
ENSMGAG00000003044	LOC100543904	1	-0.0399844	1	-0.468921		0.91167	0.562256	0.847329	-3.42426		0.514492	-1.61461	0.837271	-1.15518	0.0467347	-5.13273	putative cation exchanger C521.04c	DAVID
ENSMGAG00000003046	CADM1	5.56172e-28	-1.76021	4.74718e-90	-2.21824		1.52446e-50	1.87621	0.00838745	0.552986		2.56321e-10	0.967955	1.99621e-17	1.42805	0.659503	0.127469	cell adhesion molecule 1 [Source:HGNC Symbol;Acc:HGNC:5951]	ensembl
ENSMGAG00000003047	RILPL2	0.0705925	-0.477311	0.0629454	-0.579569		1.18005e-05	0.915469	1	-0.0353749		1	-0.0985699	1	0.00985351	0.000424278	-0.922893	Rab interacting lysosomal protein like 2 [Source:HGNC Symbol;Acc:HGNC:28787]	ensembl
ENSMGAG00000003048	MYO1G	1	-0.773808	0.118751	-2.18348		1	0.303385	1	-0.499612		1	0.0625269	0.551092	1.48309	0.887657	0.691178	myosin IG [Source:HGNC Symbol;Acc:HGNC:13880]	ensembl
ENSMGAG00000003049	TNC	0.875402	0.0764762	0.434135	-0.150189		0.0102939	0.340157	0.000169036	0.729254		4.01872e-06	-0.370265	0.7001	-0.140651	0.0940347	0.270175	tenascin C [Source:HGNC Symbol;Acc:HGNC:5318]	ensembl
ENSMGAG00000003050	MLPH	0.855214	0.251364	0.234302	0.663957		0.301006	0.587898	0.735734	0.396317		0.869276	-0.229529	0.363281	-0.638535	0.208584	-0.807682	melanophilin [Source:HGNC Symbol;Acc:HGNC:29643]	ensembl
ENSMGAG00000003051	AP3M2	0.00118046	0.488444	0.000255626	0.549082		7.32873e-06	-0.64344	0.0005797	-0.784858		1	0.0313418	1	-0.026905	0.726212	-0.144583	adaptor related protein complex 3 subunit mu 2 [Source:HGNC Symbol;Acc:HGNC:570]	ensembl
ENSMGAG00000003052	MTF1	1	0.0352214	7.2239e-08	1.18696		0.000109503	-0.859988	1.02451e-05	1.40815		0.960921	0.0662052	0.000263661	-1.07714	3.24604e-06	1.21225	metal regulatory transcription factor 1 [Source:HGNC Symbol;Acc:HGNC:7428]	ensembl
ENSMGAG00000003053	ELMOD2	0.809775	0.109626	8.76145e-07	1.09676		2.86786e-10	-1.20058	0.527603	0.346706		0.267928	-0.207124	5.4966e-06	-1.18601	0.324303	0.383308	ELMO domain containing 2 [Source:HGNC Symbol;Acc:HGNC:28111]	ensembl
ENSMGAG00000003056	RBM24	0.861618	0.0755764	0.000910346	0.529366		0.0001218	-0.474279	0.418964	0.238571		0.0252939	0.241631	0.440838	-0.207846	0.00144659	0.526794	RNA binding motif protein 24 [Source:HGNC Symbol;Acc:HGNC:21539]	ensembl
ENSMGAG00000003057	KRT23	0.295623	0.561751	0.914125	0.284831		3.92637e-10	1.91056	0.000610145	1.9598		5.08185e-05	-1.63736	0.0311424	-1.36098	0.000315415	-1.28454	keratin 23 [Source:HGNC Symbol;Acc:HGNC:6438]	ensembl
ENSMGAG00000003059	LOC100546519	1	0	1	0		1	0	1	0		1	0	1	0	1	-5.12548e-15	TBC1 domain family member 24-like	DAVID
ENSMGAG00000003060	TMEM209	0.894538	-0.0711022	1	0.00394664		0.708158	0.0923711	0.502681	0.216744		1	-0.0498611	0.804496	-0.120851	1	0.0260033	transmembrane protein 209 [Source:HGNC Symbol;Acc:HGNC:21898]	ensembl
ENSMGAG00000003061	LMAN2L	0.919054	-0.0738778	0.545042	-0.145946		0.566389	0.118891	0.994153	-0.0825462		0.966959	-0.0545305	1	0.0200021	0.576168	-0.160634	lectin, mannose binding 2 like [Source:HGNC Symbol;Acc:HGNC:19263]	ensembl
ENSMGAG00000003064	MBNL3	0.00608338	0.394425	0.956725	-0.0875186		0.0302847	0.305464	0.645194	-0.210285		0.518662	-0.115943	0.20314	0.367895	0.74351	-0.127188	muscleblind like splicing regulator 3 [Source:HGNC Symbol;Acc:HGNC:20564]	ensembl
ENSMGAG00000003065	STOML1	0.403776	-0.236104	0.0564559	-0.465301		1	0.0571512	0.179391	-0.48779		0.294388	-0.262761	1	-0.0304389	0.0852035	-0.555812	stomatin like 1	ensembl
ENSMGAG00000003066	ACAP3	0.156826	0.51841	0.00152184	-1.05006		3.94094e-07	1.38032	0.0248991	0.899172		0.0108959	-0.80603	0.0481795	0.767853	0.567542	0.308235	ArfGAP with coiled-coil, ankyrin repeat and PH domains 3 [Source:HGNC Symbol;Acc:HGNC:16754]	ensembl
ENSMGAG00000003069	CFAP52	0.38764	3.95607	1	0		0.809293	3.34253	1	0		0.432443	-4.03952	1	0	0.862035	-3.41844	cilia and flagella associated protein 52 [Source:HGNC Symbol;Acc:HGNC:16053]	ensembl
ENSMGAG00000003072	CCDC92	1	-0.0468782	0.825191	0.292831		1	0.0598074	0.788481	0.36837		0.721317	-0.309448	0.313649	-0.645917	0.826842	-0.320032	coiled-coil domain containing 92 [Source:HGNC Symbol;Acc:HGNC:29563]	ensembl
ENSMGAG00000003074	LHX3	1	0	1	0		1	0	1	0		1	0	1	0	1	-5.12548e-15	LIM homeobox 3 [Source:HGNC Symbol;Acc:HGNC:6595]	ensembl
ENSMGAG00000003075	CAP2	1.6885e-06	-0.549864	0.000238201	-0.495271		0.33098	0.137994	0.0357124	-0.435409		2.8439e-10	0.4628	0.021792	0.411129	0.537767	-0.140108	cyclase associated actin cytoskeleton regulatory protein 2 [Source:HGNC Symbol;Acc:HGNC:20039]	ensembl
ENSMGAG00000003077	LOC100546118	1	0	1	0		1	2.48316	1	0		1	0	1	0	1	-2.55235	serine/threonine-protein kinase Sgk2-like	DAVID
ENSMGAG00000003078	TF	0.0186522	0.416854	0.779307	0.124359		0.116472	-0.318614	1	0.00458468		0.406566	-0.163974	0.876768	0.130479	0.0921685	0.475351	transferrin [Source:NCBI gene (formerly Entrezgene);Acc:100125333]	ensembl
ENSMGAG00000003079	ATP6V0A2	0.137468	0.229866	0.439569	0.165735		0.134059	0.220618	0.664214	0.167733		1	0.0166349	0.946513	0.0845574	1	0.0539814	ATPase H+ transporting V0 subunit a2 [Source:HGNC Symbol;Acc:HGNC:18481]	ensembl
ENSMGAG00000003081	BUD13	0.175286	0.27773	1.7229e-08	-0.973079		4.30177e-14	1.06356	0.278707	-0.325815		0.737188	-0.115416	6.65241e-09	1.1388	0.393966	-0.22831	BUD13 homolog [Source:HGNC Symbol;Acc:HGNC:28199]	ensembl
ENSMGAG00000003082	ENSMGAG00000003082	0.461692	1.63212	0.778996	-0.888273		0.553323	1.55278	0.51233	-2.22273		0.589125	-1.27528	0.845677	1.23647	0.336026	-2.51769	Uncharacterized protein	ensembl
ENSMGAG00000003084	KRT19	2.74166e-09	-0.768425	6.88445e-54	-2.171		3.10815e-58	1.84668	0.529232	-0.201976		9.82797e-16	-0.989253	0.0417591	0.413463	0	-1.61255	keratin 19 [Source:HGNC Symbol;Acc:HGNC:6436]	ensembl
ENSMGAG00000003085	ZPR1	0.152232	-0.249105	9.60045e-05	-0.636371		2.17465e-05	0.491511	0.000857849	-0.723851		0.312887	0.189368	0.00187419	0.578855	0.000257577	-0.614093	ZPR1 zinc finger [Source:HGNC Symbol;Acc:HGNC:13051]	ensembl
ENSMGAG00000003086	TBC1D9	0.0030154	-0.393974	0.950947	0.069546		1.36943e-05	-0.512984	0.973708	-0.0931633		1.68833e-05	-0.408612	1.01e-06	-0.868629	0.0258075	-0.426674	TBC1 domain family member 9 [Source:HGNC Symbol;Acc:HGNC:21710]	ensembl
ENSMGAG00000003087	RAI14	0.0104257	0.352507	0.000197602	0.59408		0.069179	0.248135	6.31565e-08	1.25672		0.262765	-0.152351	0.068436	-0.389428	0.00110012	0.640743	retinoic acid induced 14 [Source:HGNC Symbol;Acc:HGNC:14873]	ensembl
ENSMGAG00000003088	HTR4	0.198269	0.355043	4.63893e-06	1.14933		2.53503e-12	-2.08966	0.269911	-0.515847		0.00654142	0.556431	0.739378	-0.230103	0.00126518	1.36636	5-hydroxytryptamine receptor 4	ensembl
ENSMGAG00000003089	MANEAL	0.494973	-0.640904	0.0217034	-1.37383		4.57492e-05	1.8101	0.27766	0.666928		1	0.071658	0.276893	0.807206	0.767263	-0.313016	mannosidase endo-alpha like	DAVID
ENSMGAG00000003090	SLC41A1	1	0.0561107	0.0212616	0.674669		1	0.0240584	0.0406169	0.823227		1	0.0744158	0.155598	-0.540897	0.55398	0.283369	solute carrier family 41 member 1	ensembl
ENSMGAG00000003091	ADD2	1	0	1	0		1	0	1	0		1	0	1	0	1	-5.12548e-15	adducin 2	DAVID
ENSMGAG00000003092	NACC2	0.000122992	0.864255	4.22149e-06	0.980974		0.118964	-0.469156	0.277484	0.438822		0.000830533	-0.488675	0.0987418	-0.601492	0.397863	0.326518	NACC family member 2 [Source:HGNC Symbol;Acc:HGNC:23846]	ensembl
ENSMGAG00000003093	MAN2C1	1	0.0429468	0.442606	0.164441		0.429401	-0.136732	0.35567	-0.262169		1	0.0242208	0.907231	-0.0946283	0.400014	-0.198104	mannosidase alpha class 2C member 1	ensembl
ENSMGAG00000003094	DERL2	1	-0.0283964	0.106287	-0.295455		0.00627426	0.393323	0.0416305	-0.507744		0.294388	0.149355	0.0620919	0.417091	0.0191806	-0.460887	derlin 2	DAVID
ENSMGAG00000003095	MADCAM1	0.678551	0.717865	0.297521	-1.12621		0.000330156	2.31863	1	0.211087		0.610211	-0.737089	0.471766	1.10111	0.13423	-0.973975	mucosal vascular addressin cell adhesion molecule 1	ensembl
ENSMGAG00000003096	TCTN2	0.859851	-0.0855036	0.103047	-0.299618		0.308832	-0.185878	0.107816	-0.419917		0.000446632	-0.396598	0.567824	-0.181257	0.0629607	-0.392465	tectonic family member 2 [Source:HGNC Symbol;Acc:HGNC:25774]	ensembl
ENSMGAG00000003097	LOC100541074	1	2.22906	1	0		1	0	1	0		1	-2.29641	1	0	1	-5.12548e-15	ephrin type-A receptor 7-like	DAVID
ENSMGAG00000003098	NAPB	0.00654132	0.820934	1	0.0163382		0.0340558	0.709864	1	0.118347		0.040274	-0.608855	0.939666	0.196545	0.526275	-0.371843	NSF attachment protein beta	DAVID
ENSMGAG00000003100	HERPUD1	0.105005	-0.342661	2.32988e-07	-0.974307		1.23704e-09	0.909822	0.450885	0.266184		0.294268	-0.236863	0.127521	0.395951	0.399173	-0.224635	homocysteine inducible ER protein with ubiquitin like domain 1	DAVID
ENSMGAG00000003101	CPA2	1	-0.26393	0.778818	-1.40185		0.319549	-3.96079	1	-0.497083		1	-0.844392	1	0.315289	0.564291	3.85387	carboxypeptidase A2 [Source:HGNC Symbol;Acc:HGNC:2297]	ensembl
ENSMGAG00000003103	AGXT2	0.372212	0.9898	0.0193198	2.26872		0.021058	-5.1767	1	-0.493165		1	-0.0384037	0.647598	-1.29576	0.542633	3.48581	alanine--glyoxylate aminotransferase 2 [Source:HGNC Symbol;Acc:HGNC:14412]	ensembl
ENSMGAG00000003104	CDC34	0.183258	-0.26685	2.30106e-07	-0.85498		7.0466e-16	1.09901	0.00300273	0.645886		0.781689	-0.0985188	0.0258674	0.490986	1	0.0611094	cell division cycle 34, ubiqiutin conjugating enzyme	ensembl
ENSMGAG00000003105	C5H15orf57	0.196084	-0.231111	0.284747	-0.242031		0.0189397	-0.358818	0.0636892	-0.500718		1	-0.0382128	1	-0.0245191	0.738122	-0.145593	coiled-coil domain containing 32	ensembl
ENSMGAG00000003106	USP43	0.140068	-4.76225	0.119675	-3.0075		0.33563	1.20403	1	-0.15467		1	2.35624	0.97317	0.562613	0.595732	-0.778547	ubiquitin specific peptidase 43 [Source:HGNC Symbol;Acc:HGNC:20072]	ensembl
ENSMGAG00000003107	SNRNP27	0.753888	-0.108043	0.00089801	-0.651355		1.94711e-08	0.744285	0.488077	-0.265316		1	-0.0530766	0.0448745	0.492351	0.0129831	-0.495213	small nuclear ribonucleoprotein U4/U6.U5 subunit 27 [Source:HGNC Symbol;Acc:HGNC:30240]	ensembl
ENSMGAG00000003108	TMEM26	0.957213	0.569817	0.821053	2.94677		0.280177	-4.22973	1	0		0.261381	-1.97246	0.345016	-4.23415	1	-5.12548e-15	Transmembrane protein 26	uniprot
ENSMGAG00000003109	SLC32A1	1	0	1	0		1	2.47317	0.190507	4.6022		1	0	1	0	0.424483	2.06684	Solute carrier family 32 member 1	uniprot
ENSMGAG00000003110	ARHGAP44	1	0	1	0		1	0	1	0		1	0	1	0	1	-5.12548e-15	Rho GTPase activating protein 44	DAVID
ENSMGAG00000003111	GTF2H3	0.492321	-0.187184	1	-0.008817		0.00285956	-0.522627	0.400215	-0.30725		0.362957	-0.213739	0.121885	-0.389192	0.800588	-0.15372	general transcription factor IIH subunit 3 [Source:HGNC Symbol;Acc:HGNC:4657]	ensembl
ENSMGAG00000003112	LOC100544098	0.95054	-0.958833	1	-0.427423		0.809293	-0.916603	1	-0.409736		1	-1.32584	0.581687	-1.81214	1	-1.283	sulfate transporter	DAVID
ENSMGAG00000003113	LOC100541175	0.227744	-2.11173	0.0335543	-2.29773		0.663388	0.805382	0.313897	-1.35553		1	0.598464	0.736171	0.793485	0.312021	-1.34779	keratin, type I cytoskeletal 13-like	DAVID
ENSMGAG00000003115	BAHD1	0.00115429	0.464058	1.2637e-05	0.766426		0.000820113	-0.529304	0.00690638	0.722866		0.00370013	-0.292357	0.00956929	-0.590298	0.00142099	0.682395	bromo adjacent homology domain containing 1	ensembl
ENSMGAG00000003116	PAPPA	0.0511981	2.0754	0.495613	3.85708		0.945339	-1.06234	0.847329	2.9539		0.0809844	-1.86382	0.557302	-3.54605	1	0.408269	pappalysin 1 [Source:HGNC Symbol;Acc:HGNC:8602]	ensembl
ENSMGAG00000003117	HS6ST2	0.557932	-0.152259	0.0369584	-0.418278		0.268102	-0.214025	0.291236	-0.331525		0.122005	-0.265523	1	0.00539649	0.987806	-0.089538	heparan sulfate 6-O-sulfotransferase 2 [Source:HGNC Symbol;Acc:HGNC:19133]	ensembl
ENSMGAG00000003118	SLC26A2	0.256646	0.375254	0.000301328	1.04395		2.63744e-05	-1.37615	0.567056	0.372903		0.676808	-0.180975	0.0308995	-0.847114	0.0267066	0.925906	solute carrier family 26 member 2 [Source:HGNC Symbol;Acc:HGNC:10994]	ensembl
ENSMGAG00000003120	crhr2	0.764969	0.384452	1	0.214273		1	0.0772153	0.995458	0.263612		1	0.0747664	1	0.248133	0.693457	0.458932	corticotropin releasing hormone receptor 2	ensembl
ENSMGAG00000003121	PPP1R16B	0.00510755	0.992042	1.3002e-05	1.27155		0.0120455	-1.32194	0.868858	0.272389		0.0957784	0.425013	1	0.157428	0.00161138	1.77239	protein phosphatase 1 regulatory subunit 16B	ensembl
ENSMGAG00000003122	KLHL10	0.47558	0.328536	0.440501	-0.309355		0.000200287	1.0107	1	0.119707		0.788484	0.194359	0.0171231	0.834566	1	-0.0364073	kelch like family member 10	ensembl
ENSMGAG00000003125	DHX33	0.0215731	0.417195	0.00804768	0.598787		0.938696	-0.082058	0.773884	0.197756		0.085093	-0.27417	0.133485	-0.450854	0.844982	-0.149634	DEAH-box helicase 33 [Source:HGNC Symbol;Acc:HGNC:16718]	ensembl
ENSMGAG00000003126	STAMBP	2.30831e-05	-0.580181	0.00858135	-0.431166		0.00396636	0.388156	0.394136	0.250454		0.562888	0.116096	1	-0.0316053	0.633291	-0.14608	STAM binding protein [Source:HGNC Symbol;Acc:HGNC:16950]	ensembl
ENSMGAG00000003127	SCNN1D	1	-1.07238	0.0798008	-5.10229		1	0.315602	0.265974	-2.95086		1	-2.29641	0.597831	1.94991	1	-1.27661	sodium channel epithelial 1 subunit delta [Source:HGNC Symbol;Acc:HGNC:10601]	ensembl
ENSMGAG00000003128	APOA5	1	0	0.294555	-2.53888		0.809293	3.35119	0.342704	-2.52704		1	2.34697	0.212959	4.56914	1	-1.29038	apolipoprotein A5 [Source:HGNC Symbol;Acc:HGNC:17288]	ensembl
ENSMGAG00000003129	FAM8A1	0.1993	-0.206335	9.3387e-05	-0.601961		4.85513e-10	0.700357	0.0956907	-0.400332		0.449188	0.129397	0.00430762	0.52627	0.00126834	-0.551751	family with sequence similarity 8 member A1 [Source:HGNC Symbol;Acc:HGNC:16372]	ensembl
ENSMGAG00000003130	UBAC1	0.396022	0.206309	5.15535e-07	0.946139		0.0159484	-0.467576	0.000103983	1.12157		0.374363	0.165477	0.0297448	-0.568685	1.98558e-05	1.04139	UBA domain containing 1 [Source:HGNC Symbol;Acc:HGNC:30221]	ensembl
ENSMGAG00000003131	EIF2B1	0.170086	-0.258537	0.0157899	-0.439493		0.695101	-0.106092	0.0114618	-0.620222		1	-0.0237182	0.705016	0.160588	0.120776	-0.330486	eukaryotic translation initiation factor 2B subunit alpha [Source:HGNC Symbol;Acc:HGNC:3257]	ensembl
ENSMGAG00000003132	BSG	1	-0.00691593	0.00434458	-0.432433		4.69832e-11	0.676671	0.398427	0.227418		5.25745e-09	-0.51791	0.894057	-0.0901988	0.000486506	-0.516843	basigin (Ok blood group) [Source:HGNC Symbol;Acc:HGNC:1116]	ensembl
ENSMGAG00000003133	GPC4	0.0438696	0.265931	0.0678516	-0.282998		1.15969e-05	0.467064	1	-0.00465192		2.13958e-11	-0.559705	1	-0.00856217	0.00159543	-0.458017	glypican 4 [Source:HGNC Symbol;Acc:HGNC:4452]	ensembl
ENSMGAG00000003134	PPARGC1B	9.78155e-34	-1.9686	3.53752e-53	-2.3029		1.04083e-40	1.60491	0.552165	0.190352		1.44541e-06	0.929824	2.95064e-13	1.26865	0.685448	-0.12437	PPARG coactivator 1 beta	uniprot
ENSMGAG00000003135	RAB17	1	0.633868	1	0.396279		1	1.15332	1	-0.417514		1	0.0653824	1	0.291613	1	-1.26813	RAB17, member RAS oncogene family [Source:HGNC Symbol;Acc:HGNC:16523]	ensembl
ENSMGAG00000003136	APOA4	1	-0.265187	1	-1.29657		0.954254	-1.08752	1	-0.448028		1	-1.31155	1	-0.240547	1	0.428733	apolipoprotein A4 [Source:HGNC Symbol;Acc:HGNC:602]	ensembl
ENSMGAG00000003137	GZF1	0.451541	0.22866	0.425695	0.222537		0.25322	-0.309026	0.268603	0.403427		1	-0.0486528	1	-0.0347735	0.0063474	0.697969	GDNF inducible zinc finger protein 1	uniprot
ENSMGAG00000003138	ACTR5	0.615171	0.170424	0.775115	-0.135875		0.507086	-0.206611	0.829057	-0.174623		0.125502	-0.28223	1	0.0238502	1	0.0796171	ARP5 actin-related protein 5 homolog	DAVID
ENSMGAG00000003139	NUP153	0.00396304	0.401728	0.131048	0.276891		1	-0.0109343	0.0413878	0.486749		0.163996	-0.164856	1	-0.0352731	0.00771656	0.484262	nucleoporin 153 [Source:HGNC Symbol;Acc:HGNC:8062]	ensembl
ENSMGAG00000003140	TMEM132A	0.494652	0.202927	1	-0.0373251		0.00170832	0.503906	0.395815	0.250769		0.564311	-0.140171	0.934451	0.10344	0.710677	-0.128395	transmembrane protein 132A [Source:HGNC Symbol;Acc:HGNC:31092]	ensembl
ENSMGAG00000003141	DNAJC21	0.608937	0.155607	0.0263026	0.429841		0.00116743	-0.572392	1	0.0830519		0.103797	0.259461	1	-0.0134847	0.00271072	0.66571	DnaJ heat shock protein family (Hsp40) member C21 [Source:HGNC Symbol;Acc:HGNC:27030]	ensembl
ENSMGAG00000003143	PARD6A	1	-0.245601	0.19701	-1.48394		1	0.236869	0.363297	-1.07765		0.616925	-0.89627	0.947209	0.356625	0.604814	-0.936928	Par-6 family cell polarity regulator alpha	uniprot
ENSMGAG00000003144	ENSMGAG00000003144	1	0	1	0		1	0	1	0		1	0	1	0	1	-5.12548e-15	WD_REPEATS_REGION domain-containing protein	ensembl
ENSMGAG00000003145	LRRFIP1	0.138724	-0.247344	1.93031e-07	-0.750006		7.08753e-06	0.580231	0.240073	-0.303129		0.0241057	0.259905	1.52285e-05	0.765989	0.872824	-0.0944725	LRR binding FLII interacting protein 1	DAVID
ENSMGAG00000003146	KLHL11	0.00586899	0.535075	1.34807e-10	1.43257		0.00143306	-0.7161	0.222888	0.526612		0.2544	0.213116	0.0376966	-0.676242	0.0687063	0.588439	kelch like family member 11	DAVID
ENSMGAG00000003148	CPA1	1	0	1	0		1	0	0.556181	3.4724		1	0	1	0	0.561181	3.47615	carboxypeptidase A1 [Source:HGNC Symbol;Acc:HGNC:2296]	ensembl
ENSMGAG00000003149	ENSMGAG00000003149	1	-2.42443	1	0		1	-2.17934	1	0		1	0	1	-2.18214	1	-5.12548e-15	Uncharacterized protein	ensembl
ENSMGAG00000003150	PM20D1	1	-0.0114546	1	-0.0898294		1.26345e-06	-1.277	0.0655944	-0.819142		0.764548	-0.160127	1	-0.0768641	0.458755	0.405419	peptidase M20 domain containing 1 [Source:HGNC Symbol;Acc:HGNC:26518]	ensembl
ENSMGAG00000003151	ENKD1	0.306185	0.261219	0.13229	-0.402334		0.808733	0.125731	0.648935	-0.252825		0.00332172	-0.511902	0.876768	0.153049	0.724608	-0.203805	enkurin domain containing 1	DAVID
ENSMGAG00000003152	SHC1	0.787086	-0.0919525	1	0.0117562		0.313244	0.158144	0.973708	0.0911971		1	-0.0263484	0.772468	-0.127605	0.559104	-0.172664	SHC adaptor protein 1	DAVID
ENSMGAG00000003153	FAM83D	0.928799	-0.0781646	0.000965635	0.635475		2.6521e-07	-0.82232	0.334161	0.337971		0.00434053	-0.326553	3.07654e-06	-1.03406	0.76408	0.147971	Family with sequence similarity 83 member D	uniprot
ENSMGAG00000003154	ENSMGAG00000003154	1	0	1	0		1	0	1	0		1	0	1	0	1	-5.12548e-15	Uncharacterized protein	ensembl
ENSMGAG00000003155	IP6K1	0.0400004	0.35175	0.0128673	0.396453		0.180107	-0.247327	0.721387	-0.15786		1	0.0205583	1	-0.019682	0.917591	0.090803	inositol hexakisphosphate kinase 1	ensembl
ENSMGAG00000003157	CAMSAP1	0.870871	0.0814381	0.00761233	0.567853		2.26965e-05	-0.604067	0.00855903	0.780528		0.194574	-0.187784	0.00548655	-0.671484	0.000792055	0.734834	calmodulin regulated spectrin associated protein 1 [Source:HGNC Symbol;Acc:HGNC:19946]	ensembl
ENSMGAG00000003161	LINGO1	0.181319	0.302714	0.0558798	0.471149		1.19616e-07	0.870961	0.00419129	0.862777		0.00248718	-0.455381	0.0344938	-0.618311	0.0049354	-0.606266	leucine rich repeat and Ig domain containing 1	DAVID
ENSMGAG00000003162	GARS	6.64639e-06	0.527752	1	0.0219181		1.59935e-15	0.853671	0.980281	0.077129		0.36772	-0.11937	0.0354456	0.389109	0.0238532	-0.365048	glycyl-tRNA synthetase 1	ensembl
ENSMGAG00000003163	ACLY	0.0343565	-0.276047	0.274209	0.184128		0.093681	-0.203238	0.049593	0.411589		0.0705979	-0.167313	0.000168465	-0.624775	1	0.0123402	ATP citrate lyase [Source:HGNC Symbol;Acc:HGNC:115]	ensembl
ENSMGAG00000003164	CEP41	0.0340752	-0.579295	0.558328	-0.213348		0.404099	-0.27152	0.614254	-0.255566		1	-0.0662063	0.236521	-0.428976	0.226893	-0.388932	centrosomal protein 41 [Source:HGNC Symbol;Acc:HGNC:12370]	ensembl
ENSMGAG00000003165	ASTN2	0.989688	0.428431	0.187475	-2.79081		0.00418841	2.30146	0.165556	1.51534		0.22411	-2.66787	0.936453	0.593833	1	-0.176008	astrotactin 2 [Source:HGNC Symbol;Acc:HGNC:17021]	ensembl
ENSMGAG00000003166	PAK2	0.220377	0.244103	2.0651e-05	0.841931		0.00386987	-0.488281	2.15605e-05	1.15222		0.419525	-0.141936	0.00316319	-0.733126	8.29693e-06	0.927858	p21 (RAC1) activated kinase 2	ensembl
ENSMGAG00000003167	TMEM109	0.0651939	-1.12883	0.00760821	-1.18931		0.00114461	1.32407	0.956307	0.212168		0.486978	0.674601	0.2307	0.735918	0.717564	-0.350205	transmembrane protein 109 [Source:HGNC Symbol;Acc:HGNC:28771]	ensembl
ENSMGAG00000003169	APOA1	1.39295e-09	-1.18788	2.16387e-89	-2.68246		4.73044e-07	-1.06671	5.00977e-19	-2.25104		6.63492e-08	0.997719	9.99796e-69	2.4943	2.21557e-05	1.33492	apolipoprotein A1 [Source:HGNC Symbol;Acc:HGNC:600]	ensembl
ENSMGAG00000003170	XPR1	0.38913	0.146937	0.212269	-0.212059		6.03244e-07	0.533011	0.903905	0.0951339		0.0462762	-0.205479	0.580345	0.155762	0.127097	-0.259696	xenotropic and polytropic retrovirus receptor 1 [Source:HGNC Symbol;Acc:HGNC:12827]	ensembl
ENSMGAG00000003173	SIK3	9.6986e-09	0.922714	5.5938e-05	0.65935		0.00359284	0.522594	0.000639938	0.81261		0.329949	-0.147446	0.901445	0.119834	0.0349494	0.430169	SIK family kinase 3 [Source:HGNC Symbol;Acc:HGNC:29165]	ensembl
ENSMGAG00000003174	DHX35	0.00810555	0.467604	4.95138e-05	0.825292		4.00607e-09	-1.19432	0.211423	-0.460166		0.885216	-0.0859248	0.121007	-0.442487	0.484716	0.313271	DEAH-box helicase 35	ensembl
ENSMGAG00000003175	UBE2J2	0.876301	0.0748896	0.0248368	0.351022		0.00674463	-0.348111	1	-0.00314685		1	-0.0167827	0.181045	-0.289634	0.949343	0.0780899	ubiquitin conjugating enzyme E2 J2 [Source:HGNC Symbol;Acc:HGNC:19268]	ensembl
ENSMGAG00000003176	CIAPIN1	0.00175671	-0.406157	0.00129928	-0.500472		0.0170741	0.294652	0.0343528	-0.487139		0.0112691	0.247866	0.104998	0.344953	0.0156952	-0.414384	cytokine induced apoptosis inhibitor 1	ensembl
[truncated: 14,417 more rows]
