# Supplementary material for: Transcriptome Response of Differentiating Muscle Satellite Cells to Thermal Challenge in Commercial Turkey
Source: Genes (Basel). 2022 Oct 14;13(10):1857. doi: 10.3390/genes13101857 (PMC9601516; doi:10.3390/genes13101857)
Supplement: Supplementary file 1 [file genes-13-01857-s001.zip › Table S3.xlsx]

## Sheet: Cold treated
Supplementary Table S3. Comparison of DEGs of cold-treated 1-wk NCT SCs to those of cold-treated 7-wk SCs of the F-line (Reed et al., 2017). Directional expression of genes is indicated by red (up) or green (down).
	Gene Symbol	NCT FDR p-value	NCT Log2FC	F-line FDR p-value	F-line Log2FC	Entrez Gene Name
Shared DEGs	ABCC9	2.97e-09	-2.285	3.31e-20	-4.468	ATP binding cassette subfamily C member 9
	ABLIM3	9.24e-40	-3.133	1.34e-58	-4.342	actin binding LIM protein family member 3
	ACE	3.29e-59	-3.17	3.28e-62	-3.63	angiotensin I converting enzyme
	ACTA1	0	-3.011	0	-3.347	actin alpha 1, skeletal muscle
	ACTC1	0	-2.222	0	-4.114	actin alpha cardiac muscle 1
	ADAMTS10	1.32e-72	-2.709	3.2e-48	-2.71	ADAM metallopeptidase with thrombospondin type 1 motif 10
	ADCY8	0.000861	-2.994	0.00217	-5.585	adenylate cyclase 8
	AGBL1	2.93e-66	-2.681	2.62e-43	-3.122	AGBL carboxypeptidase 1
	AGXT2	0.0193	2.269	0.000721	3.705	alanine--glyoxylate aminotransferase 2
	AMIGO2	4.11e-25	-2.323	7.62e-50	-3.649	adhesion molecule with Ig like domain 2
	AMPD1	2.91e-18	-4.347	3.16e-09	-5.061	adenosine monophosphate deaminase 1
	ANKK1	3.72e-05	-6.565	0.0121	-5.3	ankyrin repeat and kinase domain containing 1
	ANKRD1	0	-2.812	0	-2.104	ankyrin repeat domain 1
	ANKRD2	8.72e-102	-2.91	6.17e-49	-3.456	ankyrin repeat domain 2
	ANKRD33	0.000556	-2.664	1.32e-08	-3.455	ankyrin repeat domain 33
	ANO1	7.52e-53	-4.245	2.71e-63	-3.409	anoctamin 1
	APOA1	2.16e-89	-2.682	1.19e-45	-3.113	apolipoprotein A1
	AQP3	1.66e-22	-3.113	4e-26	-3.415	aquaporin 3 (Gill blood group)
	ARC	0.0225	-5.336	8.1e-44	-5.835	activity regulated cytoskeleton associated protein
	ASB15	6.24e-33	-3.419	2.35e-58	-4.128	ankyrin repeat and SOCS box containing 15
	ASB18	1.98e-29	-4.804	1.73e-26	-5.636	ankyrin repeat and SOCS box containing 18
	BARX2	5.3e-128	-3.434	6.38e-110	-3.787	BARX homeobox 2
	BCAN	3.72e-65	-3.859	1.93e-40	-3.839	brevican
	CACNA1S	2.66e-122	-3.074	3.09e-45	-3.911	calcium voltage-gated channel subunit alpha1 S
	CACNG1	3.71e-116	-2.936	6.05e-46	-5.017	calcium voltage-gated channel auxiliary subunit gamma 1
	CACNG4	0.000207	-2.085	8.31e-95	-3.614	calcium voltage-gated channel auxiliary subunit gamma 4
	CADM1	4.75e-90	-2.218	4.01e-80	-4.131	cell adhesion molecule 1
	CAPN3	2.07e-98	-4.91	3.53e-43	-4.215	calpain 3
	CASQ2	6.52e-125	-2.375	0	-2.491	calsequestrin 2
	CAVIN4	2.98e-94	-4.678	2.36e-61	-4.449	caveolae associated protein 4
	CD36	1.45e-22	2.152	9.79e-46	2.479	CD36 molecule
	CDH22	1.92e-24	2.145	2.03e-64	2.705	cadherin 22
	CHST1	0.000483	-3.438	7.87e-08	-3.571	carbohydrate sulfotransferase 1
	CKMT2	0.000129	-6.311	0.041	-4.948	creatine kinase, mitochondrial 2
	CNGA4	1.91e-18	-3.226	1.95e-57	-3.585	cyclic nucleotide gated channel subunit alpha 4
	COL13A1	4.43e-120	-3.493	1.05e-86	-3.607	collagen type XIII alpha 1 chain
	COL20A1	0.000113	-6.388	0.00379	-5.45	collagen type XX alpha 1 chain
	CRELD1	7.6e-13	-2.196	2.2e-78	-3.057	cysteine rich with EGF like domains 1
	CRIP1	2.97e-66	-2.797	5.78e-26	-2.413	cysteine rich protein 1
	CRYAB	1.02e-106	-3.532	0	-5.51	crystallin alpha B
	CSRP3	4.04e-150	-4.301	0	-2.402	cysteine and glycine rich protein 3
	DGKI	9.95e-09	-3.344	0.0345	-2.017	diacylglycerol kinase iota
	DHRS7C	2.81e-45	-2.624	2.72e-29	-3.565	dehydrogenase/reductase 7C
	DLK2	1.62e-08	-2.218	2.62e-79	-4.336	delta like non-canonical Notch ligand 2
	DNAJA1	3.61e-97	-2.187	9.61e-22	-2.046	DnaJ heat shock protein family (Hsp40) member A1
	DOCK5	0.025	2.592	0.0392	2.056	dedicator of cytokinesis 5
	DOK5	1.53e-12	-2.852	1.9e-19	-3.558	docking protein 5
	DRC7	1.97e-08	-2.866	4.15e-24	-3.981	dynein regulatory complex subunit 7
	DUSP1	4.25e-22	-2.003	4.28e-32	-3.401	dual specificity phosphatase 1
	EEF1A2	2.86e-119	-3.337	0	-6.371	eukaryotic translation elongation factor 1 alpha 2
	EFEMP1	1.24e-11	3.018	4.07e-05	2.543	EGF containing fibulin extracellular matrix protein 1
	EGF	7.68e-43	-4.938	3.7e-71	-5.913	epidermal growth factor
	ELOVL7	1.86e-15	-2.558	3.6e-10	-2.857	ELOVL fatty acid elongase 7
	ESRP2	1.05e-07	2.337	2.57e-13	2.325	epithelial splicing regulatory protein 2
	EYA2	1.32e-140	-3.428	1.49e-60	-4.451	EYA transcriptional coactivator and phosphatase 2
	FABP3	7.46e-30	-3.837	7.79e-41	-4.858	fatty acid binding protein 3
	FECH	7.5e-54	2.65	7.77e-18	2.651	ferrochelatase
	FGF13	5.67e-33	-3.166	1.45e-45	-4.605	fibroblast growth factor 13
	FNDC1	1.61e-11	-3.181	2.75e-26	-4.474	fibronectin type III domain containing 1
	FTO	1.36e-05	3.632	0.0255	4.957	FTO alpha-ketoglutarate dependent dioxygenase
	GJA5	2.64e-08	-3.574	4.33e-44	-4.791	gap junction protein alpha 5
	GJD2	3.8e-09	-2.474	1.01e-26	-4.09	gap junction protein delta 2
	HOGA1	1.64e-86	-3.838	2.05e-97	-4.439	4-hydroxy-2-oxoglutarate aldolase 1
	HOPX	0	-2.49	0	-2.851	HOP homeobox
	HS3ST2	2.38e-22	-4.059	6.84e-05	-2.232	heparan sulfate-glucosamine 3-sulfotransferase 2
	HSD11B2	5.62e-18	-2.352	1.13e-49	-3.526	hydroxysteroid 11-beta dehydrogenase 2
	HSPB2	6.2e-100	-2.587	8.27e-82	-4.516	heat shock protein family B (small) member 2
	IGFALS	5.03e-07	-3.776	0.0382	-2.201	insulin like growth factor binding protein acid labile subunit
	IGSF11	1.02e-36	-4.223	1.04e-30	-5.323	immunoglobulin superfamily member 11
	INHA	4.52e-05	-2.385	4.21e-20	-6.115	inhibin subunit alpha
	IP6K3	2.2e-90	-2.313	3.22e-61	-3.759	inositol hexakisphosphate kinase 3
	ITGB2	3.53e-05	-2.133	1.18e-07	-2.82	integrin subunit beta 2
	ITGB3	1.63e-36	-4.938	9.18e-75	-6.283	integrin subunit beta 3
	KCNJ5	1.29e-70	-3.79	1.26e-101	-5.635	potassium inwardly rectifying channel subfamily J member 5
	KIF26A	2.36e-49	-2.523	9.63e-104	-5.589	kinesin family member 26A
	KLF15	9.93e-09	-2.928	9.3e-13	-3.697	Kruppel like factor 15
	KLHL34	2.49e-08	-2.039	1.15e-64	-3.672	kelch like family member 34
	LAD1	1.12e-15	-2.479	3.13e-07	-3.041	ladinin 1
	LDB3	6.58e-73	-5.184	2.59e-51	-6.061	LIM domain binding 3
	LEF1	0.000202	-3.036	0.00012	-4.107	lymphoid enhancer binding factor 1
	LIMCH1	1.09e-41	-4.094	2.38e-101	-5.266	LIM and calponin homology domains 1
	LMOD2	7.1e-186	-5.163	4.16e-76	-4.665	leiomodin 2
	LMOD3	4.71e-41	-4.777	2.28e-39	-5.487	leiomodin 3
	LNPEP	2.52e-15	2.041	4.07e-13	2.319	leucyl and cystinyl aminopeptidase
	LRRC14B	1.68e-07	-3.531	2.11e-21	-6.075	leucine rich repeat containing 14B
	MAP3K7CL	1.96e-61	-5.114	4.96e-82	-4.277	MAP3K7 C-terminal like
	MCTP1	1.36e-17	-4.987	0.0445	-4.951	multiple C2 and transmembrane domain containing 1
	MDK	6.8e-73	-2.872	7.09e-104	-2.104	midkine
	MEF2B	1.25e-06	-2.103	1.13e-20	-2.752	myocyte enhancer factor 2B
	MEF2C	2.91e-107	-2.957	2.26e-18	-4.483	myocyte enhancer factor 2C
	METRN	1.2e-09	-2.322	1.1e-41	-3.41	meteorin, glial cell differentiation regulator
	MGP	5.82e-75	-2.583	0	-4.461	matrix Gla protein
	MLANA	0.00248	-3.166	0.00042	-3.95	melan-A
	MMP7	1.13e-15	-2.791	1.83e-12	-4.767	matrix metallopeptidase 7
	MTMR8	1.7e-11	2.033	1.51e-14	2.456	myotubularin related protein 8
	MYADML2	7.65e-19	-3.454	3.5e-83	-4.604	myeloid associated differentiation marker like 2
	MYBPC1	7.21e-07	-3.317	0.0121	-5.3	myosin binding protein C1
	MYBPC3	1.25e-22	-2.149	8.07e-94	-4.033	myosin binding protein C3
	MYBPH	0	-2.168	0	-3.885	myosin binding protein H
	MYH7B	3.78e-142	-3.66	0	-6.459	myosin heavy chain 7B
	MYL1	1.23e-104	-3.871	0	-6.722	myosin light chain 1
	MYL10	9.16e-209	-5.185	0	-5.889	myosin light chain 10
	MYL3	2.95e-306	-6.636	0	-7.377	myosin light chain 3
	MYO16	2.41e-78	-2.885	4.8e-41	-4.576	myosin XVI
	MYOM1	0	-2.141	0	-2.514	myomesin 1
	MYOM2	3.21e-37	-5.347	1.97e-28	-4.654	myomesin 2
	MYOT	4.04e-20	-3.585	4.28e-20	-3.526	myotilin
	MYOZ1	2.46e-38	-2.582	4.57e-31	-3.709	myozenin 1
	MYOZ2	0	-2.914	0	-2.943	myozenin 2
	NCALD	6.66e-74	-2.273	0	-2.549	neurocalcin delta
	NKX6-3	1.25e-05	-2.408	1.82e-05	-2.749	NK6 homeobox 3
	NPY	7.41e-43	-3.755	4.52e-79	-7.529	neuropeptide Y
	NRTN	1.06e-05	-3.004	1.47e-17	-5.072	neurturin
	NRXN3	2.58e-13	-2.154	4.58e-13	-2.747	neurexin 3
	NT5C1A	3.82e-109	-3.137	1.99e-38	-3.547	5'-nucleotidase, cytosolic IA
	PFKM	1.82e-114	-2.35	0	-4.269	phosphofructokinase, muscle
	PLA1A	0.00298	-3.155	1.49e-58	-4.248	phospholipase A1 member A
	PLN	4.48e-72	-3.467	9.24e-41	-2.922	phospholamban
	POPDC2	1.43e-129	-4.003	2.01e-128	-5.179	popeye domain containing 2
	PPARGC1A	1.68e-25	-2.378	2.18e-12	-2.455	PPARG coactivator 1 alpha
	PRLH	2.56e-06	-2.976	2.19e-05	-3.293	prolactin releasing hormone
	PTPRJ	0.0261	2.591	0.0415	4.774	protein tyrosine phosphatase receptor type J
	R3HDML	6.74e-16	-3.409	5.92e-20	-3.405	R3H domain containing like
	RASGRP3	3.71e-93	-2.091	3.59e-29	-3.04	RAS guanyl releasing protein 3
	REEP1	3.19e-150	-2.737	1.52e-79	-4.144	receptor accessory protein 1
	RET	2.97e-10	2.133	9.89e-27	2.522	ret proto-oncogene
	RGS22	0.000223	-3.293	1.56e-14	-4.815	regulator of G protein signaling 22
	RHCG	2.38e-06	-6.764	7.59e-06	-3.769	Rh family C glycoprotein
	RND2	9.71e-06	-4.492	2.07e-12	-3.37	Rho family GTPase 2
	RNF157	1.39e-05	-2.659	1.39e-13	-3.454	ring finger protein 157
	S1PR1	1.35e-12	2.042	1.79e-15	2.057	sphingosine-1-phosphate receptor 1
	SAMD11	3.51e-25	-2.681	1.01e-63	-2.92	sterile alpha motif domain containing 11
	SCNN1A	7.63e-09	-3.72	2.82e-07	-2.06	sodium channel epithelial 1 subunit alpha
	SFRP2	1.26e-19	-2.225	1.72e-44	-5.474	secreted frizzled related protein 2
	SLC13A3	3.84e-99	-3.402	8.24e-87	-3.391	solute carrier family 13 member 3
	SLC25A48	0.000642	-6.015	1.05e-06	-6.632	solute carrier family 25 member 48
	SLC4A8	1.14e-07	-2.247	5.21e-07	-2.185	solute carrier family 4 member 8
	SLC9A2	0.00252	-3.983	1.82e-09	-2.921	solute carrier family 9 member A2
	SST	2.46e-05	-6.479	0.0067	-5.448	somatostatin
	STEAP3	7.81e-75	-3.059	5.56e-61	-2.692	STEAP3 metalloreductase
	STMN4	2.11e-34	-6.47	3.85e-27	-5.15	stathmin 4
	SV2B	0.000946	-3.892	1.35e-18	-5.957	synaptic vesicle glycoprotein 2B
	SYT13	0.00123	2.118	0.000177	2.013	synaptotagmin 13
	TMC3	0.0471	-2.54	0.00056	-5.82	transmembrane channel like 3
	TMEM182	4.74e-62	-2.935	5.81e-88	-2.957	transmembrane protein 182
	TNNI1	0	-3.479	8.11e-267	-5.188	troponin I1, slow skeletal type
	TNNT2	0	-2.719	0	-3.653	troponin T2, cardiac type
	TNNT3	0	-2.988	0	-4.542	troponin T3, fast skeletal type
	TRIM63	5.04e-79	-2.088	2.65e-40	-2.431	tripartite motif containing 63
	VGLL2	0.000657	-6.011	1.54e-11	-7.424	vestigial like family member 2
	WNK2	1.83e-10	-2.394	5.76e-18	-3.142	WNK lysine deficient protein kinase 2
Genes Unique to NCT		NCT FDR p-value	NCT Log2FC			Entrez Gene Name
	ADAMTS3	1.4e-05	6.472			ADAM metallopeptidase with thrombospondin type 1 motif 3
	HAPLN1	0.00494	5.909			hyaluronan and proteoglycan link protein 1
	PLD5	0.01	5.512			phospholipase D family member 5
	KIF26B	0.0059	5.491			kinesin family member 26B
	DRAM1	0.0104	5.377			DNA damage regulated autophagy modulator 1
	C1QTNF6	0.0112	5.261			C1q and TNF related 6
	DOCK8	0.0372	5.111			dedicator of cytokinesis 8
	HAS3	4.32e-07	4.639			hyaluronan synthase 3
	SLC22A15	5.06e-07	3.581			solute carrier family 22 member 15
	SSTR2	8.09e-18	3.128			somatostatin receptor 2
	MYO3A	3.09e-06	3.109			myosin IIIA
	RAB11FIP5	4.57e-07	3.095			RAB11 family interacting protein 5
	MEGF10	2.8e-14	3.09			multiple EGF like domains 10
	SHF	1.53e-22	3.09			Src homology 2 domain containing F
	LBR	0.000121	3.082			lamin B receptor
	ABCC1	1.26e-09	3.055			ATP binding cassette subfamily C member 1
	FUT4	1.61e-05	3.041			fucosyltransferase 4
	SLC5A9	0.0238	3.025			solute carrier family 5 member 9
	CHRNB4	1.62e-61	2.906			cholinergic receptor nicotinic beta 4 subunit
	RHBDL3	1.56e-09	2.883			rhomboid like 3
	FIG4	6.62e-07	2.823			FIG4 phosphoinositide 5-phosphatase
	LINGO2	0.000565	2.757			leucine rich repeat and Ig domain containing 2
	NTSR1	5.32e-08	2.741			neurotensin receptor 1
	SNTB1	1.02e-10	2.704			syntrophin beta 1
	ADORA2A	3.9e-40	2.69			adenosine A2a receptor
	KCTD21	0.0367	2.538			potassium channel tetramerization domain containing 21
	SLC40A1	7.66e-105	2.523			solute carrier family 40 member 1
	SLC16A14	0.0358	2.518			solute carrier family 16 member 14
	WDR72	0.0376	2.516			WD repeat domain 72
	RGS7	0.0481	2.453			regulator of G protein signaling 7
	ZMAT4	0.000299	2.422			zinc finger matrin-type 4
	TDRP	0.00381	2.405			testis development related protein
	ADAMTS15	4.51e-19	2.4			ADAM metallopeptidase with thrombospondin type 1 motif 15
	BCAT1	2.6e-26	2.349			branched chain amino acid transaminase 1
	KLF7	3.96e-17	2.314			Kruppel like factor 7
	ITIH5	9.24e-14	2.303			inter-alpha-trypsin inhibitor heavy chain 5
	EXOC2	1.21e-11	2.287			exocyst complex component 2
	AMMECR1	1.41e-14	2.286			AMMECR nuclear protein 1
	LRRN1	0.00171	2.271			leucine rich repeat neuronal 1
	FAM219A	1.44e-11	2.25			family with sequence similarity 219 member A
	MOK	0.000527	2.237			MOK protein kinase
	TRAPPC9	1.84e-18	2.21			trafficking protein particle complex subunit 9
	ABHD2	2.71e-37	2.204			abhydrolase domain containing 2, acylglycerol lipase
	ATP12A	3.67e-05	2.202			ATPase H+/K+ transporting non-gastric alpha2 subunit
	COL17A1	0.000806	2.201			collagen type XVII alpha 1 chain
	BANK1	0.0235	2.198			B cell scaffold protein with ankyrin repeats 1
	PLCD1	2.32e-18	2.185			phospholipase C delta 1
	KLF12	0.000259	2.169			Kruppel like factor 12
	TXNRD1	2.57e-25	2.169			thioredoxin reductase 1
	GHSR	0.0424	2.138			growth hormone secretagogue receptor
	TRMT112	0.0222	2.111			tRNA methyltransferase subunit 11-2
	TC2N	0.00703	2.101			tandem C2 domains, nuclear
	RTKN2	2.28e-07	2.098			rhotekin 2
	SYT15	5.23e-14	2.069			synaptotagmin 15
	TMEM86A	0.0317	2.056			transmembrane protein 86A
	EPS8L2	2.15e-07	2.015			EPS8 like 2
	EXTL2	1.08e-18	2.001			exostosin like glycosyltransferase 2
	CHST15	1.29e-07	-2.011			carbohydrate sulfotransferase 15
	FBXL22	3.71e-26	-2.013			F-box and leucine rich repeat protein 22
	PNLDC1	0.000836	-2.037			PARN like, ribonuclease domain containing 1
	GLRX	4.13e-08	-2.052			glutaredoxin
	UBAP1L	1.59e-05	-2.063			ubiquitin associated protein 1 like
	PFKFB3	0.00091	-2.08			6-phosphofructo-2-kinase/fructose-2,6-biphosphatase 3
	SLC46A2	5.48e-49	-2.085			solute carrier family 46 member 2
	ADORA2B	9.74e-05	-2.092			adenosine A2b receptor
	CCK	4.63e-06	-2.119			cholecystokinin
	VSNL1	0.00628	-2.132			visinin like 1
	PTHLH	0.00149	-2.135			parathyroid hormone like hormone
	DHRS3	4.45e-07	-2.139			dehydrogenase/reductase 3
	ABCA4	0.0137	-2.144			ATP binding cassette subfamily A member 4
	GJA9	0.0173	-2.144			gap junction protein alpha 9
	PPFIA2	4.86e-05	-2.166			PTPRF interacting protein alpha 2
	LGR5	3.25e-33	-2.168			leucine rich repeat containing G protein-coupled receptor 5
	ANKRD9	0.000208	-2.175			ankyrin repeat domain 9
	ASIC1	1.23e-05	-2.177			acid sensing ion channel subunit 1
	DYNLRB2	2.49e-05	-2.208			dynein light chain roadblock-type 2
	GPAT2	0.00305	-2.212			glycerol-3-phosphate acyltransferase 2, mitochondrial
	SYPL2	1.72e-14	-2.224			synaptophysin like 2
	LRRC10B	1.09e-07	-2.268			leucine rich repeat containing 10B
	GALNT5	2.36e-05	-2.289			polypeptide N-acetylgalactosaminyltransferase 5
	HDC	0.000548	-2.293			histidine decarboxylase
	TPH2	7.98e-06	-2.293			tryptophan hydroxylase 2
	PPARGC1B	3.54e-53	-2.303			PPARG coactivator 1 beta
	PPFIBP2	1.4e-07	-2.303			PPFIA binding protein 2
	CA12	4.55e-06	-2.33			carbonic anhydrase 12
	PLSCR1	0.0285	-2.335			phospholipid scramblase 1
	IL18R1	1.45e-06	-2.339			interleukin 18 receptor 1
	VWA2	3.98e-05	-2.371			von Willebrand factor A domain containing 2
	CYFIP2	2.67e-05	-2.414			cytoplasmic FMR1 interacting protein 2
	STK32C	0.0222	-2.416			serine/threonine kinase 32C
	SLC37A2	6.55e-20	-2.422			solute carrier family 37 member 2
	TMEM132C	0.0245	-2.428			transmembrane protein 132C
	TSPAN8	5.71e-34	-2.459			tetraspanin 8
	ASS1	4.3e-15	-2.461			argininosuccinate synthase 1
	AKR1D1	0.000344	-2.476			aldo-keto reductase family 1 member D1
	CPNE7	0.00336	-2.523			copine 7
	ESRRB	0.00408	-2.536			estrogen related receptor beta
	SLC35F3	0.00198	-2.536			solute carrier family 35 member F3
	FSCN2	0.0464	-2.537			fascin actin-bundling protein 2, retinal
	F3	0.0285	-2.683			coagulation factor III, tissue factor
	FGF4	0.0285	-2.683			fibroblast growth factor 4
	GRTP1	0.0311	-2.683			growth hormone regulated TBC protein 1
	KLHL38	0.0185	-2.69			kelch like family member 38
	TNFRSF6B	2.42e-16	-2.7			TNF receptor superfamily member 6b
	SLC7A10	0.00115	-2.762			solute carrier family 7 member 10
	GLT8D2	6.95e-05	-2.783			glycosyltransferase 8 domain containing 2
	ATP8B3	0.0122	-2.814			ATPase phospholipid transporting 8B3
	PPP1R27	0.0122	-2.814			protein phosphatase 1 regulatory subunit 27
	PABPN1L	0.0115	-2.823			PABPN1 like, cytoplasmic
	CSTA	1.87e-23	-2.857			cystatin A
	ZNF706	0	-2.891			zinc finger protein 706
	NPFFR1	0.004	-3.056			neuropeptide FF receptor 1
	KCNJ11	0.000297	-3.148			potassium inwardly rectifying channel subfamily J member 11
	CAPN13	5.92e-06	-3.197			calpain 13
	PTPRR	5.26e-13	-3.25			protein tyrosine phosphatase receptor type R
	MAFA	1.38e-34	-3.293			MAF bZIP transcription factor A
	MYLK4	0.000749	-3.455			myosin light chain kinase family member 4
	SLC3A1	0.000198	-3.515			solute carrier family 3 member 1
	MYO1F	3.17e-07	-3.822			myosin IF
	PGF	0.000209	-4.087			placental growth factor
	EMILIN3	2.41e-05	-4.348			elastin microfibril interfacer 3
	GDAP1	1.51e-07	-4.872			ganglioside induced differentiation associated protein 1
	EDN1	0.0334	-5.136			endothelin 1
	MX1	0.0318	-5.139			MX dynamin like GTPase 1
	SH3TC2	0.0474	-5.157			SH3 domain and tetratricopeptide repeats 2
	SPTBN5	0.0225	-5.336			spectrin beta, non-erythrocytic 5
	B3GAT2	0.0115	-5.498			beta-1,3-glucuronyltransferase 2
	ADAM19	0.00198	-5.778			ADAM metallopeptidase domain 19
Genes Unique to F-line				F-line FDR p-value	F-line Log2FC	Entrez Gene Name
	TECRL			4.77e-07	7.694	trans-2,3-enoyl-CoA reductase like
	SLC13A1			1.87e-05	6.616	solute carrier family 13 member 1
	LYZ			0.00193	5.642	lysozyme
	EMB			0.0348	4.95	embigin
	NTN3			0.045	4.775	netrin 3
	CD3E			0.0412	4.773	CD3e molecule
	NLGN4X			3.84e-06	4.284	neuroligin 4 X-linked
	OPRM1			1.13e-05	3.266	opioid receptor mu 1
	AK5			0.0113	3.244	adenylate kinase 5
	BRINP1			0.0118	3.244	BMP/retinoic acid inducible neural specific 1
	RBM11			0.0193	3.132	RNA binding motif protein 11
	DRD1			0.0209	3.13	dopamine receptor D1
	CLUL1			0.000988	3.127	clusterin like 1
	DMP1			2.44e-27	3.122	dentin matrix acidic phosphoprotein 1
	ENO4			2.98e-06	3.068	enolase 4
	ESM1			9.67e-25	3.043	endothelial cell specific molecule 1
	PTGS2			1.63e-05	2.823	prostaglandin-endoperoxide synthase 2
	SHROOM2			5.48e-10	2.806	shroom family member 2
	ITK			8.5e-07	2.802	IL2 inducible T cell kinase
	CAPSL			0.0049	2.769	calcyphosine like
	REG4			0.0049	2.769	regenerating family member 4
	BMP3			2.05e-11	2.761	bone morphogenetic protein 3
	PTGFRN			1.19e-06	2.74	prostaglandin F2 receptor inhibitor
	PCDH19			2.39e-10	2.718	protocadherin 19
	LAMB3			1.27e-06	2.7	laminin subunit beta 3
	CDC20B			0.000844	2.665	cell division cycle 20B
	PTK2B			0.0012	2.649	protein tyrosine kinase 2 beta
	TPPP2			0.00135	2.601	tubulin polymerization promoting protein family member 2
	UGGT2			1.15e-17	2.594	UDP-glucose glycoprotein glucosyltransferase 2
	CEP192			4.74e-11	2.591	centrosomal protein 192
	SMOC2			6.69e-18	2.54	SPARC related modular calcium binding 2
	NXNL2			0.000233	2.531	nucleoredoxin like 2
	NAALADL2			8.32e-22	2.504	N-acetylated alpha-linked acidic dipeptidase like 2
	NUF2			9.04e-84	2.43	NUF2 component of NDC80 kinetochore complex
	CENPL			1.22e-14	2.418	centromere protein L
	DSG2			9.75e-46	2.418	desmoglein 2
	GPR37			0.000115	2.399	G protein-coupled receptor 37
	HSPA12A			0.00831	2.398	heat shock protein family A (Hsp70) member 12A
	CREG1			1.18e-54	2.396	cellular repressor of E1A stimulated genes 1
	CACNA1D			0.0382	2.388	calcium voltage-gated channel subunit alpha1 D
	MIOX			0.00265	2.337	myo-inositol oxygenase
	PRPS2			5.63e-05	2.329	phosphoribosyl pyrophosphate synthetase 2
	RAD54L			8.46e-09	2.329	RAD54 like
	PIANP			3.73e-06	2.302	PILR alpha associated neural protein
	CDS1			3.52e-08	2.287	CDP-diacylglycerol synthase 1
	PTGR1			2.27e-14	2.261	prostaglandin reductase 1
	TEAD1			9.1e-12	2.259	TEA domain transcription factor 1
	LBH			3.86e-51	2.256	LBH regulator of WNT signaling pathway
	TMTC4			6e-84	2.253	transmembrane O-mannosyltransferase targeting cadherins 4
	PPL			3.73e-89	2.247	periplakin
	KRT23			1.53e-10	2.242	keratin 23
	GALNT10			6.42e-13	2.228	polypeptide N-acetylgalactosaminyltransferase 10
	CENPI			1.57e-37	2.216	centromere protein I
	CSF3			0.0097	2.212	colony stimulating factor 3
	ATP8A1			1.15e-24	2.205	ATPase phospholipid transporting 8A1
	REEP3			9.59e-31	2.201	receptor accessory protein 3
	RCAN1			5.45e-76	2.182	regulator of calcineurin 1
	EXO1			1.2e-62	2.163	exonuclease 1
	GAB2			5.98e-75	2.16	GRB2 associated binding protein 2
	SLC5A3			5.88e-05	2.158	solute carrier family 5 member 3
	G6PC2			0.0236	2.15	glucose-6-phosphatase catalytic subunit 2
	GABRA1			5.57e-10	2.145	gamma-aminobutyric acid type A receptor subunit alpha1
	PTPN6			7.78e-09	2.142	protein tyrosine phosphatase non-receptor type 6
	NFXL1			5.83e-15	2.136	nuclear transcription factor, X-box binding like 1
	CLMP			5.26e-56	2.131	CXADR like membrane protein
	IGFBP2			9.74e-35	2.12	insulin like growth factor binding protein 2
	ARHGAP1			2.28e-23	2.119	Rho GTPase activating protein 1
	ESAM			5.48e-25	2.116	endothelial cell adhesion molecule
	EPB41L2			5.58e-10	2.106	erythrocyte membrane protein band 4.1 like 2
	CRISPLD1			0.00171	2.103	cysteine rich secretory protein LCCL domain containing 1
	SLIT3			9.01e-35	2.09	slit guidance ligand 3
	KIF11			2.43e-64	2.085	kinesin family member 11
	UHRF1			7.58e-18	2.077	ubiquitin like with PHD and ring finger domains 1
	PRKDC			4.86e-09	2.068	protein kinase, DNA-activated, catalytic subunit
	PLAC8			2.95e-07	2.059	placenta associated 8
	CNR2			0.036	2.058	cannabinoid receptor 2
	CDCA2			6.77e-15	2.049	cell division cycle associated 2
	LYPD6B			0.000411	2.035	LY6/PLAUR domain containing 6B
	RBM46			0.00864	2.032	RNA binding motif protein 46
	GFRA3			0.00489	2.012	GDNF family receptor alpha 3
	SERINC2			2.13e-09	-2.001	serine incorporator 2
	ZNF106			2.81e-74	-2.001	zinc finger protein 106
	NYX			0.035	-2.018	nyctalopin
	DNASE2B			1.63e-10	-2.019	deoxyribonuclease 2 beta
	DNAJB5			3.38e-97	-2.02	DnaJ heat shock protein family (Hsp40) member B5
	KAZALD1			3.02e-30	-2.028	Kazal type serine peptidase inhibitor domain 1
	CMKLR1			6.69e-107	-2.035	chemerin chemokine-like receptor 1
	COL4A6			2.57e-06	-2.036	collagen type IV alpha 6 chain
	KLHL40			9.92e-20	-2.052	kelch like family member 40
	TMEM198			6.03e-45	-2.063	transmembrane protein 198
	WIPF3			0	-2.063	WAS/WASL interacting protein family member 3
	PRKCB			1.45e-100	-2.066	protein kinase C beta
	APOBEC2			0	-2.07	apolipoprotein B mRNA editing enzyme catalytic subunit 2
	RASD2			2.7e-05	-2.07	RASD family member 2
	SFRP5			3.82e-32	-2.07	secreted frizzled related protein 5
	B3GALT2			8.98e-23	-2.072	beta-1,3-galactosyltransferase 2
	OPRD1			1.04e-27	-2.092	opioid receptor delta 1
	PLXNA2			4.85e-07	-2.093	plexin A2
	SHROOM1			3.88e-07	-2.096	shroom family member 1
	TGM2			3.4e-23	-2.104	transglutaminase 2
	NMNAT2			0.0221	-2.109	nicotinamide nucleotide adenylyltransferase 2
	KLB			1.07e-43	-2.114	klotho beta
	SIDT1			4.46e-07	-2.114	SID1 transmembrane family member 1
	KLHDC8A			2.42e-46	-2.116	kelch domain containing 8A
	NFATC2			0.00369	-2.123	nuclear factor of activated T cells 2
	AK8			2.1e-05	-2.127	adenylate kinase 8
	GIMD1			3.94e-29	-2.131	GIMAP family P-loop NTPase domain containing 1
	SRL			0	-2.139	sarcalumenin
	TTC39A			6.95e-18	-2.139	tetratricopeptide repeat domain 39A
	ERBB4			4.02e-05	-2.152	erb-b2 receptor tyrosine kinase 4
	NBEAL2			1.62e-59	-2.16	neurobeachin like 2
	CIART			3.56e-42	-2.167	circadian associated repressor of transcription
	PDZD3			4.28e-12	-2.185	PDZ domain containing 3
	INA			2.22e-41	-2.186	internexin neuronal intermediate filament protein alpha
	DCN			1.11e-21	-2.187	decorin
	IL1R2			0.000509	-2.188	interleukin 1 receptor type 2
	NEURL1B			3.52e-81	-2.193	neuralized E3 ubiquitin protein ligase 1B
	TEKT2			0.0157	-2.194	tektin 2
	ITPR3			0	-2.195	inositol 1,4,5-trisphosphate receptor type 3
	TMEM132D			0.0372	-2.201	transmembrane protein 132D
	TBX15			1.36e-42	-2.205	T-box transcription factor 15
	ITPK1			4.54e-51	-2.217	inositol-tetrakisphosphate 1-kinase
	CHST13			5.22e-13	-2.224	carbohydrate sulfotransferase 13
	PPP1R3A			0.000169	-2.233	protein phosphatase 1 regulatory subunit 3A
	ARHGEF16			0.000125	-2.235	Rho guanine nucleotide exchange factor 16
	SLC45A3			6.06e-14	-2.246	solute carrier family 45 member 3
	MYO7B			1.86e-17	-2.252	myosin VIIB
	APOD			5.29e-08	-2.26	apolipoprotein D
	CDK5R1			2.14e-18	-2.278	cyclin dependent kinase 5 regulatory subunit 1
	LRRC32			3.88e-47	-2.28	leucine rich repeat containing 32
	CIDEC			0.0234	-2.306	cell death inducing DFFA like effector c
	WSCD2			1.39e-07	-2.316	WSC domain containing 2
	S100Z			5.3e-23	-2.317	S100 calcium binding protein Z
	GALNT9			9e-12	-2.321	polypeptide N-acetylgalactosaminyltransferase 9
	MGLL			0.0012	-2.321	monoglyceride lipase
	CCDC141			1.7e-85	-2.335	coiled-coil domain containing 141
	RARB			0.00606	-2.353	retinoic acid receptor beta
	DIRAS1			1.29e-33	-2.373	DIRAS family GTPase 1
	MSTN			1.94e-12	-2.382	myostatin
	DUSP14			0	-2.384	dual specificity phosphatase 14
	NHSL2			7.33e-23	-2.387	NHS like 2
	TMOD1			0	-2.39	tropomodulin 1
	USP2			1.95e-12	-2.39	ubiquitin specific peptidase 2
	FAM78A			2.33e-49	-2.405	family with sequence similarity 78 member A
	CNRIP1			2.16e-13	-2.408	cannabinoid receptor interacting protein 1
	FGF12			2.94e-11	-2.419	fibroblast growth factor 12
	TSPAN10			3.11e-72	-2.432	tetraspanin 10
	UNC45B			0	-2.445	unc-45 myosin chaperone B
	WNT7A			2.86e-117	-2.446	Wnt family member 7A
	BLVRA			2.54e-41	-2.448	biliverdin reductase A
	DAPK2			0	-2.452	death associated protein kinase 2
	BOK			4.98e-23	-2.459	BCL2 family apoptosis regulator BOK
	LTBP2			4.81e-43	-2.465	latent transforming growth factor beta binding protein 2
	ANGPTL5			1.71e-20	-2.469	angiopoietin like 5
	RGS5			1.02e-23	-2.472	regulator of G protein signaling 5
	TTN			0	-2.473	titin
	SARDH			0	-2.484	sarcosine dehydrogenase
	RADIL			0.0372	-2.492	Rap associating with DIL domain
	ADRB2			0.039	-2.493	adrenoceptor beta 2
	RASSF7			0.0101	-2.495	Ras association domain family member 7
	RIPOR2			0	-2.498	RHO family interacting cell polarization regulator 2
	CCKBR			9.94e-06	-2.5	cholecystokinin B receptor
	OCSTAMP			3.66e-10	-2.502	osteoclast stimulatory transmembrane protein
	TPM2			1.47e-107	-2.541	tropomyosin 2
	FRAS1			1.79e-08	-2.548	Fraser extracellular matrix complex subunit 1
	LYPD1			0.000413	-2.551	LY6/PLAUR domain containing 1
	KCNE4			0.000131	-2.552	potassium voltage-gated channel subfamily E regulatory subunit 4
	PIK3R6			3.73e-91	-2.589	phosphoinositide-3-kinase regulatory subunit 6
	MBOAT1			1.06e-24	-2.596	membrane bound O-acyltransferase domain containing 1
	MYO18B			2.78e-26	-2.596	myosin XVIIIB
	STMN3			0.0231	-2.613	stathmin 3
	SARM1			5.99e-20	-2.615	sterile alpha and TIR motif containing 1
	VSTM2L			2.68e-18	-2.616	V-set and transmembrane domain containing 2 like
	CLCN2			2.59e-10	-2.617	chloride voltage-gated channel 2
	TMEM100			2.16e-19	-2.65	transmembrane protein 100
	TRIM55			0	-2.666	tripartite motif containing 55
	HSPB3			8e-06	-2.67	heat shock protein family B (small) member 3
	GRHL2			3.84e-09	-2.671	grainyhead like transcription factor 2
	SCN4A			2.87e-44	-2.677	sodium voltage-gated channel alpha subunit 4
	FRMD3			2.92e-26	-2.686	FERM domain containing 3
	FABP1			4.95e-07	-2.721	fatty acid binding protein 1
	NRG2			0.0134	-2.727	neuregulin 2
	IKZF3			0.0179	-2.73	IKAROS family zinc finger 3
	CYGB			2.74e-93	-2.739	cytoglobin
	TSPAN7			1.22e-50	-2.746	tetraspanin 7
	TNNI2			0	-2.75	troponin I2, fast skeletal type
	LOXHD1			3.38e-34	-2.752	lipoxygenase homology PLAT domains 1
	TLL1			1.12e-31	-2.809	tolloid like 1
	SLC10A4			1.49e-16	-2.816	solute carrier family 10 member 4
	LIPH			0.00937	-2.834	lipase H
	DPYSL5			2.47e-23	-2.849	dihydropyrimidinase like 5
	KIT			7.87e-08	-2.85	KIT proto-oncogene, receptor tyrosine kinase
	PDLIM3			0	-2.85	PDZ and LIM domain 3
	RASSF2			8.59e-10	-2.857	Ras association domain family member 2
	NKD1			2.97e-30	-2.859	NKD inhibitor of WNT signaling pathway 1
	STXBP5L			8.87e-18	-2.862	syntaxin binding protein 5 like
	MB21D2			9.08e-76	-2.863	Mab-21 domain containing 2
	CAMK2A			0	-2.871	calcium/calmodulin dependent protein kinase II alpha
	ACMSD			0.00084	-2.883	aminocarboxymuconate semialdehyde decarboxylase
	PHYHIPL			8.34e-05	-2.907	phytanoyl-CoA 2-hydroxylase interacting protein like
	PLXND1			4.61e-49	-2.912	plexin D1
	IL17REL			0.0128	-2.916	interleukin 17 receptor E like
	IL22RA1			8.78e-11	-2.937	interleukin 22 receptor subunit alpha 1
	COL16A1			1.73e-08	-2.941	collagen type XVI alpha 1 chain
	HS6ST3			3.98e-50	-2.964	heparan sulfate 6-O-sulfotransferase 3
	HSPB8			0	-2.977	heat shock protein family B (small) member 8
	GPR68			5.79e-10	-3.007	G protein-coupled receptor 68
	GOLPH3L			0.00287	-3.022	golgi phosphoprotein 3 like
	NOX1			2.69e-13	-3.03	NADPH oxidase 1
	PTPRU			3.76e-44	-3.065	protein tyrosine phosphatase receptor type U
	ELFN2			7.9e-10	-3.082	extracellular leucine rich repeat and fibronectin type III domain containing 2
	TUBAL3			0	-3.088	tubulin alpha like 3
	CAV3			0	-3.108	caveolin 3
	VTN			1.89e-06	-3.146	vitronectin
	SEMA5A			2.96e-10	-3.161	semaphorin 5A
	SLC6A7			1.85e-94	-3.185	solute carrier family 6 member 7
	PLSCR5			0.02	-3.197	phospholipid scramblase family member 5
	PTCH2			0.02	-3.197	patched 2
	CMYA5			1.19e-71	-3.199	cardiomyopathy associated 5
	CHL1			8.56e-82	-3.246	cell adhesion molecule L1 like
	ARHGAP25			1.03e-08	-3.252	Rho GTPase activating protein 25
	ARHGAP44			2.48e-10	-3.296	Rho GTPase activating protein 44
	COL8A1			2.88e-10	-3.323	collagen type VIII alpha 1 chain
	USP43			0.00201	-3.327	ubiquitin specific peptidase 43
	VIP			0.0228	-3.327	vasoactive intestinal peptide
	MYPN			2.67e-37	-3.33	myopalladin
	CTSK			1e-47	-3.335	cathepsin K
	TNNC2			0	-3.349	troponin C2, fast skeletal type
	LOXL4			1e-21	-3.41	lysyl oxidase like 4
	CAMKV			1.52e-20	-3.445	CaM kinase like vesicle associated
	WASF3			0.00665	-3.453	WASP family member 3
	ISM1			0.00653	-3.455	isthmin 1
	MEOX1			0.00781	-3.457	mesenchyme homeobox 1
	EPB41L4B			5.97e-09	-3.489	erythrocyte membrane protein band 4.1 like 4B
	TXLNB			2.05e-55	-3.518	taxilin beta
	LSAMP			1.47e-07	-3.528	limbic system associated membrane protein
	SHISA2			0	-3.528	shisa family member 2
	DMRT2			5.09e-74	-3.529	doublesex and mab-3 related transcription factor 2
	OPN4			4.19e-05	-3.601	opsin 4
	DNMT3B			0.00212	-3.673	DNA methyltransferase 3 beta
	WNT6			1.07e-12	-3.698	Wnt family member 6
	KLHL31			1.06e-19	-3.752	kelch like family member 31
	MASP1			1.7e-05	-3.765	MBL associated serine protease 1
	ANK1			3.89e-113	-3.809	ankyrin 1
	RCSD1			4.55e-36	-3.861	RCSD domain containing 1
	GJD4			1.83e-36	-3.863	gap junction protein delta 4
	PRKCQ			2.03e-34	-3.863	protein kinase C theta
	ASIC4			2.55e-41	-3.913	acid sensing ion channel subunit family member 4
	OBSL1			2.49e-51	-4.009	obscurin like cytoskeletal adaptor 1
	ADAMTSL5			1.52e-07	-4.097	ADAMTS like 5
	PALMD			5.6e-09	-4.14	palmdelphin
	ARHGAP40			2.68e-42	-4.485	Rho GTPase activating protein 40
	F9			1.7e-07	-4.805	coagulation factor IX
	CD79B			0.0433	-4.947	CD79b molecule
	SLC30A8			0.0433	-4.947	solute carrier family 30 member 8
	FGF7			0.0227	-5.135	fibroblast growth factor 7
	BEGAIN			0.0231	-5.136	brain enriched guanylate kinase associated
	NOS3			0.0231	-5.136	nitric oxide synthase 3
	ASIP			0.0266	-5.139	agouti signaling protein
	SLC13A2			0.0122	-5.301	solute carrier family 13 member 2
	NRCAM			7.23e-13	-5.492	neuronal cell adhesion molecule
	ADARB2			0.00902	-5.605	adenosine deaminase RNA specific B2 (inactive)
	PTPN7			0.0012	-5.705	protein tyrosine phosphatase non-receptor type 7
	AMZ1			0.000602	-5.819	archaelysin family metallopeptidase 1
	STAC			0.000304	-5.924	SH3 and cysteine rich domain
	KMO			9.56e-05	-6.113	kynurenine 3-monooxygenase
	FBN2			8.37e-05	-6.115	fibrillin 2
	GUCA1C			3.05e-08	-7.009	guanylate cyclase activator 1C
	RAB38			2.71e-17	-8.124	RAB38, member RAS oncogene family
