# Supplementary material for: Transcriptome Response of Differentiating Muscle Satellite Cells to Thermal Challenge in Commercial Turkey
Source: Genes (Basel). 2022 Oct 14;13(10):1857. doi: 10.3390/genes13101857 (PMC9601516; doi:10.3390/genes13101857)
Supplement: Supplementary file 1 [file genes-13-01857-s001.zip › Table S4.xlsx]

## Sheet: Heat treated DEGs
Supplementary Table S4. Comparison of DEGs of heat-treated 1-wk NCT SCs to those of heat-treated 7-wk SCs of the F-line (Reed et al., 2017). Directional expression of genes is indicated by red (up) or green (down).
	Gene Symbol	NCT FDR p-value	NCT Log2FC	F-line FDR p-value	F-line Log2FC	Entrez Gene Name
Shared DEGs	APOA1	5.01e-19	-2.251	1.29e-28	-2.404	apolipoprotein A1
	ATP2A3	0.0347	2.057	6.78e-25	4.109	ATPase sarcoplasmic/endoplasmic reticulum Ca2+ transporting 3
	BCAN	5.08e-22	-2.876	9.01e-45	-2.095	brevican
	CA14	0.000659	-3.572	0.00345	-2.56	carbonic anhydrase 14
	CD36	1.77e-08	-3.18	3.52e-27	-2.131	CD36 molecule
	CHGA	1.49e-05	-2.347	2.4e-05	-2.279	chromogranin A
	COL8A2	1.35e-12	4.32	2.06e-56	4.118	collagen type VIII alpha 2 chain
	DNAH10	0.000623	-2.115	0.00191	-2.381	dynein axonemal heavy chain 10
	DOCK5	0.000218	3.519	0.0125	2.329	dedicator of cytokinesis 5
	ESAM	8.69e-05	-2.356	9.08e-08	-2.291	endothelial cell adhesion molecule
	GDF11	0.0179	5.387	0.00593	5.361	growth differentiation factor 11
	HSPB7	2.99e-38	-2.599	5.62e-46	-2.601	heat shock protein family B (small) member 7
	ITGA9	0.0136	2.023	4.4e-08	2.585	integrin subunit alpha 9
	ITGB6	0.000313	3.225	0.0129	2.416	integrin subunit beta 6
	KCNIP1	3.35e-30	-2.465	6.9e-76	-2.819	potassium voltage-gated channel interacting protein 1
	MACF1	2.19e-06	2.012	3.98e-94	2.549	microtubule actin crosslinking factor 1
	MGAT5	9.03e-05	2.009	4.69e-30	2.555	alpha-1,6-mannosylglycoprotein 6-beta-N-acetylglucosaminyltransferase
	MLANA	1.08e-12	3.278	5.07e-11	2.534	melan-A
	MMRN1	0.00835	-3.163	0.00826	-2.401	multimerin 1
	MSTN	3.56e-17	-4.111	5.71e-13	-2.48	myostatin
	OPCML	6.78e-17	2.462	5.65e-21	2.338	opioid binding protein/cell adhesion molecule like
	PLSCR5	0.0287	-5.317	0.00601	-5.354	phospholipid scramblase family member 5
	RAC2	0.000165	-2.267	0.000292	-2.421	Rac family small GTPase 2
	RANBP17	0.00108	-2.044	8.69e-10	-2.861	RAN binding protein 17
	RBP4	6.62e-06	-3.123	1.53e-08	-6.915	retinol binding protein 4
	ROPN1L	2.28e-06	-2.046	1.46e-10	-2.17	rhophilin associated tail protein 1 like
	RSAD2	0.000449	2.072	0.000185	3.134	radical S-adenosyl methionine domain containing 2
	SH2D4A	0.000358	-2.645	1.25e-11	-2.367	SH2 domain containing 4A
	SLC6A17	7.73e-05	2.573	1.02e-07	3.976	solute carrier family 6 member 17
	TACR1	3.96e-05	6.58	1.4e-07	3.251	tachykinin receptor 1
	TAFA1	1.53e-05	-4.08	0.00152	-5.719	TAFA chemokine like family member 1
	TNFSF13B	0.00976	2.276	8.38e-09	3.42	TNF superfamily member 13b
	TSPAN10	8.14e-06	-2.167	3.72e-88	-3.485	tetraspanin 10
Genes Unique to NCT		NCT FDR p-value	NCT Log2FC			Entrez Gene Name
	TTPA	0.00238	5.947			alpha tocopherol transfer protein
	PCLO	0.0022	5.868			piccolo presynaptic cytomatrix protein
	PRKAA2	0.00464	5.693			protein kinase AMP-activated catalytic subunit alpha 2
	WDFY4	0.00464	5.693			WDFY family member 4
	LCK	0.00681	5.604			LCK proto-oncogene, Src family tyrosine kinase
	PKP1	0.0179	5.387			plakophilin 1
	C1QTNF6	0.0285	5.261			C1q and TNF related 6
	TRPC6	0.0294	5.258			transient receptor potential cation channel subfamily C member 6
	RASL11A	0.0493	4.985			RAS like family 11 member A
	ABLIM2	0.0466	4.982			actin binding LIM protein family member 2
	TRIM66	2.15e-06	4.778			tripartite motif containing 66
	KCNJ3	0.000134	4.559			potassium inwardly rectifying channel subfamily J member 3
	PI16	2.58e-12	4.174			peptidase inhibitor 16
	KCTD21	1.02e-06	4.173			potassium channel tetramerization domain containing 21
	PALMD	5.76e-15	4.121			palmdelphin
	OLFM1	2.85e-06	3.992			olfactomedin 1
	RPS6KA2	0.0118	3.549			ribosomal protein S6 kinase A2
	GRIN3A	0.0155	3.543			glutamate ionotropic receptor NMDA type subunit 3A
	CCL26	0.00648	3.49			C-C motif chemokine ligand 26
	ADPRHL1	2.64e-07	3.393			ADP-ribosylhydrolase like 1
	RASD2	0.00814	3.323			RASD family member 2
	RNF144B	0.00328	3.249			ring finger protein 144B
	GABRA1	0.0129	3.236			gamma-aminobutyric acid type A receptor subunit alpha1
	SLC6A15	4.9e-07	3.207			solute carrier family 6 member 15
	FTO	0.00403	3.199			FTO alpha-ketoglutarate dependent dioxygenase
	STEAP4	8.28e-07	3.192			STEAP4 metalloreductase
	SEC14L5	0.0226	3.156			SEC14 like lipid binding 5
	RASGEF1A	0.00436	3.101			RasGEF domain family member 1A
	KBTBD11	0.0288	3.051			kelch repeat and BTB domain containing 11
	CILP2	2.13e-06	3.023			cartilage intermediate layer protein 2
	MME	0.000485	3.021			membrane metalloendopeptidase
	NFATC2	5.4e-08	2.972			nuclear factor of activated T cells 2
	UNC5D	0.0445	2.947			unc-5 netrin receptor D
	MYZAP	8.23e-06	2.916			myocardial zonula adherens protein
	AMPD1	3.81e-25	2.895			adenosine monophosphate deaminase 1
	CIDEC	0.000994	2.876			cell death inducing DFFA like effector c
	COL23A1	1.24e-06	2.788			collagen type XXIII alpha 1 chain
	OMD	0.00757	2.742			osteomodulin
	FIG4	0.000927	2.706			FIG4 phosphoinositide 5-phosphatase
	COL4A1	8.04e-45	2.699			collagen type IV alpha 1 chain
	COL20A1	7.35e-09	2.696			collagen type XX alpha 1 chain
	MYBPC1	8.5e-12	2.672			myosin binding protein C1
	SLC22A15	0.00458	2.668			solute carrier family 22 member 15
	MEGF10	2.17e-05	2.571			multiple EGF like domains 10
	SHROOM1	5.3e-21	2.541			shroom family member 1
	NR4A3	2.92e-18	2.536			nuclear receptor subfamily 4 group A member 3
	CACNG4	1.78e-09	2.526			calcium voltage-gated channel auxiliary subunit gamma 4
	MGLL	8.58e-09	2.516			monoglyceride lipase
	MEGF6	0.0066	2.509			multiple EGF like domains 6
	TRIM2	0.0206	2.506			tripartite motif containing 2
	STK32C	3.76e-06	2.479			serine/threonine kinase 32C
	GUCA1C	0.0176	2.468			guanylate cyclase activator 1C
	BCL11A	0.0302	2.457			BAF chromatin remodeling complex subunit BCL11A
	ADA	0.00021	2.443			adenosine deaminase
	KCNB2	0.000894	2.435			potassium voltage-gated channel subfamily B member 2
	COL4A6	3.79e-06	2.417			collagen type IV alpha 6 chain
	LIMCH1	2.95e-26	2.405			LIM and calponin homology domains 1
	LACTBL1	0.027	2.397			lactamase beta like 1
	GPT2	7.1e-12	2.375			glutamic--pyruvic transaminase 2
	COL4A2	9.78e-42	2.374			collagen type IV alpha 2 chain
	KLHL31	5.54e-11	2.374			kelch like family member 31
	MYOT	2.92e-18	2.335			myotilin
	COL5A1	1.14e-13	2.334			collagen type V alpha 1 chain
	SERPINH1	2.37e-28	2.295			serpin family H member 1
	SESN3	3.36e-06	2.281			sestrin 3
	CYGB	3.48e-10	2.278			cytoglobin
	EDA2R	1.04e-10	2.273			ectodysplasin A2 receptor
	KIF21B	1.83e-05	2.214			kinesin family member 21B
	TNFRSF4	0.0149	2.201			TNF receptor superfamily member 4
	LRRN1	0.0071	2.2			leucine rich repeat neuronal 1
	PRSS35	1.45e-20	2.189			serine protease 35
	GAB3	0.0179	2.176			GRB2 associated binding protein 3
	INF2	0.0159	2.155			inverted formin 2
	MOXD1	2.31e-24	2.147			monooxygenase DBH like 1
	RAB11FIP5	0.0196	2.145			RAB11 family interacting protein 5
	LEF1	4.68e-06	2.131			lymphoid enhancer binding factor 1
	LMOD3	6.9e-17	2.129			leiomodin 3
	THBS2	0.00037	2.116			thrombospondin 2
	ALG8	6.86e-06	2.112			ALG8 alpha-1,3-glucosyltransferase
	LIF	4.72e-06	2.111			LIF interleukin 6 family cytokine
	PRKG1	2.58e-16	2.1			protein kinase cGMP-dependent 1
	AGRN	1.42e-12	2.097			agrin
	ABCC1	0.0154	2.093			ATP binding cassette subfamily C member 1
	KIF3C	0.000693	2.088			kinesin family member 3C
	BMPR2	5.7e-08	2.08			bone morphogenetic protein receptor type 2
	NRARP	0.00751	2.075			NOTCH regulated ankyrin repeat protein
	FOXO6	2.53e-14	2.071			forkhead box O6
	COL8A1	0.0498	2.07			collagen type VIII alpha 1 chain
	TAOK1	1.13e-12	2.068			TAO kinase 1
	ADCY8	0.000248	2.059			adenylate cyclase 8
	SORCS2	9.04e-09	2.059			sortilin related VPS10 domain containing receptor 2
	MXRA5	5.15e-22	2.055			matrix remodeling associated 5
	ANGPTL2	3.74e-27	2.046			angiopoietin like 2
	KLF12	0.0307	2.039			Kruppel like factor 12
	TAX1BP1	6.9e-05	2.024			Tax1 binding protein 1
	WFDC1	3.46e-08	2.02			WAP four-disulfide core domain 1
	ARHGAP40	1.83e-14	2.013			Rho GTPase activating protein 40
	HHATL	7.18e-08	2.011			hedgehog acyltransferase like
	GALK1	3.22e-11	-2.017			galactokinase 1
	BHLHA15	4.17e-11	-2.035			basic helix-loop-helix family member a15
	AGBL1	1.86e-16	-2.062			AGBL carboxypeptidase 1
	SERPINF2	6.59e-14	-2.069			serpin family F member 2
	RAD21L1	0.0484	-2.104			RAD21 cohesin complex component like 1
	LRFN2	0.0153	-2.113			leucine rich repeat and fibronectin type III domain containing 2
	RHCG	0.00662	-2.127			Rh family C glycoprotein
	WSCD1	0.0062	-2.13			WSC domain containing 1
	ENO4	0.0415	-2.131			enolase 4
	MMP7	7.81e-08	-2.138			matrix metallopeptidase 7
	GJA9	0.0329	-2.141			gap junction protein alpha 9
	C1QTNF4	8.85e-30	-2.189			C1q and TNF related 4
	SLC28A2	0.00174	-2.204			solute carrier family 28 member 2
	WNT5A	1.52e-10	-2.213			Wnt family member 5A
	TBC1D30	0.000413	-2.238			TBC1 domain family member 30
	CCDC73	0.0353	-2.24			coiled-coil domain containing 73
	PSTPIP2	8.69e-14	-2.273			proline-serine-threonine phosphatase interacting protein 2
	NOXA1	0.0016	-2.276			NADPH oxidase activator 1
	OSGIN1	1.06e-11	-2.28			oxidative stress induced growth inhibitor 1
	UCHL1	1.39e-05	-2.282			ubiquitin C-terminal hydrolase L1
	SLC7A4	0.0225	-2.314			solute carrier family 7 member 4
	MCF2L2	2.24e-06	-2.315			MCF.2 cell line derived transforming sequence-like 2
	MALL	0.00474	-2.332			mal, T cell differentiation protein like
	KIT	0.0292	-2.338			KIT proto-oncogene, receptor tyrosine kinase
	ADIPOQ	1.5e-14	-2.359			adiponectin, C1Q and collagen domain containing
	ANKK1	0.0199	-2.398			ankyrin repeat and kinase domain containing 1
	TEN1	0.0498	-2.424			TEN1 subunit of CST complex
	SLC16A5	0.0217	-2.431			solute carrier family 16 member 5
	PTPRR	3.69e-07	-2.462			protein tyrosine phosphatase receptor type R
	HSF5	0.000472	-2.478			heat shock transcription factor 5
	ABCA7	1.5e-24	-2.482			ATP binding cassette subfamily A member 7
	EGFL7	0.00591	-2.577			EGF like domain multiple 7
	LRRC56	0.00695	-2.607			leucine rich repeat containing 56
	NTM	1.29e-17	-2.645			neurotrimin
	MORN2	0.0112	-2.729			MORN repeat containing 2
	ITIH5	8.09e-05	-2.731			inter-alpha-trypsin inhibitor heavy chain 5
	PPEF2	0.0133	-2.736			protein phosphatase with EF-hand domain 2
	LECT2	0.000777	-2.827			leukocyte cell derived chemotaxin 2
	LCAT	2.87e-19	-2.854			lecithin-cholesterol acyltransferase
	AMZ1	0.000199	-2.884			archaelysin family metallopeptidase 1
	BCAS1	0.00347	-2.903			brain enriched myelin associated protein 1
	ABCG5	0.0246	-2.916			ATP binding cassette subfamily G member 5
	DUOX2	1.93e-05	-2.939			dual oxidase 2
	CREB3L3	0.000281	-2.98			cAMP responsive element binding protein 3 like 3
	CRYGN	0.000388	-3.073			crystallin gamma N
	SLC6A5	0.00357	-3.247			solute carrier family 6 member 5
	CORO2B	8.68e-07	-3.252			coronin 2B
	ASS1	4.31e-11	-3.278			argininosuccinate synthase 1
	EPCAM	0.00175	-3.417			epithelial cell adhesion molecule
	VWA2	1.48e-05	-3.471			von Willebrand factor A domain containing 2
	HTR2C	0.0192	-3.634			5-hydroxytryptamine receptor 2C
	TRPM2	1.18e-05	-3.716			transient receptor potential cation channel subfamily M member 2
	GFPT2	0.0136	-3.749			glutamine-fructose-6-phosphate transaminase 2
	TAGAP	0.00801	-4.051			T cell activation RhoGTPase activating protein
	INSRR	2.91e-07	-4.22			insulin receptor related receptor
	TMPRSS9	0.0297	-5.324			transmembrane serine protease 9
	CHRM5	0.0218	-5.475			cholinergic receptor muscarinic 5
	SLC16A4	0.0175	-5.488			solute carrier family 16 member 4
	CAPN9	0.00871	-5.644			calpain 9
	LYVE1	0.00381	-5.881			lymphatic vessel endothelial hyaluronan receptor 1
	AKR1D1	6.68e-06	-6.882			aldo-keto reductase family 1 member D1
	TMED6	2.78e-08	-7.42			transmembrane p24 trafficking protein 6
Unique to F-line				F-line FDR p-value	F-line Log2FC	Entrez Gene Name
	ZP4			1.07e-05	6.343	zona pellucida glycoprotein 4
	TECRL			0.00863	5.357	trans-2,3-enoyl-CoA reductase like
	NWD2			0.0235	5.05	NACHT and WD repeat domain containing 2
	PCDH17			0.0207	5.048	protocadherin 17
	RNF222			0.0384	4.862	ring finger protein 222
	PKD1L2			7.24e-07	4.505	polycystin 1 like 2 (gene/pseudogene)
	CCDC85C			0.01	3.3	coiled-coil domain containing 85C
	PTGFRN			3.07e-11	3.3	prostaglandin F2 receptor inhibitor
	UGGT2			3.43e-43	3.241	UDP-glucose glycoprotein glucosyltransferase 2
	ATRNL1			0.00047	3.177	attractin like 1
	NCOA3			4.83e-37	3.141	nuclear receptor coactivator 3
	PRUNE2			3.01e-58	2.987	prune homolog 2 with BCH domain
	HIVEP3			2.7e-12	2.824	HIVEP zinc finger 3
	PCDH19			3.57e-11	2.806	protocadherin 19
	ILDR2			0.000624	2.782	immunoglobulin like domain containing receptor 2
	GALNT10			7.29e-30	2.776	polypeptide N-acetylgalactosaminyltransferase 10
	ATP8B3			0.00745	2.768	ATPase phospholipid transporting 8B3
	HSPG2			1e-105	2.74	heparan sulfate proteoglycan 2
	IGSF9B			1.46e-05	2.713	immunoglobulin superfamily member 9B
	ITGB8			1.74e-27	2.701	integrin subunit beta 8
	KCTD17			0.0154	2.672	potassium channel tetramerization domain containing 17
	TEAD1			5.9e-32	2.654	TEA domain transcription factor 1
	AQP1			0.00193	2.645	aquaporin 1 (Colton blood group)
	ZNF827			9.34e-41	2.624	zinc finger protein 827
	CHD9			3.24e-17	2.589	chromodomain helicase DNA binding protein 9
	PKIB			0.021	2.565	cAMP-dependent protein kinase inhibitor beta
	LCOR			2.31e-07	2.559	ligand dependent nuclear receptor corepressor
	CERS1			1.19e-10	2.551	ceramide synthase 1
	LYPD6			2.24e-05	2.544	LY6/PLAUR domain containing 6
	DHX34			2.98e-15	2.523	DExH-box helicase 34
	N4BP2			2.47e-57	2.52	NEDD4 binding protein 2
	ZNF462			3.13e-102	2.485	zinc finger protein 462
	BCHE			3.49e-10	2.442	butyrylcholinesterase
	PRKDC			2.28e-13	2.44	protein kinase, DNA-activated, catalytic subunit
	FBXL4			1.19e-06	2.419	F-box and leucine rich repeat protein 4
	HSPA12A			0.0102	2.414	heat shock protein family A (Hsp70) member 12A
	RUNX1			4.91e-35	2.404	RUNX family transcription factor 1
	IGSF3			1.16e-26	2.398	immunoglobulin superfamily member 3
	CEP192			2.58e-09	2.389	centrosomal protein 192
	LRP6			3.07e-23	2.388	LDL receptor related protein 6
	RBM15			2.78e-09	2.383	RNA binding motif protein 15
	MMP2			1.81e-42	2.38	matrix metallopeptidase 2
	SEMA3C			1.1e-39	2.379	semaphorin 3C
	SLC5A3			1.34e-07	2.379	solute carrier family 5 member 3
	MOGAT1			7.46e-06	2.364	monoacylglycerol O-acyltransferase 1
	USP24			3.39e-35	2.36	ubiquitin specific peptidase 24
	MFAP5			1.85e-07	2.332	microfibril associated protein 5
	SV2C			0.0134	2.33	synaptic vesicle glycoprotein 2C
	HOXB2			0.00334	2.329	homeobox B2
	ZFAT			2.58e-09	2.291	zinc finger and AT-hook domain containing
	ZFHX3			9.37e-23	2.281	zinc finger homeobox 3
	LNPEP			1.53e-12	2.267	leucyl and cystinyl aminopeptidase
	USP53			8.18e-16	2.262	ubiquitin specific peptidase 53
	EDN1			0.00531	2.259	endothelin 1
	USP31			2.82e-13	2.244	ubiquitin specific peptidase 31
	PTGS2			0.00278	2.243	prostaglandin-endoperoxide synthase 2
	CACFD1			1.87e-57	2.209	calcium channel flower domain containing 1
	PKD1			9.11e-86	2.197	polycystin 1, transient receptor potential channel interacting
	ZBTB11			2.18e-19	2.188	zinc finger and BTB domain containing 11
	GNAZ			0.008	2.186	G protein subunit alpha z
	PREX1			4.99e-83	2.173	phosphatidylinositol-3,4,5-trisphosphate dependent Rac exchange factor 1
	EPHB6			4.71e-14	2.169	EPH receptor B6
	TRIM25			2.97e-12	2.165	tripartite motif containing 25
	KLHL36			7.62e-38	2.164	kelch like family member 36
	FRMPD1			6.31e-08	2.148	FERM and PDZ domain containing 1
	LOXL2			4.43e-35	2.143	lysyl oxidase like 2
	MTMR8			3.91e-11	2.143	myotubularin related protein 8
	EBF2			0.0324	2.14	EBF transcription factor 2
	TMEM61			0.0331	2.14	transmembrane protein 61
	REEP3			4.64e-30	2.124	receptor accessory protein 3
	PXDN			2.61e-40	2.12	peroxidasin
	CA5A			1.65e-27	2.113	carbonic anhydrase 5A
	DENND2D			5.04e-07	2.111	DENN domain containing 2D
	XKR7			3.53e-14	2.111	XK related 7
	DLG1			2.95e-38	2.102	discs large MAGUK scaffold protein 1
	EML5			3.76e-13	2.094	EMAP like 5
	BCL9L			2.51e-35	2.065	BCL9 like
	WASF2			9.54e-82	2.065	WASP family member 2
	EGR4			0.00032	2.061	early growth response 4
	BIRC6			7.23e-25	2.06	baculoviral IAP repeat containing 6
	ENPP2			0.000119	2.055	ectonucleotide pyrophosphatase/phosphodiesterase 2
	DYNC2H1			2.76e-08	2.051	dynein cytoplasmic 2 heavy chain 1
	SWAP70			2.56e-26	2.046	switching B cell complex subunit SWAP70
	PTPN21			1.52e-48	2.041	protein tyrosine phosphatase non-receptor type 21
	DDAH1			5.8e-36	2.037	dimethylarginine dimethylaminohydrolase 1
	NCOA2			5.8e-34	2.037	nuclear receptor coactivator 2
	GNB4			1.14e-16	2.03	G protein subunit beta 4
	GEMIN5			6.36e-35	2.026	gem nuclear organelle associated protein 5
	TMEM132C			0.00831	2.024	transmembrane protein 132C
	NKAIN1			0.00165	2.021	sodium/potassium transporting ATPase interacting 1
	ZNF407			4.65e-16	2.019	zinc finger protein 407
	TET2			5.55e-22	2.015	tet methylcytosine dioxygenase 2
	LRRC4			2.09e-08	2.011	leucine rich repeat containing 4
	MFHAS1			2.18e-65	2.003	malignant fibrous histiocytoma amplified sequence 1
	PITPNC1			1.31e-34	2.001	phosphatidylinositol transfer protein cytoplasmic 1
	SLC5A1			0.0198	-2.014	solute carrier family 5 member 1
	RAB32			6.7e-06	-2.04	RAB32, member RAS oncogene family
	SLC9A2			2.36e-06	-2.052	solute carrier family 9 member A2
	DRC7			3.98e-12	-2.073	dynein regulatory complex subunit 7
	FBXO47			0.0126	-2.095	F-box protein 47
	SLC13A3			3.54e-87	-2.099	solute carrier family 13 member 3
	ETV7			0.000492	-2.101	ETS variant transcription factor 7
	SMPD3			0.00133	-2.118	sphingomyelin phosphodiesterase 3
	BTBD11			5.44e-81	-2.12	BTB domain containing 11
	KCNE2			0.0326	-2.125	potassium voltage-gated channel subfamily E regulatory subunit 2
	NGFR			5.2e-23	-2.125	nerve growth factor receptor
	CCN6			1.42e-05	-2.135	cellular communication network factor 6
	NTSR1			0.00466	-2.14	neurotensin receptor 1
	TPM2			9.04e-96	-2.163	tropomyosin 2
	SOSTDC1			0.0133	-2.166	sclerostin domain containing 1
	PTGR1			0.00077	-2.169	prostaglandin reductase 1
	EPHA1			0.0216	-2.223	EPH receptor A1
	ENKUR			1.97e-05	-2.279	enkurin, TRPC channel interacting protein
	TXLNB			3.98e-29	-2.282	taxilin beta
	CRYBA4			1.22e-05	-2.315	crystallin beta A4
	STMN3			0.0331	-2.437	stathmin 3
	NOX3			0.0329	-2.438	NADPH oxidase 3
	GPR171			0.00555	-2.481	G protein-coupled receptor 171
	ADAMTS15			0.000721	-2.506	ADAM metallopeptidase with thrombospondin type 1 motif 15
	TNR			0.0205	-2.55	tenascin R
	PIPOX			0.000929	-2.558	pipecolic acid and sarcosine oxidase
	GALNT3			0.00523	-2.584	polypeptide N-acetylgalactosaminyltransferase 3
	CAPN6			6.65e-17	-2.619	calpain 6
	KCNE4			0.000153	-2.674	potassium voltage-gated channel subfamily E regulatory subunit 4
	RAB38			1.06e-09	-2.813	RAB38, member RAS oncogene family
	VIL1			0.00427	-2.846	villin 1
	GPR17			4.04e-07	-3.095	G protein-coupled receptor 17
	CFD			1.12e-12	-3.143	complement factor D
	CYTH4			0.0173	-3.163	cytohesin 4
	ACTA1			0	-3.193	actin alpha 1, skeletal muscle
	ACACB			1.45e-09	-3.28	acetyl-CoA carboxylase beta
	CACNA2D3			0.00986	-3.286	calcium voltage-gated channel auxiliary subunit alpha2delta 3
	FAH			0.01	-3.287	fumarylacetoacetate hydrolase
	MYL3			0	-3.705	myosin light chain 3
	RPS4X			3.92e-54	-3.807	ribosomal protein S4 X-linked
	FABP3			2.29e-36	-3.959	fatty acid binding protein 3
	GRAP2			9.89e-05	-4.011	GRB2 related adaptor protein 2
	TNNC2			0	-4.099	troponin C2, fast skeletal type
	BMP15			0.0401	-4.853	bone morphogenetic protein 15
	TMEM247			0.0401	-4.853	transmembrane protein 247
	CALN1			0.0114	-5.205	calneuron 1
	GOLPH3L			0.000125	-6.019	golgi phosphoprotein 3 like
